# Supplementary material for: Yap suppresses T-cell function and infiltration in the tumor microenvironment
Source: PLoS Biol. 2020 Jan 13;18(1):e3000591. doi: 10.1371/journal.pbio.3000591 (PMC6980695; doi:10.1371/journal.pbio.3000591)
Supplement: S1 Table — The RNA-seq data are available at NCBI GEO (GSE139883). (XLSX) [file pbio.3000591.s006.xlsx]

## Sheet: DESeq2 results on CD4TIL
GeneID	Base mean	log2(FC)	StdErr	Wald-Stats	P-value	P-adj
Rps3a3	404.764	-5.80659	0.402567	14.4239	3.66071e-47	6.4509e-43
Kdr	380.431	-4.43382	0.476317	9.30855	1.29583e-20	1.14176e-16
Adgrf5	230.277	-4.43297	0.495821	8.94067	3.86814e-19	2.27215e-15
Plpp3	193.255	-4.37042	0.493192	8.8615	7.89435e-19	3.47786e-15
Dock1	256.91	-3.65635	0.414312	8.82511	1.09353e-18	3.85405e-15
Adamts1	654.882	-3.75692	0.428776	8.76197	1.9186e-18	5.63493e-15
Gm4956	36.4964	6.43647	0.751181	-8.56847	1.04867e-17	2.63995e-14
Anxa3	186.939	-3.10052	0.3682	8.42076	3.74035e-17	8.23906e-14
Eva1a	51.0062	-5.04126	0.60364	8.35142	6.74453e-17	1.32058e-13
Kank1	48.7858	-4.37483	0.532871	8.20994	2.21307e-16	3.89988e-13
Sspn	181.871	-3.48605	0.425399	8.19478	2.51061e-16	4.02199e-13
Mmp14	681.602	-3.04539	0.373604	8.1514	3.59748e-16	5.2829e-13
App	1051.54	-2.92846	0.363084	8.06552	7.29232e-16	9.45475e-13
Uaca	133.562	-3.52964	0.437817	8.06191	7.51143e-16	9.45475e-13
Thbs2	55.3479	-5.29504	0.661525	8.00429	1.20155e-15	1.41158e-12
Glrb	1006.76	-3.37213	0.422592	7.97964	1.46766e-15	1.61644e-12
Afap1l2	53.1545	-5.11741	0.643369	7.95408	1.80473e-15	1.87076e-12
Ptprb	76.7016	-3.86707	0.487661	7.92984	2.19423e-15	2.14815e-12
Ephb4	114.01	-3.96706	0.502409	7.89608	2.87818e-15	2.53596e-12
Nav1	262.282	-2.74388	0.347219	7.90246	2.73463e-15	2.53596e-12
Dnah7b	534.229	-3.78359	0.481946	7.85066	4.13869e-15	3.31509e-12
Zfp704	148.877	-3.32203	0.422994	7.85362	4.04212e-15	3.31509e-12
Fam149a	149.672	-3.22352	0.411531	7.83298	4.76439e-15	3.65035e-12
Ptprm	475.252	-3.49961	0.447268	7.82442	5.10012e-15	3.74476e-12
Spats2	277.062	-2.93586	0.376229	7.80338	6.02699e-15	4.2483e-12
Art3	160.208	-3.12881	0.409652	7.63772	2.21106e-14	1.49859e-11
Brs3	152.789	-3.31344	0.438736	7.55224	4.27826e-14	2.79228e-11
Adgra3	440.306	-3.03699	0.403825	7.52055	5.45483e-14	3.31466e-11
Enpep	63.893	-3.74378	0.49766	7.52277	5.36294e-14	3.31466e-11
Gjb2	377.899	-2.90541	0.38772	7.49358	6.70217e-14	3.93685e-11
Angpt2	649.002	-3.71916	0.496681	7.48802	6.9919e-14	3.97456e-11
Cavin2	144.534	-3.75926	0.504165	7.45641	8.89125e-14	4.8963e-11
Steap2	64.5592	-3.71325	0.499471	7.43438	1.05062e-13	5.61032e-11
Postn	129.375	-3.60201	0.485093	7.4254	1.1244e-13	5.82771e-11
Acta2	1661.76	-4.43502	0.599507	7.39778	1.38478e-13	6.77852e-11
Ptk7	30.154	-5.85936	0.791946	7.39868	1.37545e-13	6.77852e-11
Rbm20	133.922	-3.23081	0.438772	7.36331	1.79403e-13	8.54443e-11
Fbn1	75.8829	-4.0618	0.552652	7.34965	1.98722e-13	9.21549e-11
Steap4	165.459	-4.38511	0.598208	7.3304	2.29465e-13	1.03683e-10
Nid1	631.327	-3.23604	0.442244	7.31732	2.52967e-13	1.11445e-10
Myh11	56.7345	-4.2016	0.574959	7.30764	2.71868e-13	1.1685e-10
Col8a1	58.5282	-3.50314	0.48054	7.29001	3.09936e-13	1.3004e-10
Gm7600	26.4134	4.7842	0.658321	-7.26728	3.66799e-13	1.46903e-10
Lhfp	217.435	-3.43486	0.47247	7.27002	3.59442e-13	1.46903e-10
Cttn	1123.11	-2.769	0.383371	7.22277	5.09404e-13	1.95146e-10
Slc44a3	170.413	-3.4244	0.474029	7.22402	5.04729e-13	1.95146e-10
Prtg	30.8625	-4.27913	0.595546	7.18523	6.70963e-13	2.51568e-10
Deptor	258.059	-3.21208	0.447878	7.17177	7.40334e-13	2.71795e-10
Prnd	72.4042	-4.16675	0.581719	7.16282	7.90358e-13	2.84239e-10
Syde2	44.5059	-3.47911	0.486471	7.15173	8.56892e-13	3.02003e-10
Tbx4	134.317	-3.45049	0.483724	7.13319	9.80698e-13	3.3886e-10
Schip1	71.1471	-3.29778	0.463918	7.10854	1.17277e-12	3.82714e-10
Shc4	562.565	-3.22231	0.453201	7.11011	1.1595e-12	3.82714e-10
Tceal8	236.371	-3.18727	0.448107	7.11275	1.13757e-12	3.82714e-10
Adgrl2	371.395	-2.55079	0.359651	7.09239	1.31816e-12	4.2234e-10
Ctnnd1	510.168	-2.5949	0.366488	7.08045	1.4369e-12	4.4423e-10
Tspan12	175.589	-2.84133	0.401278	7.0807	1.4343e-12	4.4423e-10
Cdh2	97.2285	-3.2891	0.465085	7.07203	1.52686e-12	4.63903e-10
Nectin3	113.061	-2.76479	0.393409	7.02777	2.09856e-12	6.26794e-10
Wdfy3	162.907	-2.9296	0.41701	7.02524	2.13701e-12	6.27639e-10
Eps8	2788.26	-3.2906	0.470055	7.00044	2.55156e-12	7.37108e-10
Pax3	615.571	-3.2668	0.467423	6.98897	2.76919e-12	7.87076e-10
Aplnr	111.734	-4.48647	0.643076	6.97657	3.02465e-12	8.46039e-10
Sgce	411.893	-3.26593	0.469105	6.96205	3.35352e-12	9.23372e-10
Prickle2	40.9485	-3.48301	0.500597	6.95773	3.45807e-12	9.37509e-10
Adhfe1	164.545	-3.08249	0.443955	6.94325	3.83172e-12	1.02307e-09
Tusc5	37.0378	-4.48386	0.648182	6.9176	4.59355e-12	1.20817e-09
Cnn3	2693.17	-3.14589	0.455301	6.90947	4.86462e-12	1.22463e-09
Mest	624.449	-3.34092	0.48349	6.91001	4.8461e-12	1.22463e-09
Yap1	251.345	-2.96593	0.429085	6.91221	4.77162e-12	1.22463e-09
Snx7	146.457	-3.16889	0.459415	6.89766	5.28648e-12	1.31209e-09
Rgs5	414.134	-3.98618	0.578762	6.88742	5.68115e-12	1.39046e-09
Meox2	31.677	-4.24113	0.618853	6.85322	7.22064e-12	1.74304e-09
Ddx3y	49.6441	-5.08764	0.743046	6.84701	7.54102e-12	1.77184e-09
Pigz	37.3457	3.83224	0.559587	-6.84834	7.47117e-12	1.77184e-09
Ccm2l	22.9714	-4.77432	0.69913	6.82895	8.55399e-12	1.9834e-09
Sparcl1	1042.21	-3.28723	0.481632	6.82519	8.78117e-12	2.00963e-09
Cpe	2183.51	-2.81962	0.413462	6.81955	9.13249e-12	2.06324e-09
Gdpd1	188.071	-2.77869	0.407819	6.81354	9.52279e-12	2.12418e-09
Scd2	5302.92	-2.48057	0.365081	6.79457	1.08633e-11	2.39291e-09
Jam3	155.594	-3.09891	0.457883	6.76792	1.30649e-11	2.84233e-09
Ckap4	347.034	-3.07123	0.454667	6.75491	1.42919e-11	3.07137e-09
Mitf	760.169	-3.08058	0.456414	6.74953	1.48328e-11	3.1492e-09
Tram1l1	94.7891	-3.06398	0.454096	6.74743	1.50485e-11	3.15696e-09
Emcn	343.703	-4.19365	0.622391	6.73797	1.60618e-11	3.32989e-09
Fbxl7	149.206	-3.39935	0.504989	6.73153	1.67886e-11	3.4401e-09
Tek	34.1237	-4.57687	0.680295	6.72778	1.72271e-11	3.48937e-09
Rab13	107.696	-3.21544	0.478454	6.72048	1.81128e-11	3.6271e-09
Mylk	227.58	-3.32209	0.494485	6.71828	1.83881e-11	3.64084e-09
Cald1	296.972	-2.99053	0.446543	6.69706	2.1265e-11	4.0778e-09
Gab1	72.4908	-2.85051	0.425647	6.6969	2.12892e-11	4.0778e-09
Timp3	233.631	-2.88616	0.430888	6.69817	2.11047e-11	4.0778e-09
Fzd1	26.8825	-4.43074	0.663691	6.67591	2.45699e-11	4.6556e-09
Arhgap42	48.6743	-2.99275	0.453452	6.59994	4.11335e-11	7.71122e-09
Enpp2	506.435	-2.77537	0.42067	6.5975	4.18154e-11	7.75654e-09
Slc6a15	96.8821	-3.17768	0.482867	6.58086	4.67746e-11	8.58606e-09
Rasgrp3	415.249	-3.31739	0.504799	6.5717	4.97438e-11	9.03696e-09
Etv1	123.155	-3.0958	0.471858	6.56089	5.34885e-11	9.52095e-09
Nedd4	2465.5	-2.55932	0.390064	6.56128	5.33474e-11	9.52095e-09
Neo1	197.501	-2.97161	0.453752	6.54897	5.79363e-11	1.02095e-08
43167	259.508	-2.50247	0.382321	6.54547	5.93078e-11	1.03477e-08
Bgn	270.79	-3.60012	0.5511	6.5326	6.46355e-11	1.11667e-08
Tyrp1	32037.2	-3.47741	0.532707	6.5278	6.67428e-11	1.14189e-08
Mamld1	30.133	-3.42906	0.525427	6.52624	6.74425e-11	1.14276e-08
Nr2f2	62.2026	-3.44784	0.529425	6.51242	7.39493e-11	1.24108e-08
Marcks	725.362	-2.73742	0.420484	6.51016	7.50694e-11	1.24799e-08
Fstl1	311.289	-2.27208	0.349383	6.50311	7.86738e-11	1.29569e-08
Chsy3	543.128	-3.12505	0.481709	6.48742	8.73196e-11	1.42476e-08
Mboat2	406.772	-2.96892	0.458007	6.48227	9.03533e-11	1.46074e-08
Rbpms2	126.938	-2.94962	0.456298	6.46425	1.01801e-10	1.63085e-08
Tyr	3155.23	-3.22326	0.498824	6.46171	1.03524e-10	1.64351e-08
Gpm6a	135.814	-3.72023	0.577389	6.4432	1.16978e-10	1.84053e-08
Htra1	96.7753	-3.87897	0.602371	6.43951	1.19863e-10	1.86922e-08
Lamb1	261.975	-2.71905	0.42295	6.42876	1.28651e-10	1.98867e-08
Sort1	1494.66	-3.21589	0.502902	6.39465	1.60913e-10	2.46575e-08
Myo10	493.605	-2.16594	0.338892	6.39122	1.64566e-10	2.47862e-08
Ptk2	514.709	-2.72453	0.426263	6.39168	1.64075e-10	2.47862e-08
Cyp2j6	725.415	-3.24597	0.508872	6.37875	1.78537e-10	2.66626e-08
Gpc4	90.8484	-4.20631	0.660064	6.37259	1.85864e-10	2.75235e-08
Tead1	56.6495	-2.6159	0.411694	6.354	2.09788e-10	3.08074e-08
Lurap1l	35.3678	-4.31343	0.679525	6.34771	2.18547e-10	3.18284e-08
Hpgds	204.797	-2.5909	0.409014	6.3345	2.38106e-10	3.43926e-08
Rbp7	215.154	-4.25038	0.671568	6.32904	2.46691e-10	3.5343e-08
Me1	378.104	-2.78397	0.440078	6.3261	2.51441e-10	3.5733e-08
Rarb	19.5126	-4.62718	0.732111	6.32033	2.61012e-10	3.67964e-08
Ltb4r1	957.099	2.67457	0.42447	-6.30095	2.95828e-10	4.13736e-08
Vgll3	136.286	-3.16907	0.504936	6.27618	3.46998e-10	4.8148e-08
Pkib	189.229	-2.47294	0.394324	6.27134	3.57951e-10	4.90712e-08
Raet1d	53.1075	-3.25998	0.519867	6.27079	3.5922e-10	4.90712e-08
Cyp39a1	105.59	-2.83215	0.45325	6.24853	4.14325e-10	5.57346e-08
Slc2a4	31.4561	-3.63922	0.582344	6.24925	4.12417e-10	5.57346e-08
Alx1	160.201	-3.18976	0.511287	6.23869	4.41244e-10	5.89061e-08
Pdgfrb	390.875	-3.97421	0.637282	6.23618	4.4838e-10	5.94086e-08
Loxl2	224.63	-2.67878	0.431519	6.20778	5.37377e-10	7.0669e-08
Abcc9	110.551	-3.11066	0.502001	6.19652	5.77248e-10	7.49308e-08
Ptn	17.5176	-4.69713	0.758062	6.19624	5.78288e-10	7.49308e-08
Lrrc3b	23.8775	-4.39153	0.709389	6.19059	5.99412e-10	7.7101e-08
Arhgef10l	125.654	-2.99525	0.48441	6.1833	6.27748e-10	8.01607e-08
Zfp532	180.897	-2.50089	0.404851	6.1773	6.5208e-10	8.26688e-08
Adamts2	167.225	-2.78582	0.451128	6.17524	6.60614e-10	8.31524e-08
Hoxb7	21.619	-4.28695	0.694807	6.16999	6.82961e-10	8.53555e-08
Gab2	101.324	-2.77102	0.449618	6.16305	7.13583e-10	8.85546e-08
Ahnak2	37.6566	-3.37928	0.54953	6.14939	7.77794e-10	9.51825e-08
Gpr137b	2021.36	-2.86044	0.465153	6.14945	7.77512e-10	9.51825e-08
Wasf1	177.235	-3.0234	0.492322	6.14112	8.19431e-10	9.95863e-08
Sdc2	174.91	-3.31154	0.539391	6.1394	8.28332e-10	9.99786e-08
Epn2	177.533	-2.57195	0.419887	6.12532	9.05015e-10	1.08244e-07
Rnf217	142.905	-2.8782	0.46994	6.1246	9.09098e-10	1.08244e-07
Hoxa10	158.361	-3.59464	0.587175	6.12193	9.24514e-10	1.09341e-07
Tpd52l1	515.66	-3.12888	0.512275	6.10781	1.01007e-09	1.18663e-07
Cxcl1	185.093	-3.5957	0.589127	6.10344	1.03811e-09	1.21149e-07
Nedd4l	669.499	-2.19678	0.360593	6.09213	1.11418e-09	1.29171e-07
Pkd2	109.809	-2.17739	0.357807	6.08538	1.16219e-09	1.33857e-07
Slc24a5	2948.84	-3.27579	0.53847	6.0835	1.17585e-09	1.34551e-07
Il13ra1	115.991	-2.12468	0.349339	6.08198	1.18704e-09	1.34955e-07
Gulp1	168.141	-3.0074	0.494716	6.07905	1.20896e-09	1.36566e-07
Esm1	647.862	-2.65766	0.437821	6.0702	1.27752e-09	1.43391e-07
Palmd	35.5178	-2.85139	0.469948	6.06747	1.29942e-09	1.44927e-07
Lima1	579.337	-2.39545	0.394963	6.065	1.31955e-09	1.46246e-07
Myct1	75.3623	-3.51115	0.579543	6.05848	1.37414e-09	1.51344e-07
Myof	68.8639	-2.48994	0.411288	6.054	1.41297e-09	1.54654e-07
Fam174b	1127.01	-2.6467	0.438006	6.04261	1.51643e-09	1.64954e-07
Sox7	58.7955	-3.92483	0.649813	6.03994	1.54171e-09	1.66675e-07
Akap1	269.366	-2.28903	0.37958	6.03042	1.63532e-09	1.75717e-07
Dmxl2	359.97	-3.0158	0.501081	6.01858	1.75954e-09	1.87919e-07
Igsf3	204.942	-2.37017	0.394282	6.01135	1.83988e-09	1.95316e-07
Tjp1	92.6671	-2.92462	0.486727	6.00875	1.86955e-09	1.97276e-07
Gxylt2	115.13	-2.80596	0.467525	6.00173	1.95224e-09	2.04776e-07
Macrod2	68.4103	-2.66709	0.44471	5.99738	2.00525e-09	2.09091e-07
Sorbs1	1149.72	-2.2548	0.376358	5.99112	2.08407e-09	2.16032e-07
Amotl1	289.327	-2.90635	0.485202	5.98997	2.09881e-09	2.16288e-07
Vcl	547.351	-1.9785	0.330568	5.98517	2.16164e-09	2.21468e-07
Ttc12	39.3449	-3.17806	0.531788	5.97618	2.28436e-09	2.32688e-07
Frzb	68.9353	-3.76207	0.630415	5.96761	2.40752e-09	2.43824e-07
Tom1l1	143.484	-2.49692	0.419127	5.95742	2.56245e-09	2.58031e-07
Dzip1l	116.866	-2.46628	0.414346	5.95221	2.64541e-09	2.64872e-07
Anxa1	2020.64	-2.17683	0.366407	5.94102	2.83247e-09	2.81999e-07
Fam198b	745.937	-3.28181	0.553253	5.93185	2.99538e-09	2.96542e-07
Capn6	236.195	-3.27695	0.554598	5.9087	3.4482e-09	3.39465e-07
Gpx8	316.917	-3.28305	0.556562	5.89879	3.66169e-09	3.5848e-07
Gm10040	564.856	-2.70191	0.458264	5.89596	3.72507e-09	3.6267e-07
Gjc3	215.325	-2.92509	0.496585	5.89042	3.85222e-09	3.71736e-07
Tph2	31.966	-3.61937	0.614486	5.89007	3.86038e-09	3.71736e-07
Fkbp9	1912.44	-3.07092	0.521688	5.8865	3.94448e-09	3.7777e-07
Wwc2	171.181	-2.15198	0.366975	5.86411	4.51561e-09	4.3013e-07
Cav1	826.274	-3.30713	0.564625	5.85723	4.70663e-09	4.45474e-07
Eya1	133.474	-3.25894	0.556466	5.8565	4.72726e-09	4.45474e-07
Ldlrad3	382.372	-2.65502	0.453422	5.85551	4.75539e-09	4.45741e-07
Tpm1	3422.47	-2.07237	0.354006	5.85404	4.79759e-09	4.47318e-07
MF597757.2	109.995	-3.49432	0.598121	5.84216	5.15282e-09	4.7791e-07
H2-M9	18.9368	-4.69423	0.804114	5.83777	5.29049e-09	4.8811e-07
Ctbp2	181.986	-2.00082	0.343044	5.83255	5.45855e-09	5.00993e-07
Trpm1	2289.37	-3.03333	0.521753	5.81373	6.10945e-09	5.57827e-07
Cdr2l	323.017	-3.19633	0.550075	5.81072	6.2204e-09	5.62133e-07
Prelp	35.9051	-3.18424	0.547941	5.81128	6.19957e-09	5.62133e-07
Cdc42bpb	166.706	-2.65018	0.457304	5.79524	6.82255e-09	6.13403e-07
Aebp1	911.126	-2.99702	0.517783	5.78818	7.11531e-09	6.36477e-07
Dusp18	162.413	-2.6678	0.461239	5.78399	7.29505e-09	6.49259e-07
Kirrel	132.63	-2.70997	0.469958	5.7664	8.09813e-09	7.17112e-07
Txnrd3	176.402	-2.0962	0.363808	5.76184	8.3204e-09	7.3311e-07
Arhgef37	27.1336	-3.37832	0.587302	5.75227	8.80546e-09	7.71989e-07
Gm9864	2511.93	-2.61026	0.454295	5.74575	9.1516e-09	7.98363e-07
Cd302	163.269	-2.63069	0.458762	5.73433	9.78993e-09	8.49843e-07
Pcdh18	31.2718	-4.13672	0.721732	5.73165	9.94566e-09	8.59129e-07
Ptprk	135.823	-2.90134	0.506623	5.72682	1.02334e-08	8.79669e-07
Mecom	80.9915	-3.04642	0.532181	5.7244	1.03799e-08	8.82949e-07
Mpzl1	2546.62	-2.83015	0.49446	5.72372	1.04218e-08	8.82949e-07
Ppic	856.607	-2.38544	0.416658	5.72517	1.03328e-08	8.82949e-07
Plekhg1	30.0326	-3.09681	0.541472	5.71925	1.06998e-08	8.97862e-07
Rasl12	69.6898	-2.82026	0.4931	5.71944	1.06874e-08	8.97862e-07
Slc18b1	141.129	-2.95754	0.517669	5.71319	1.10879e-08	9.2602e-07
Cck	168.646	-3.24931	0.57129	5.68767	1.28785e-08	1.06625e-06
Rhobtb3	89.6072	-3.01048	0.529386	5.68674	1.29485e-08	1.06625e-06
Stc1	190.898	-2.94131	0.517202	5.68696	1.29319e-08	1.06625e-06
Met	2949.08	-2.94309	0.517745	5.68443	1.31251e-08	1.07577e-06
Thsd7a	66.5356	-3.11648	0.548987	5.67678	1.37257e-08	1.11979e-06
BC028528	131.638	-2.55303	0.450617	5.66564	1.46481e-08	1.18664e-06
Gja1	413.287	-2.63009	0.464248	5.66526	1.46798e-08	1.18664e-06
Gm48368	2414.96	-2.16434	0.382856	5.65316	1.57529e-08	1.26757e-06
Col3a1	929.895	-2.88493	0.510899	5.64677	1.63489e-08	1.29273e-06
Ddah1	297.2	-3.21033	0.568341	5.64859	1.61765e-08	1.29273e-06
Ddr2	230.8	-2.20805	0.391036	5.64666	1.63591e-08	1.29273e-06
Stox2	221.188	-2.74271	0.485671	5.64725	1.63034e-08	1.29273e-06
Sox9	37.6272	-3.27139	0.579556	5.64464	1.65523e-08	1.30217e-06
Samd12	27.0382	-3.4939	0.62015	5.63395	1.76125e-08	1.37941e-06
Car6	1212.15	-3.00675	0.533906	5.63161	1.78535e-08	1.3921e-06
Dlk1	122.943	-3.2295	0.574813	5.61834	1.92796e-08	1.49667e-06
Npr2	57.7504	-2.62968	0.468246	5.61603	1.95399e-08	1.51023e-06
Idh1	785.646	-2.08535	0.371409	5.6147	1.96902e-08	1.5152e-06
Oca2	432.734	-2.793	0.498234	5.6058	2.07301e-08	1.58829e-06
Hba-a1	1632.11	-2.93071	0.523559	5.59767	2.17251e-08	1.65732e-06
Btbd3	183.475	-2.91689	0.521771	5.59037	2.26587e-08	1.72108e-06
Dpysl3	62.27	-2.86792	0.513121	5.58917	2.28156e-08	1.72557e-06
Boc	91.7803	-2.44525	0.437592	5.58797	2.29743e-08	1.73014e-06
Pcdhb12	19.7167	-3.81421	0.684956	5.56854	2.56878e-08	1.92626e-06
Gria4	28.462	-3.33622	0.6001	5.55945	2.70632e-08	2.01386e-06
Sdk1	30.9608	-4.235	0.761786	5.55931	2.70846e-08	2.01386e-06
Dct	33733	-3.03657	0.547574	5.5455	2.93121e-08	2.17033e-06
Fam171a2	32.6028	-3.41939	0.616902	5.54285	2.97594e-08	2.19423e-06
Foxc1	90.0629	-2.44975	0.442319	5.53841	3.05226e-08	2.24112e-06
Agtr1a	25.4167	-3.93054	0.710109	5.53511	3.11026e-08	2.27423e-06
Parva	443.207	-2.99867	0.541963	5.53298	3.14829e-08	2.29252e-06
Pcdhgb2	298.992	-3.16436	0.57207	5.53142	3.17647e-08	2.30353e-06
Klhl13	116.2	-3.38411	0.612417	5.52583	3.27939e-08	2.36358e-06
Pcdhgb1	10.4342	-4.64238	0.840178	5.52547	3.2861e-08	2.36358e-06
Rarres2	117.203	-3.42881	0.62129	5.51886	3.41214e-08	2.44426e-06
Nrcam	922.481	-2.95264	0.53529	5.51596	3.46877e-08	2.47476e-06
Syt4	2586.48	-2.85968	0.518972	5.51029	3.58249e-08	2.54559e-06
Dag1	1308.79	-2.01728	0.36635	5.50644	3.66168e-08	2.59141e-06
Cttnbp2nl	187.479	-2.63548	0.478998	5.50207	3.75362e-08	2.64416e-06
Epdr1	324.827	-2.20289	0.400418	5.50148	3.76622e-08	2.64416e-06
Cyr61	1468.38	-3.28657	0.597814	5.49765	3.84879e-08	2.66087e-06
Des	157.348	-3.31455	0.602839	5.49823	3.83626e-08	2.66087e-06
Lama4	490.216	-2.74014	0.498427	5.49758	3.85043e-08	2.66087e-06
Slc16a2	22.8461	-3.68142	0.669506	5.49871	3.82582e-08	2.66087e-06
Syt9	513.066	-3.14167	0.571547	5.49679	3.86776e-08	2.66241e-06
Il13	59.2113	3.86704	0.703901	-5.49373	3.93527e-08	2.69834e-06
Fam26e	24.8311	-3.48007	0.633809	5.49072	4.00294e-08	2.7341e-06
Mcam	837.76	-3.18024	0.579317	5.48964	4.02747e-08	2.74023e-06
Dcbld1	129.431	-2.88908	0.526556	5.48675	4.09389e-08	2.77471e-06
Fkbp14	131.207	-2.93946	0.53596	5.48448	4.14696e-08	2.78923e-06
Kcnj2	52.3903	-2.65943	0.484851	5.48505	4.13361e-08	2.78923e-06
Nrn1	399.798	1.94494	0.355021	-5.47838	4.2923e-08	2.876e-06
Cpne4	50.3365	-3.22584	0.58949	5.47225	4.44363e-08	2.96612e-06
Pygo1	78.8338	-2.69622	0.493094	5.46797	4.55221e-08	3.02713e-06
Pcdhb20	10.7321	-4.61444	0.844979	5.46102	4.73412e-08	3.13627e-06
Fez1	278.098	-2.45429	0.450066	5.45318	4.9476e-08	3.26379e-06
Hbb-bs	3479.25	-2.99824	0.549889	5.45244	4.96842e-08	3.26379e-06
Tspan6	330.838	-2.23558	0.410052	5.45195	4.98218e-08	3.26379e-06
Pcdh19	26.7002	-4.02063	0.737661	5.45051	5.02257e-08	3.27806e-06
Fat1	111.638	-3.15965	0.58006	5.44711	5.1196e-08	3.32906e-06
Sox6	201.572	-3.28396	0.603181	5.44441	5.19768e-08	3.36741e-06
Cachd1	17.7421	-3.71487	0.683746	5.43312	5.53785e-08	3.57465e-06
Hhipl1	85.2302	-2.82883	0.521016	5.42944	5.6531e-08	3.63573e-06
Fmn1	333.218	-2.29956	0.42386	5.42528	5.78632e-08	3.70787e-06
Hap1	205.255	-2.39829	0.442202	5.4235	5.84416e-08	3.73137e-06
Pkia	88.5753	-3.33192	0.6153	5.41512	6.1247e-08	3.89637e-06
Cyp11a1	278.764	3.67784	0.67977	-5.41041	6.28792e-08	3.98582e-06
Slc45a2	7258.97	-3.06769	0.567385	5.40672	6.41907e-08	4.05437e-06
Gm15085	35.8329	-3.68082	0.682205	5.39548	6.83406e-08	4.30107e-06
Fabp7	50.3664	-2.99366	0.555585	5.38831	7.11228e-08	4.44442e-06
Osbpl1a	120.363	-1.87584	0.348105	5.38872	7.09627e-08	4.44442e-06
Spry2	75.5454	-2.46464	0.457526	5.38689	7.16885e-08	4.46394e-06
Hba-a2	4093.38	-2.9001	0.5385	5.38552	7.22353e-08	4.48215e-06
Fgd5	46.6115	-2.77774	0.515847	5.38482	7.25168e-08	4.48383e-06
Baiap2l1	104.607	-2.77342	0.51595	5.37536	7.64293e-08	4.70922e-06
Tnfaip6	25.6444	-3.11586	0.579794	5.37408	7.69752e-08	4.72633e-06
Ceacam-ps1	76.0314	2.36109	0.439437	-5.373	7.74387e-08	4.73828e-06
9230110C19Rik	104.297	-2.37932	0.443066	5.37013	7.86806e-08	4.76464e-06
Slc6a17	152.908	-2.56649	0.477914	5.37018	7.86588e-08	4.76464e-06
Xlr3c	216.085	-3.13756	0.584181	5.37086	7.83602e-08	4.76464e-06
Fam167b	104.955	-3.23891	0.603709	5.36501	8.09438e-08	4.88491e-06
Fam114a1	199.661	-2.29744	0.428489	5.36173	8.24272e-08	4.95745e-06
Olfml2b	105.347	-3.45958	0.645674	5.35809	8.41049e-08	5.04114e-06
Scpep1	2816.93	-1.96425	0.366896	5.3537	8.61716e-08	5.14751e-06
Unc5c	255.844	-2.86346	0.535414	5.34812	8.88735e-08	5.29098e-06
Myzap	49.8617	-2.42691	0.454096	5.34449	9.06696e-08	5.37973e-06
Rbfox2	154.866	-2.37028	0.443879	5.33992	9.2987e-08	5.49871e-06
Fbln5	2053.35	-2.97158	0.556583	5.33896	9.34801e-08	5.50939e-06
Stard13	67.9877	-3.04707	0.571631	5.33049	9.79472e-08	5.75342e-06
Fzd6	140.429	-2.0828	0.390964	5.32736	9.96505e-08	5.82321e-06
Sirpa	907.565	-2.40821	0.452067	5.32709	9.97962e-08	5.82321e-06
Lmcd1	21.8287	-3.68473	0.691791	5.32636	1.002e-07	5.8275e-06
Col13a1	30.6867	-3.734	0.701305	5.32436	1.0131e-07	5.87265e-06
Tagln	215.017	-2.60306	0.489321	5.31973	1.03921e-07	6.00428e-06
Limch1	78.529	-2.8837	0.542175	5.31876	1.04479e-07	6.01676e-06
Gsta4	837.074	-2.64723	0.498429	5.31114	1.08941e-07	6.23823e-06
Hspb8	31.5491	-3.16071	0.595127	5.31099	1.09033e-07	6.23823e-06
Fads1	775.454	-1.69211	0.318648	5.31029	1.0945e-07	6.24186e-06
Wwtr1	523.054	-2.83841	0.536446	5.29113	1.21564e-07	6.9103e-06
Gpnmb	20780.7	-2.76866	0.523412	5.28964	1.22558e-07	6.92218e-06
Lyplal1	159.193	-2.49807	0.47223	5.28995	1.2235e-07	6.92218e-06
Clec14a	51.9022	-3.34655	0.634086	5.27776	1.30773e-07	7.33911e-06
Col15a1	64.0674	-3.13576	0.594139	5.27781	1.30736e-07	7.33911e-06
Gja5	39.579	-3.27042	0.620845	5.26769	1.3815e-07	7.67974e-06
Hoxd13	19.2206	-3.4987	0.664136	5.26804	1.37885e-07	7.67974e-06
Pdia5	203.102	-2.755	0.522953	5.26815	1.37803e-07	7.67974e-06
Apold1	640.635	-2.68093	0.509068	5.26636	1.39157e-07	7.71142e-06
Acsl3	636.428	-2.30803	0.438999	5.25748	1.46043e-07	8.0676e-06
Adam12	370.046	-2.0142	0.383205	5.25618	1.47076e-07	8.09929e-06
Mxra7	157	-2.39669	0.456104	5.2547	1.4827e-07	8.13959e-06
Gpd1	292.716	-2.66969	0.510034	5.23434	1.65575e-07	9.06138e-06
Dync2li1	132.571	-2.14886	0.411178	5.22612	1.73104e-07	9.4441e-06
Rhoj	716.979	-2.95146	0.565404	5.22009	1.7884e-07	9.72692e-06
Xlr3a	187.086	-2.65706	0.50936	5.21646	1.82376e-07	9.88873e-06
Sncg	11.3791	-4.2352	0.812031	5.21557	1.83257e-07	9.906e-06
Slc15a3	375.077	1.78765	0.342993	-5.2119	1.86917e-07	1.00729e-05
Snx24	51.5801	-2.55211	0.490051	5.20785	1.91045e-07	1.0264e-05
Arsg	190.98	-1.93815	0.37252	5.20282	1.96284e-07	1.05134e-05
Arhgap6	34.3631	-2.2524	0.433104	5.2006	1.98648e-07	1.05439e-05
Cav2	552.225	-2.46589	0.474139	5.20078	1.98456e-07	1.05439e-05
Fkbp7	98.602	-2.33006	0.447962	5.20145	1.97735e-07	1.05439e-05
Slc16a12	10.4311	-4.19346	0.806778	5.19778	2.01683e-07	1.06729e-05
Scd1	231.735	-2.60586	0.501477	5.19637	2.03213e-07	1.07216e-05
C2	522.964	-2.41431	0.46483	5.19396	2.05865e-07	1.08291e-05
Gm3776	367.847	-2.94758	0.567847	5.1908	2.0939e-07	1.09492e-05
Ltbp4	167.649	-2.59779	0.500456	5.19084	2.09348e-07	1.09492e-05
Tm4sf1	2219.73	-2.8973	0.558327	5.18925	2.11142e-07	1.10081e-05
Gper1	11.5251	-4.00339	0.771856	5.1867	2.14049e-07	1.11268e-05
Slc38a4	11.8413	-4.47483	0.863013	5.18512	2.15874e-07	1.11886e-05
Plac9b	38.9048	-3.2375	0.624585	5.18344	2.17828e-07	1.12568e-05
Col1a2	405.539	-2.92855	0.565156	5.18185	2.19701e-07	1.13204e-05
Sh3pxd2b	152.545	-1.86487	0.359953	5.18087	2.20854e-07	1.13466e-05
Snca	941.912	-2.95116	0.569879	5.17858	2.23581e-07	1.14534e-05
Ces2e	25.8218	-3.95742	0.764309	5.17777	2.24552e-07	1.14697e-05
Stard8	136.593	-2.17538	0.420273	5.1761	2.26567e-07	1.15392e-05
Rgs9	98.5278	1.87939	0.363254	-5.17377	2.29421e-07	1.16509e-05
Zfp516	74.7438	-2.41098	0.466245	5.17107	2.32759e-07	1.17864e-05
Srgap1	24.8247	-3.20574	0.620171	5.16913	2.35191e-07	1.18755e-05
Rab38	1707.33	-2.93493	0.571264	5.1376	2.78265e-07	1.40103e-05
Hkdc1	10.3896	-3.9735	0.773566	5.1366	2.79756e-07	1.40452e-05
Adcyap1r1	38.2492	-2.98205	0.581109	5.13166	2.87205e-07	1.43782e-05
Sox11	267.384	-2.90146	0.565636	5.12955	2.90436e-07	1.44578e-05
Tgfb3	175.951	-2.05217	0.400068	5.12956	2.90425e-07	1.44578e-05
Prickle1	404.464	-1.73105	0.337527	5.12863	2.91856e-07	1.44876e-05
Crlf1	96.754	-2.60886	0.508922	5.12625	2.95563e-07	1.46304e-05
Fam171a1	133.121	-2.59947	0.507415	5.12296	3.00775e-07	1.48467e-05
Nphp1	125.525	-2.13752	0.417506	5.11974	3.05964e-07	1.50606e-05
Gja3	24.3692	-3.8319	0.749302	5.11396	3.15478e-07	1.53998e-05
Homer3	118.199	-2.08881	0.408445	5.11404	3.15339e-07	1.53998e-05
Sema3g	16.0437	-4.47889	0.875741	5.1144	3.14745e-07	1.53998e-05
Gjc1	172.543	-3.02629	0.592068	5.11139	3.19803e-07	1.55679e-05
Adgra2	38.0583	-2.57121	0.503278	5.10892	3.24002e-07	1.57232e-05
Plekhh1	58.3314	-2.38198	0.46628	5.10847	3.24779e-07	1.57232e-05
Sv2c	181.759	1.88703	0.369716	-5.10401	3.32537e-07	1.60547e-05
Car14	2141.55	-2.999	0.587993	5.10041	3.38916e-07	1.6318e-05
Hmgn1	3096.9	-1.9142	0.375489	5.09788	3.43479e-07	1.64926e-05
Fzd9	20.7187	-3.21751	0.632164	5.08967	3.58686e-07	1.7176e-05
Ica1	538.5	-1.9935	0.391907	5.08667	3.64396e-07	1.74021e-05
F3	356.739	-3.01831	0.593756	5.08341	3.70715e-07	1.76178e-05
Fnip2	171.716	-2.174	0.427674	5.08331	3.70913e-07	1.76178e-05
Col5a2	82.729	-2.79451	0.550064	5.08034	3.76755e-07	1.78472e-05
Fnbp1l	34.1809	-3.12894	0.616037	5.07915	3.79124e-07	1.79113e-05
Maged1	2735.44	-2.56559	0.505205	5.07832	3.80787e-07	1.79418e-05
Tmem117	26.076	-3.16761	0.624175	5.07488	3.87742e-07	1.82208e-05
Plod2	492.946	-2.10922	0.415703	5.07387	3.89815e-07	1.82695e-05
Col12a1	25.9702	-3.41703	0.673809	5.07122	3.9528e-07	1.84764e-05
Il5	946.068	4.35308	0.858474	-5.07071	3.96327e-07	1.84764e-05
Hoxb2	29.0272	-3.50275	0.691078	5.06853	4.00907e-07	1.86406e-05
Lin28b	25.3807	-3.0026	0.592649	5.0664	4.05399e-07	1.87998e-05
B230118H07Rik	167.233	-2.26933	0.448415	5.06079	4.17525e-07	1.93113e-05
Lpcat2	661.474	-2.57725	0.509678	5.05662	4.26748e-07	1.96863e-05
Btnl5-ps	33.7704	2.92159	0.578118	-5.05362	4.33503e-07	1.99124e-05
Tfpi2	28.8993	-3.18521	0.630304	5.05345	4.33909e-07	1.99124e-05
Slc52a3	350.907	1.88106	0.372718	-5.04688	4.49075e-07	2.05548e-05
Cth	78.4006	-2.51833	0.499438	5.04233	4.59888e-07	2.09952e-05
Scrg1	20.0818	-3.03641	0.602563	5.03916	4.67569e-07	2.12907e-05
Dgat2	1010.45	2.24975	0.446605	-5.03744	4.71791e-07	2.14276e-05
Mex3a	51.4727	-2.42499	0.481501	5.03631	4.74587e-07	2.14992e-05
Penk	4272.29	2.20669	0.438565	-5.03162	4.86357e-07	2.19758e-05
Ccrl2	1394.86	1.62421	0.322869	-5.03055	4.89071e-07	2.2042e-05
Kif21a	112.636	-3.07821	0.612222	5.02792	4.95824e-07	2.22499e-05
Ppp1r9a	111.887	-2.65865	0.528793	5.02777	4.9621e-07	2.22499e-05
Sgcg	78.7407	-2.57428	0.512164	5.02627	5.00113e-07	2.2368e-05
Dok5	44.9705	-2.4763	0.492992	5.02301	5.08685e-07	2.26938e-05
Rab31	554.799	-1.71481	0.341913	5.01534	5.29399e-07	2.35582e-05
Afdn	347.587	-2.39888	0.478497	5.01337	5.34862e-07	2.37414e-05
Alox8	204.343	1.76285	0.35173	-5.01195	5.3882e-07	2.3857e-05
Hs3st1	266.663	-2.20797	0.440978	5.00698	5.52906e-07	2.44193e-05
Tnfrsf9	14322.1	1.70487	0.340991	-4.99974	5.7409e-07	2.52915e-05
Kazn	115.78	-2.70534	0.541481	4.9962	5.84721e-07	2.56317e-05
Thbs1	590.826	-2.20157	0.440648	4.99622	5.84662e-07	2.56317e-05
Gpld1	89.8194	2.31684	0.464372	-4.9892	6.0631e-07	2.65122e-05
Trim10	12.8522	-3.61147	0.723972	4.98841	6.08773e-07	2.6554e-05
Arhgap29	157.498	-2.20615	0.442365	4.98717	6.12717e-07	2.666e-05
Cadm1	480.007	-2.35322	0.472197	4.98356	6.24261e-07	2.70954e-05
Cdhr4	66.1417	-2.85801	0.573605	4.98254	6.27544e-07	2.71709e-05
Plac9a	8.52661	-4.29303	0.861772	4.98163	6.30505e-07	2.72322e-05
Msantd3	139.556	-3.09492	0.621378	4.98074	6.33421e-07	2.72913e-05
Tmcc2	275.323	-2.49948	0.502115	4.9779	6.42789e-07	2.75602e-05
Tnfaip1	1391.44	-1.59032	0.319471	4.97797	6.42553e-07	2.75602e-05
Cubn	58.2053	-2.31542	0.465354	4.97561	6.50436e-07	2.78204e-05
Tspan9	371.172	-2.63596	0.530526	4.96857	6.74483e-07	2.8779e-05
Stau2	100.151	-1.85922	0.374408	4.96576	6.84339e-07	2.9129e-05
Bex1	38.2712	3.29268	0.663312	-4.964	6.90552e-07	2.93167e-05
Cdc42ep2	71.985	-2.47581	0.498797	4.96357	6.92074e-07	2.93167e-05
Fer	98.7385	-2.46698	0.497137	4.96237	6.96384e-07	2.94285e-05
Klrg1	4002.1	2.00949	0.405258	-4.95855	7.10195e-07	2.99403e-05
Myadm	2670.59	-1.83344	0.369903	4.95655	7.17546e-07	3.0178e-05
Vangl1	138.319	-2.22913	0.450167	4.95179	7.35326e-07	3.08522e-05
Epb41l4b	51.9452	-3.01791	0.610035	4.94712	7.53207e-07	3.15273e-05
Dip2c	85.1443	-1.9662	0.39764	4.94469	7.62648e-07	3.18469e-05
Magix	26.5558	-3.14651	0.636431	4.944	7.65367e-07	3.18849e-05
Agap1	163.101	-2.34425	0.474628	4.93913	7.84732e-07	3.26145e-05
Col5a3	343.156	-3.14628	0.637247	4.9373	7.92109e-07	3.28437e-05
Lat2	234.101	1.51952	0.307842	-4.93603	7.97276e-07	3.29803e-05
Map7d2	36.4748	-2.84641	0.576886	4.93408	8.05275e-07	3.32331e-05
Ttc3	1788.99	-1.95117	0.395802	4.92966	8.23735e-07	3.39156e-05
Emilin1	404.591	-2.4166	0.490629	4.92551	8.41398e-07	3.4562e-05
Gpr37	171.183	-1.93214	0.392552	4.92199	8.56704e-07	3.50274e-05
Tigit	1225.46	1.82261	0.370289	-4.92211	8.56148e-07	3.50274e-05
Dhrs2	82.0576	-2.84297	0.577776	4.92054	8.63041e-07	3.51487e-05
Tbx15	16.9463	-3.12073	0.634242	4.9204	8.63658e-07	3.51487e-05
Cfl2	785.809	-1.91841	0.389961	4.9195	8.67651e-07	3.51488e-05
Sccpdh	600.991	-2.0502	0.416719	4.91986	8.66083e-07	3.51488e-05
Prkar2b	236.481	-1.95065	0.396609	4.91832	8.72915e-07	3.52307e-05
Vegfa	806.297	-1.97302	0.401171	4.91815	8.73671e-07	3.52307e-05
Azgp1	61.6493	-2.25699	0.459004	4.91714	8.78157e-07	3.53239e-05
Cyyr1	13.646	-3.46431	0.704596	4.91674	8.7999e-07	3.53239e-05
Il1rl1	1270.72	2.96434	0.603075	-4.91537	8.86131e-07	3.54895e-05
Gng12	909.37	-1.87211	0.381147	4.91178	9.0253e-07	3.60644e-05
Tnc	112.234	-2.69754	0.550495	4.90021	9.57339e-07	3.81679e-05
Col1a1	531.843	-2.768	0.564942	4.89962	9.60199e-07	3.81956e-05
Prss23	330.273	-3.10565	0.634301	4.89619	9.77148e-07	3.87822e-05
Colgalt2	12.226	-3.70667	0.757615	4.89255	9.95358e-07	3.94162e-05
Impa2	885.265	1.38878	0.283937	-4.89116	1.00242e-06	3.95184e-05
Rusc2	319.22	-2.38626	0.487867	4.89121	1.00216e-06	3.95184e-05
Gpr143	267.969	-3.0196	0.617827	4.88745	1.02148e-06	4.01799e-05
Tnnt2	18.4879	-3.22462	0.659934	4.88628	1.02759e-06	4.033e-05
Nacc2	296.603	-2.28394	0.467488	4.88556	1.03135e-06	4.03878e-05
Etnk2	36.9614	3.03436	0.621204	-4.88464	1.03616e-06	4.04861e-05
Miga1	2727.61	-1.30121	0.266744	4.87813	1.07099e-06	4.17542e-05
Dennd2a	170.1	-1.84075	0.377611	4.87474	1.08949e-06	4.23821e-05
Obsl1	178.516	-2.39008	0.490673	4.87102	1.11024e-06	4.30941e-05
Fzd7	256.322	-2.28592	0.469345	4.87044	1.11347e-06	4.31244e-05
Tcaf1	82.3268	-2.39105	0.491159	4.86817	1.12635e-06	4.35276e-05
Gsta2	349.457	-2.86802	0.589455	4.86554	1.14144e-06	4.4014e-05
Pcdhga1	9.75474	-3.7904	0.779242	4.86422	1.14912e-06	4.41171e-05
Slco1a6	41.1742	2.13281	0.438462	-4.86429	1.14868e-06	4.41171e-05
Tmeff1	32.2099	-2.91733	0.599822	4.86366	1.15232e-06	4.41439e-05
Nes	115.027	-3.01876	0.621281	4.85893	1.1802e-06	4.51139e-05
Phldb2	46.5438	-2.37655	0.489614	4.85393	1.21039e-06	4.61679e-05
Arhgef17	40.2489	-3.13841	0.646734	4.8527	1.21792e-06	4.63546e-05
Heyl	91.914	-3.02605	0.623767	4.85125	1.22685e-06	4.65939e-05
Ptgir	275.042	2.13727	0.44101	-4.84631	1.2578e-06	4.76665e-05
Flt1	388.396	-2.64287	0.545559	4.84433	1.2704e-06	4.80303e-05
Hoxa11	30.9914	-2.78178	0.57428	4.84395	1.27285e-06	4.80303e-05
Gm15091	20.4901	-3.46145	0.715146	4.8402	1.29711e-06	4.88413e-05
Olfml1	35.9689	-2.94348	0.608571	4.8367	1.32009e-06	4.96007e-05
9230102O04Rik	25.5589	2.50277	0.517518	-4.83611	1.32406e-06	4.96437e-05
Pkp2	85.8784	-2.26329	0.468318	4.83281	1.34619e-06	5.03664e-05
Dkk3	772.325	-1.98674	0.411813	4.82436	1.40452e-06	5.24375e-05
Hbb-bt	670.812	-2.99728	0.62136	4.82374	1.40893e-06	5.24908e-05
P3h3	370.853	-2.53555	0.525763	4.82262	1.41684e-06	5.26743e-05
Trim63	189.956	-2.85865	0.592926	4.82126	1.42658e-06	5.29245e-05
C1ra	92.571	-1.79736	0.373226	4.81575	1.46648e-06	5.42905e-05
Rdh5	113.664	-1.93312	0.401478	4.815	1.47201e-06	5.43809e-05
Hebp2	131.383	-2.49978	0.520037	4.80692	1.53274e-06	5.65063e-05
Gli3	105.283	-2.75441	0.574096	4.79783	1.60395e-06	5.90081e-05
C1qtnf12	388.222	1.72362	0.359382	-4.79608	1.61805e-06	5.92878e-05
Mtss1l	72.3869	-2.85206	0.594668	4.79605	1.61828e-06	5.92878e-05
Ebf1	40.6495	-2.92121	0.609696	4.79126	1.65738e-06	6.04687e-05
Ppfibp1	903.859	-2.02681	0.422993	4.7916	1.65458e-06	6.04687e-05
Cyp2j9	25.5314	-3.04648	0.636314	4.7877	1.68702e-06	6.1423e-05
Trav3n-3	187.147	1.67415	0.349889	-4.7848	1.7116e-06	6.20614e-05
Tspan15	300.472	-2.87324	0.600474	4.78496	1.71024e-06	6.20614e-05
Tln2	132.895	-2.396	0.500914	4.78325	1.72486e-06	6.24136e-05
Evc2	164.491	-2.87	0.600176	4.78192	1.73628e-06	6.25698e-05
Tns3	108.974	-2.22322	0.464909	4.78207	1.73503e-06	6.25698e-05
Rab17	197.402	-2.65798	0.55644	4.77675	1.78147e-06	6.40675e-05
Fndc3c1	138.514	-2.59953	0.544642	4.77292	1.81576e-06	6.51678e-05
Pik3r3	335.964	-2.31317	0.484797	4.77141	1.82942e-06	6.55243e-05
Gm16419	21.9518	-2.73236	0.572892	4.76943	1.84752e-06	6.58229e-05
Il1r2	1899.83	1.74533	0.365945	-4.76936	1.84808e-06	6.58229e-05
Sobp	14.4482	-2.82768	0.592896	4.76927	1.84896e-06	6.58229e-05
Prodh	192.539	-1.82797	0.383401	4.76779	1.86261e-06	6.61753e-05
Slc38a6	11719.5	-1.82411	0.38288	4.76419	1.89618e-06	6.72324e-05
Zic4	9.7853	-3.31646	0.696347	4.76265	1.91063e-06	6.76085e-05
Kcna4	42.5101	3.61128	0.758596	-4.76048	1.93137e-06	6.82057e-05
Tom1l2	1250.22	-1.74881	0.368073	4.75125	2.02161e-06	7.12496e-05
Fhl1	52.0104	-1.95855	0.412278	4.75056	2.02859e-06	7.13529e-05
Brca1	791.329	-1.91825	0.404716	4.73974	2.13993e-06	7.50769e-05
Dmrt2	10.3379	3.99151	0.842188	-4.73945	2.14299e-06	7.50769e-05
Slc16a7	48.4231	-2.64205	0.557575	4.73846	2.15353e-06	7.52965e-05
Fkbp11	434.405	-2.62171	0.553346	4.73791	2.15933e-06	7.535e-05
Hc	67.1666	2.94432	0.621782	-4.7353	2.18735e-06	7.6177e-05
Prdm5	98.5008	-2.07831	0.438988	4.73433	2.19777e-06	7.63888e-05
Spry4	166.768	-2.79161	0.589764	4.73344	2.20749e-06	7.65756e-05
Pcdh17	36.8198	-2.90381	0.614742	4.72362	2.31685e-06	8.00541e-05
Tbx2	580.538	-2.80886	0.594626	4.72374	2.31545e-06	8.00541e-05
Cldn12	299.616	-2.0792	0.440281	4.72244	2.33035e-06	8.0363e-05
Ushbp1	138.105	-3.02199	0.640581	4.71758	2.38669e-06	8.21451e-05
Col9a1	11.4212	-3.63518	0.771129	4.7141	2.42786e-06	8.33993e-05
Efna1	147.631	-2.90906	0.617371	4.71201	2.45286e-06	8.4094e-05
Farp2	59.7423	-1.947	0.413321	4.71063	2.46948e-06	8.44993e-05
Maoa	283.008	-2.62072	0.55647	4.70954	2.48276e-06	8.4789e-05
Cd109	227.349	-2.43945	0.518181	4.70772	2.50508e-06	8.53859e-05
Tmem56	88.6343	-2.52834	0.537138	4.70706	2.51317e-06	8.54964e-05
Kank2	68.1436	-2.22095	0.472256	4.70286	2.56545e-06	8.71067e-05
Abca8a	12.1965	-3.47474	0.739046	4.70166	2.58053e-06	8.74502e-05
Gpr4	73.8736	-2.63477	0.560592	4.69998	2.60189e-06	8.80049e-05
43347	210.337	-2.58276	0.550283	4.69352	2.68545e-06	9.06571e-05
Prnp	1294.6	-2.47494	0.527461	4.69217	2.70324e-06	9.10831e-05
Prrx1	36.6237	-2.45422	0.523149	4.69124	2.71554e-06	9.13231e-05
Asph	401.726	-2.15719	0.460806	4.68134	2.85001e-06	9.55845e-05
Lyve1	9.91139	-3.9621	0.846401	4.68112	2.85311e-06	9.55845e-05
Cxcl12	51.5695	-2.78954	0.595999	4.68045	2.86247e-06	9.57161e-05
Bend6	188.237	-1.96967	0.420909	4.67956	2.87488e-06	9.57814e-05
Podxl	145.61	-3.09363	0.661098	4.67953	2.87529e-06	9.57814e-05
Loxl3	315.24	-2.50511	0.535438	4.67861	2.88822e-06	9.58498e-05
Phactr1	54.2086	-2.20267	0.470757	4.679	2.88283e-06	9.58498e-05
Rhou	116.853	-2.82585	0.604288	4.67633	2.92048e-06	9.67381e-05
Frmd3	37.8681	-3.08144	0.659023	4.67577	2.92859e-06	9.68246e-05
Ccdc40	134.726	-2.14244	0.458532	4.6724	2.97698e-06	9.82402e-05
Gpr176	31.6443	-2.61854	0.560493	4.67185	2.98497e-06	9.83198e-05
Fn1	815.494	-1.83547	0.393108	4.66912	3.02486e-06	9.92626e-05
Gm5541	299.75	2.36273	0.505992	-4.6695	3.01934e-06	9.92626e-05
Cd36	299.912	-2.46675	0.528408	4.66826	3.03758e-06	9.94947e-05
Amotl2	141.984	-2.00042	0.428628	4.66704	3.05568e-06	9.99019e-05
Cyp4b1	27.2483	-3.39404	0.72773	4.66387	3.10316e-06	0.000101267
Sema6a	29.132	-3.01574	0.647416	4.65812	3.19117e-06	0.000103946
Rab26	219.005	1.85874	0.399567	-4.6519	3.28896e-06	0.000106737
Vangl2	133.212	-2.44328	0.525203	4.65207	3.28619e-06	0.000106737
Slc1a4	165.209	-2.28574	0.491888	4.64686	3.37018e-06	0.000109172
Cd34	764.954	-2.89384	0.623049	4.64465	3.4066e-06	0.000109947
Fam71f1	28.9466	-2.631	0.56642	4.64496	3.40144e-06	0.000109947
Cspg4	116.959	-2.97519	0.641197	4.64005	3.48326e-06	0.000112216
Insc	870.892	-2.92267	0.63004	4.63887	3.50321e-06	0.000112653
Aox1	27.4141	-2.2505	0.485211	4.63819	3.51474e-06	0.000112817
Stx7	1610.04	-1.73258	0.374123	4.63105	3.63821e-06	0.000116568
Fads2	475.217	-2.53268	0.547119	4.62912	3.67216e-06	0.000117442
Iqgap3	311.105	-1.78298	0.385445	4.62577	3.73202e-06	0.000119141
Kif26a	17.3632	-3.27801	0.708812	4.62466	3.75209e-06	0.000119565
Bend4	56.4933	-1.86967	0.404363	4.62373	3.76894e-06	0.000119885
Erg	7.69202	-3.79382	0.8206	4.62323	3.77811e-06	0.00011996
Steap1	74.893	-2.93199	0.635321	4.61497	3.93155e-06	0.000124607
Car13	105.132	-2.47797	0.537366	4.61133	4.00102e-06	0.000126582
Serpinh1	5687.23	-2.87632	0.623811	4.61089	4.00949e-06	0.000126622
Cdk2	4430.6	-1.92463	0.417733	4.60733	4.0788e-06	0.000128351
Ecscr	308.78	-2.82341	0.612771	4.6076	4.07335e-06	0.000128351
Calr4	9.03876	-3.6228	0.786647	4.60537	4.11723e-06	0.000128825
Gm48132	121.439	1.70164	0.369432	-4.60611	4.10265e-06	0.000128825
Hcn1	52.0484	-2.66056	0.577746	4.60508	4.1231e-06	0.000128825
Mertk	30.2997	-2.67846	0.581598	4.60535	4.11781e-06	0.000128825
Atp6v0a1	1057.55	-2.17045	0.471431	4.60395	4.14544e-06	0.000128997
Oat	3451.35	-1.57549	0.342222	4.6037	4.15057e-06	0.000128997
Pcolce	293.269	-2.5436	0.552458	4.60415	4.14152e-06	0.000128997
Nmur1	65.4699	1.77745	0.3862	-4.60241	4.17629e-06	0.000129568
Rhbdf1	259.916	-2.09935	0.457057	4.5932	4.36494e-06	0.000135183
Sgcd	23.7048	-3.03613	0.661259	4.59144	4.40199e-06	0.000136091
Ankfn1	71.6998	-2.37846	0.518201	4.58984	4.43586e-06	0.000136898
Mb21d2	52.2775	-2.90334	0.633141	4.58561	4.52661e-06	0.000139391
Tcf7l1	97.9999	-2.03392	0.443571	4.58534	4.53245e-06	0.000139391
Dnajc22	103.503	-2.91092	0.634936	4.58459	4.54879e-06	0.000139649
Ak1	65.3878	-2.56352	0.559378	4.5828	4.58787e-06	0.000140604
Elovl7	197.869	-2.13524	0.466062	4.58144	4.61783e-06	0.000141277
Rapgef3	518.158	-2.54672	0.556189	4.57887	4.67485e-06	0.000142773
Ralb	914.497	-1.50723	0.329314	4.57687	4.71983e-06	0.000143898
Enah	204.685	-2.02598	0.442759	4.57581	4.74392e-06	0.000144382
Srgap3	81.6135	2.23091	0.487646	-4.57486	4.76532e-06	0.000144783
Ghr	29.471	-2.72752	0.596485	4.57265	4.81589e-06	0.000146068
Pdcd1lg2	462.513	1.61802	0.353958	-4.57122	4.84886e-06	0.000146815
Ednra	74.2694	-3.20161	0.700814	4.56842	4.91415e-06	0.000148537
Dstyk	511.56	-1.50191	0.329016	4.56486	4.99823e-06	0.00015082
Dscaml1	24.9521	2.96361	0.649293	-4.56437	5.01008e-06	0.000150919
Gm2436	13.8133	3.83481	0.840291	-4.56367	5.02679e-06	0.000151164
Gm10053	4280.52	-1.5494	0.339845	4.55915	5.13613e-06	0.000154189
Lrg1	19.2547	-3.33658	0.732427	4.55551	5.22596e-06	0.000156413
Muc20	94.297	2.25115	0.494168	-4.55543	5.22797e-06	0.000156413
Tinagl1	1110.24	-2.72662	0.599041	4.55165	5.32276e-06	0.000158979
Bnc2	100.106	-2.22109	0.488459	4.54713	5.43832e-06	0.000162156
Gm15128	20.7466	-3.66198	0.805442	4.54655	5.45335e-06	0.000162329
Tg	321.449	1.56988	0.345347	-4.5458	5.47266e-06	0.000162629
Tmc7	8.88735	-3.44679	0.758363	4.54503	5.4927e-06	0.00016295
Mc1r	726.53	-2.68554	0.591036	4.54379	5.52525e-06	0.00016364
Tfap2a	68.2102	-2.22636	0.490447	4.53945	5.64013e-06	0.000166762
Avpr1a	12.4544	-3.75968	0.82915	4.53438	5.77731e-06	0.000170532
Bfsp2	703.945	-2.32193	0.512669	4.5291	5.92348e-06	0.000174554
Cst7	1306.42	1.78722	0.394738	-4.52761	5.96558e-06	0.000175501
Epha3	249.138	-2.20525	0.487113	4.52718	5.97748e-06	0.000175559
Mcoln3	159.105	-2.28904	0.505838	4.52525	6.03247e-06	0.000176879
Cntfr	104.516	-2.99155	0.661362	4.52333	6.08753e-06	0.000178197
H2-Oa	282.282	1.77232	0.391884	-4.52257	6.1094e-06	0.00017854
Spsb4	133.121	-2.93086	0.648216	4.52143	6.14242e-06	0.000179208
Echdc3	147.285	-2.59612	0.575181	4.51357	6.37451e-06	0.000185383
Naalad2	37.0457	-2.92988	0.649131	4.51355	6.3751e-06	0.000185383
Pnma2	46.1576	-2.87832	0.638168	4.51028	6.47406e-06	0.00018795
Cd93	315.974	-2.72538	0.604941	4.50521	6.63085e-06	0.00019187
Trim9	16.2501	-3.06818	0.681026	4.50523	6.63021e-06	0.00019187
Gm26992	8.34532	3.79937	0.844155	-4.5008	6.76979e-06	0.000195569
2810025M15Rik	222.192	-2.4895	0.553224	4.49999	6.79554e-06	0.000195992
Gsta1	1022.21	-2.7827	0.619079	4.49491	6.96009e-06	0.000200251
Sirt5	12101.8	-2.26952	0.504929	4.49473	6.96594e-06	0.000200251
Hacd1	484.101	-2.5682	0.571522	4.49361	7.00267e-06	0.000200979
Rab32	327.195	-1.48021	0.329686	4.48976	7.13043e-06	0.000204313
Myo7a	762.952	-2.24155	0.49943	4.48821	7.18228e-06	0.000205464
Cfap54	168.099	-1.69683	0.378287	4.48555	7.27269e-06	0.000207686
Skp2	261.535	-1.64094	0.365854	4.48523	7.28352e-06	0.000207686
Vdr	103.243	2.17745	0.485791	-4.48228	7.38489e-06	0.000210237
Cyp26b1	16.1725	-2.95745	0.660043	4.48069	7.44037e-06	0.000211475
Cdc42ep1	240.523	-2.59769	0.579933	4.4793	7.48883e-06	0.000212509
Dcdc2a	88.9907	-2.75087	0.614185	4.47889	7.50322e-06	0.000212575
Eogt	1062.17	-1.64605	0.367756	4.47592	7.60824e-06	0.000215204
Cdk15	58.3521	-2.30024	0.514241	4.47307	7.71043e-06	0.000217745
Osbpl6	162.887	-2.39937	0.536562	4.47175	7.75835e-06	0.000218569
Rgs4	165.638	-2.78166	0.622074	4.47158	7.76439e-06	0.000218569
Asns	1833.91	-1.80583	0.404083	4.46895	7.86056e-06	0.000220571
Grb10	117.178	-2.75351	0.616122	4.4691	7.85485e-06	0.000220571
Nol3	11.9241	-3.12065	0.699402	4.46189	8.12403e-06	0.000227602
Scamp1	350.929	-1.69599	0.380441	4.45796	8.27415e-06	0.00023144
Ccnd1	407.929	-2.19758	0.493042	4.45719	8.30409e-06	0.000231909
Ttc26	74.3519	-2.3593	0.529899	4.45235	8.49339e-06	0.00023682
Pax9	23.8696	-2.70079	0.607213	4.44784	8.67373e-06	0.000241467
Large1	24.5508	-2.33247	0.524576	4.44639	8.73234e-06	0.000242715
Soga1	65.4259	-2.7049	0.608448	4.44558	8.76562e-06	0.000243256
Ltbp3	194.923	-1.97023	0.443317	4.44429	8.81819e-06	0.000243947
Phka1	69.9623	-2.32264	0.522608	4.44434	8.81639e-06	0.000243947
Cmbl	70.9111	-2.53736	0.571026	4.44351	8.85022e-06	0.000244181
Lrp5	89.0296	-1.70905	0.384625	4.44341	8.85437e-06	0.000244181
Fermt2	752.547	-2.69432	0.606763	4.44049	8.97558e-06	0.000247137
Ldb2	65.833	-2.48387	0.559744	4.4375	9.10086e-06	0.000250196
Ndn	19.8345	-3.14599	0.709356	4.43499	9.2075e-06	0.000252733
Hpse	680.746	-1.30415	0.294171	4.43332	9.27941e-06	0.000254255
Lrrc75a	167.488	-1.83494	0.413923	4.43303	9.2918e-06	0.000254255
Nek6	531.999	-1.4293	0.322751	4.42849	9.4894e-06	0.000259259
Ube2e2	130.996	-1.74679	0.394522	4.42762	9.52777e-06	0.000259905
Procr	139.568	-2.28575	0.516364	4.42662	9.57231e-06	0.000260716
Tgif1-ps	6.32819	3.91003	0.883767	-4.42428	9.67645e-06	0.000263146
Frmd4a	206.814	-1.90426	0.430509	4.42328	9.72139e-06	0.00026396
Abca12	95.6433	-2.24938	0.50904	4.41888	9.92142e-06	0.000268977
Itga5	575.713	-2.23289	0.50538	4.41825	9.95025e-06	0.000269345
Pcdhb14	23.0072	-2.44017	0.552363	4.41768	9.97642e-06	0.000269639
Bcar1	435.691	-1.95441	0.442696	4.4148	1.01105e-05	0.000272845
Sulf1	17.3574	-3.20856	0.727533	4.41018	1.03282e-05	0.000278294
Kctd1	51.5411	-1.77585	0.402921	4.40745	1.04594e-05	0.000281398
Hoxa5	11.5895	-3.24687	0.736919	4.40601	1.05293e-05	0.000282847
Irx5	63.5315	-2.71696	0.616967	4.40373	1.06405e-05	0.0002854
Tmem255b	8.1365	-3.65336	0.829994	4.40167	1.07419e-05	0.000287681
Lrrn4cl	84.8262	-2.07855	0.472683	4.39735	1.09581e-05	0.000293024
Tns2	203.037	-1.97171	0.448646	4.3948	1.10876e-05	0.00029582
Unc45b	21.345	-3.35441	0.763298	4.39463	1.10962e-05	0.00029582
Nrp2	213.229	-1.97064	0.448584	4.39303	1.11783e-05	0.00029756
Dnajb13	429.711	1.49973	0.341654	-4.38961	1.13554e-05	0.000301817
Id1	81.375	-2.24646	0.511889	4.38857	1.14096e-05	0.000302801
Plxnb2	967.167	-2.33994	0.533505	4.38598	1.15467e-05	0.00030598
Gpr55	548.34	1.89573	0.432511	-4.38307	1.17017e-05	0.000309621
Rassf6	53.0158	2.72579	0.622566	-4.37831	1.19602e-05	0.000315987
Gm33707	6.86546	3.89013	0.888596	-4.37784	1.19862e-05	0.000316199
Grrp1	22.6334	-3.55191	0.811962	4.37448	1.21723e-05	0.000319673
Ispd	103.784	-1.7899	0.409114	4.37506	1.21398e-05	0.000319673
Pmel	30045.2	-2.6749	0.61147	4.37454	1.21686e-05	0.000319673
Pawr	115.805	-1.75383	0.400956	4.37411	1.21927e-05	0.000319731
Cpeb1	91.4956	-2.79636	0.639673	4.37154	1.23371e-05	0.000323039
Aire	152.01	-2.3997	0.549483	4.3672	1.2585e-05	0.000329039
Shroom2	37.1654	-2.93689	0.672709	4.36577	1.26678e-05	0.000330713
Foxc2	21.098	-2.53866	0.581873	4.36291	1.28344e-05	0.000334567
Samd4	32.8498	-2.8337	0.649762	4.36114	1.29386e-05	0.000336785
Bace2	1575.15	-2.37112	0.543854	4.35984	1.30156e-05	0.000338289
Klhdc10	623.276	-1.35701	0.311442	4.35718	1.31747e-05	0.00034192
Ddo	19.7	-2.43251	0.558414	4.35611	1.32396e-05	0.0003431
Adap1	1225.99	1.60532	0.368671	-4.35433	1.33472e-05	0.00034538
Bmp2	10.3326	-3.2751	0.752338	4.35323	1.34145e-05	0.000346105
Ugp2	3877.62	-1.95288	0.448596	4.35331	1.341e-05	0.000346105
Mlph	750.794	-2.45492	0.564035	4.35242	1.34643e-05	0.000346884
Hhatl	7.75604	-3.70898	0.853367	4.34629	1.38458e-05	0.000355671
Sox4	253.562	-1.53692	0.3536	4.34649	1.38336e-05	0.000355671
Gga2	831.276	-1.84684	0.425088	4.34461	1.39525e-05	0.000357892
Pdgfa	71.6274	-2.60448	0.599583	4.34382	1.40024e-05	0.000358649
Tcp11l1	230.578	-2.07412	0.477582	4.34296	1.40573e-05	0.000359534
G0s2	50.7938	-2.53544	0.584109	4.34071	1.42024e-05	0.000362718
Nsg1	34.3951	-2.5181	0.580432	4.33831	1.43583e-05	0.000366167
Arpin	194.988	-2.50484	0.577549	4.33702	1.44425e-05	0.000367784
C4b	91.2568	-2.60994	0.601883	4.33628	1.44912e-05	0.000368491
Hes1	119.715	-1.98503	0.457964	4.33446	1.46121e-05	0.00037103
Sorbs2	29.2105	-2.15496	0.497411	4.33235	1.47525e-05	0.000374055
AI429214	45.8482	-2.72843	0.630172	4.32966	1.4934e-05	0.000378114
Ebi3	706.979	1.60617	0.371174	-4.32726	1.50979e-05	0.000381714
Pilra	50.8441	-2.21129	0.511209	4.32562	1.52105e-05	0.00038401
Fkbp10	423.192	-2.63433	0.609119	4.32482	1.52655e-05	0.000384847
Ctgf	542.744	-2.6556	0.614137	4.32411	1.53149e-05	0.000385541
Lzts2	544.41	-2.38557	0.55174	4.32371	1.53426e-05	0.000385688
Car9	1610.82	-2.15712	0.498985	4.32301	1.53915e-05	0.000385818
Fzd2	11.3831	-2.94074	0.680225	4.32319	1.53789e-05	0.000385818
Cd209d	23.3742	2.31754	0.536304	-4.32132	1.551e-05	0.000388235
Rasd2	79.839	-1.61249	0.373187	4.32087	1.55416e-05	0.000388473
Intu	149.077	-1.9634	0.454597	4.31899	1.56743e-05	0.000391237
C1s1	51.8512	-2.67469	0.619737	4.31586	1.58984e-05	0.000396269
Faxc	60.5549	-2.52084	0.584971	4.30935	1.63738e-05	0.000407542
Sncaip	16.3484	-3.14322	0.729494	4.30876	1.64171e-05	0.000408042
Mapk13	62.7119	-2.33177	0.541337	4.30742	1.65168e-05	0.000409942
2010111I01Rik	1883.05	1.28726	0.298963	-4.30576	1.66412e-05	0.000411982
Ntn4	21.6847	-2.66348	0.618593	4.3057	1.66457e-05	0.000411982
Fam19a5	10.5031	-3.26748	0.760019	4.29921	1.71406e-05	0.000423635
Mef2c	261.605	-2.13209	0.496501	4.29423	1.75297e-05	0.000431436
Nov	14.8603	-3.05567	0.711476	4.29482	1.74832e-05	0.000431436
Plekhh3	147.752	-2.25896	0.526043	4.29425	1.75286e-05	0.000431436
Bmp1	133.436	-2.59923	0.605562	4.29227	1.76859e-05	0.000434672
Eng	696.735	-2.75882	0.642904	4.29119	1.77717e-05	0.000436174
Ccnjl	22.321	-2.53526	0.590971	4.28999	1.78679e-05	0.000437569
Gm14418	79.7188	-2.43939	0.568641	4.28986	1.78782e-05	0.000437569
Adam8	1507.89	1.33577	0.31151	-4.28804	1.80256e-05	0.000440564
Fbln1	541.711	-2.49542	0.582168	4.28643	1.81569e-05	0.000443159
Smyd2	879.718	-1.81102	0.422563	4.28581	1.82078e-05	0.000443786
S1pr3	242.065	-2.90356	0.677726	4.28427	1.83339e-05	0.000446244
Emp2	79.0781	-2.22512	0.519747	4.28115	1.85927e-05	0.000451918
D630039A03Rik	97.7932	1.73187	0.404597	-4.28048	1.86491e-05	0.000452665
Evc	116.527	-2.44898	0.572243	4.27961	1.8722e-05	0.000453265
Pyroxd2	54.4852	-2.05599	0.480419	4.27957	1.87253e-05	0.000453265
Snx8	366.004	-1.94932	0.455573	4.27884	1.87868e-05	0.00045413
Nav3	80.5395	-2.19584	0.513354	4.27743	1.89065e-05	0.000456397
Ttc23	84.6225	-1.97241	0.461589	4.27309	1.9278e-05	0.000464729
Clmn	114.872	-2.24943	0.526653	4.27119	1.94435e-05	0.000468079
Atp1b2	42.9485	-2.75458	0.645629	4.26651	1.98554e-05	0.000477343
Cxcl5	13.6967	3.43003	0.804002	-4.2662	1.98833e-05	0.000477361
Gm3005	8.55319	3.83567	0.899263	-4.26535	1.99589e-05	0.000478525
Wrb	634.148	-1.67057	0.391697	4.26496	1.99938e-05	0.00047871
Cpt1c	112.874	-1.96663	0.461394	4.26236	2.02276e-05	0.000483051
Maged2	419.69	-1.79768	0.421802	4.26191	2.02684e-05	0.000483051
Notch3	182.497	-2.86715	0.672738	4.26191	2.02691e-05	0.000483051
Plagl1	423.755	-2.00179	0.469748	4.26141	2.03138e-05	0.000483051
Rabgap1l	1971.44	1.79148	0.420399	-4.26137	2.03174e-05	0.000483051
Zic5	35.755	-2.21428	0.519646	4.26113	2.03395e-05	0.000483051
Efnb2	58.921	-2.62017	0.615428	4.25747	2.06751e-05	0.000490358
Ctdspl	84.7178	-1.71765	0.403657	4.25522	2.08839e-05	0.000493981
Zfp629	63.7422	-1.97411	0.463915	4.25534	2.08734e-05	0.000493981
C1ql3	38.4175	-2.39912	0.56401	4.25368	2.10284e-05	0.000496732
Depdc7	41.4692	-2.10729	0.49567	4.2514	2.1244e-05	0.000501154
Tgfb2	27.1635	-2.67518	0.629434	4.25014	2.13636e-05	0.0005033
Prelid3a	38.372	-1.9485	0.458566	4.24912	2.14615e-05	0.000504933
Itgb8	258.413	2.02493	0.476892	-4.2461	2.17523e-05	0.000511092
Thsd1	38.8063	-2.12239	0.499912	4.24553	2.18072e-05	0.000511701
Tspan7	248.161	-2.65976	0.626904	4.2427	2.20848e-05	0.000517524
Gna14	31.1861	2.97749	0.70199	-4.24151	2.22025e-05	0.000519591
Gm14322	63.1856	-2.4262	0.572266	4.23963	2.23891e-05	0.000523264
Crip2	1262.58	-2.11513	0.499049	4.23833	2.25192e-05	0.000525607
Zfp423	24.5209	-3.0579	0.721624	4.23753	2.25992e-05	0.000526776
Zfp419	19.1511	-2.97769	0.702776	4.23704	2.26482e-05	0.000527221
Mcts2	72.2585	-1.85054	0.437061	4.23407	2.295e-05	0.000533543
Tsc22d1	688.531	-1.67672	0.396164	4.23238	2.31228e-05	0.000536852
Nudt12	45.9427	-2.41183	0.569952	4.23164	2.31994e-05	0.000537922
Aass	9.46084	-3.40179	0.8041	4.23055	2.33116e-05	0.000539812
Col5a1	234.214	-2.64259	0.624706	4.23014	2.3355e-05	0.000540108
4921536K21Rik	11.5384	-2.92946	0.69264	4.22941	2.34305e-05	0.000540434
Rec114	108.309	-1.98847	0.470136	4.22956	2.34153e-05	0.000540434
Nr2f1	16.3575	-2.63388	0.623073	4.22724	2.36571e-05	0.000544949
Ccdc13	119.235	-2.58718	0.612327	4.22516	2.38773e-05	0.000549302
Pdia6	7400.26	-1.31614	0.311571	4.22419	2.39803e-05	0.000550953
Tnfrsf8	289.902	1.79172	0.424318	-4.2226	2.41501e-05	0.000554131
Glrx	5340.89	1.28092	0.303431	-4.22145	2.42736e-05	0.000556241
C1rl	28.4021	-2.29786	0.544547	4.21976	2.44561e-05	0.000559694
Ptpn14	156.161	-2.47053	0.585715	4.21798	2.46497e-05	0.000563393
Adgb	24.6147	-2.62468	0.622683	4.2151	2.49664e-05	0.000569893
Ctnnal1	178.163	-1.98262	0.470478	4.21406	2.50817e-05	0.000571784
Loxl1	9.04026	-3.13082	0.743189	4.21268	2.52355e-05	0.000574549
Gm3591	5.43905	3.74895	0.890111	-4.21177	2.53372e-05	0.000576119
Sox5	42.281	-2.29975	0.546088	4.21132	2.53887e-05	0.000576547
Prdm16	740.715	-2.01397	0.478638	4.20771	2.57969e-05	0.000585063
Atl1	168.112	-2.55103	0.606549	4.2058	2.60158e-05	0.000589269
Casq2	32.0497	-2.77282	0.659481	4.20455	2.61604e-05	0.000591782
Ccdc85c	23.2506	-2.38453	0.567266	4.20354	2.62768e-05	0.000593653
Akap2	722.351	-2.02239	0.481255	4.20233	2.64183e-05	0.000593942
Dmwd	353.817	-1.94729	0.463389	4.20228	2.64244e-05	0.000593942
Ncald	279.948	-1.34002	0.318818	4.20308	2.63313e-05	0.000593942
Nupr1	236.053	-2.34431	0.55781	4.2027	2.63754e-05	0.000593942
Foxr2	86.9231	-2.13964	0.509268	4.20141	2.65257e-05	0.000595459
Itgae	903.552	1.92174	0.457811	-4.19768	2.69664e-05	0.000603813
Ptprg	51.9193	-2.52358	0.601153	4.19789	2.69409e-05	0.000603813
Rab3gap1	4352.42	-1.50548	0.358693	4.19712	2.70329e-05	0.000604536
Shtn1	38.8827	2.16062	0.514991	-4.19545	2.72336e-05	0.000608251
Dok7	17.6978	-2.6652	0.636371	4.18812	2.81276e-05	0.000627424
Adm	347.191	-2.03538	0.486112	4.18705	2.82598e-05	0.000629576
Eml1	282.537	-2.07021	0.494725	4.18456	2.85718e-05	0.000635723
Sdc1	385.181	-1.95983	0.468439	4.18375	2.86741e-05	0.000637194
Bnip3	4376.99	-1.80649	0.432077	4.18093	2.90316e-05	0.000644326
Ldhb	2745.07	-1.90982	0.456932	4.17966	2.9194e-05	0.000647115
Hoxa9	10.0697	-3.25742	0.779672	4.17793	2.94173e-05	0.000651245
Areg	1839.11	2.36298	0.566217	-4.17327	3.00254e-05	0.000663713
Ift122	297.703	-1.64924	0.395225	4.17291	3.0074e-05	0.000663713
Prkg1	55.2495	-2.38323	0.57114	4.17276	3.00935e-05	0.000663713
Nr4a2	1039.45	2.0961	0.502413	-4.17206	3.01856e-05	0.000664914
Parm1	16.8996	-2.70858	0.650119	4.16628	3.09615e-05	0.000681153
Nipa1	77.5437	-1.94577	0.467069	4.16591	3.10113e-05	0.000681397
Sparc	6726.75	-2.70211	0.649198	4.16223	3.15157e-05	0.000691618
Fam124b	104.098	1.82834	0.439406	-4.16093	3.16948e-05	0.00069296
Rtkn	683.012	-2.42257	0.582202	4.16105	3.16782e-05	0.00069296
Tfpi	334.755	-1.7072	0.410262	4.16124	3.16521e-05	0.00069296
Gm13669	6.32015	-3.50215	0.841804	4.1603	3.17833e-05	0.000694033
Copz2	318.687	-2.42272	0.58244	4.1596	3.18807e-05	0.00069444
Wdr35	201.58	-1.85625	0.446247	4.15969	3.18678e-05	0.00069444
Trpc3	25.2661	-3.31764	0.797683	4.15909	3.19517e-05	0.000695126
43353	101.434	-1.90354	0.45814	4.15493	3.25389e-05	0.00070703
Camk1	1003.93	-2.14292	0.515888	4.15385	3.26925e-05	0.000709491
Cryab	662.496	-2.50971	0.604548	4.15138	3.30472e-05	0.000715427
Uty	76.072	-2.54841	0.613835	4.15162	3.30128e-05	0.000715427
Tspan8	9.84162	-3.18233	0.767215	4.1479	3.35546e-05	0.00072552
Patj	1372.77	-1.67708	0.404352	4.14758	3.36002e-05	0.000725617
Fads3	112.764	-2.76489	0.667107	4.1446	3.40409e-05	0.000734234
Calu	5122.66	-1.55519	0.375398	4.14279	3.43107e-05	0.000736503
Map3k7cl	6.48988	-3.71287	0.896143	4.14316	3.42548e-05	0.000736503
Speg	211.864	-2.34252	0.565448	4.14277	3.43133e-05	0.000736503
Wdfy1	857.654	-1.56829	0.378494	4.1435	3.42051e-05	0.000736503
Acy3	51.1359	-2.30595	0.557024	4.13978	3.47643e-05	0.000745276
Pde10a	57.3935	-2.07051	0.500323	4.13834	3.49829e-05	0.000749051
Papln	14.082	-2.77883	0.671702	4.137	3.51884e-05	0.000752536
Tuba8	14.4587	2.92224	0.706551	-4.13593	3.53525e-05	0.000755128
Ccdc57	46.9723	-2.18162	0.52804	4.13155	3.60331e-05	0.000767806
Zfp748	145.808	1.42864	0.345772	-4.13174	3.60025e-05	0.000767806
Ceacam1	62.8664	-1.74108	0.421453	4.13114	3.60968e-05	0.000768234
Nrep	57.6668	-2.4952	0.604209	4.12969	3.6325e-05	0.000772157
Dctd	230.996	-1.84186	0.446145	4.12839	3.65306e-05	0.000775592
Gm28438	1245.75	-1.78341	0.432359	4.12484	3.70994e-05	0.000786721
Fam189a2	5.02468	-3.66905	0.889591	4.12443	3.71655e-05	0.000787177
Gadd45b	4150.98	1.78478	0.432952	-4.12235	3.7503e-05	0.00079337
Inf2	345.222	1.6143	0.391732	-4.12093	3.77339e-05	0.000797299
Rlbp1	18.6449	-2.88582	0.70059	4.11913	3.80304e-05	0.000802601
LT629154.5	6.50687	3.52085	0.854995	-4.11798	3.82206e-05	0.00080565
Acvr1	104.434	-1.87397	0.455113	4.11758	3.8287e-05	0.000806085
Fabp4	1954.97	-2.71765	0.660182	4.11652	3.84644e-05	0.000808854
Car5b	210.391	1.28638	0.312644	-4.11453	3.87966e-05	0.000814868
Zfp131	1916.01	-1.75038	0.425454	4.11414	3.88622e-05	0.000815274
Palld	101.048	-1.80176	0.438093	4.11274	3.90989e-05	0.000819263
Fam129a	1884.1	1.48472	0.361093	-4.11175	3.92677e-05	0.000821824
Epcam	115.412	1.77581	0.432061	-4.1101	3.95487e-05	0.00082662
Glipr1	1495.46	1.23197	0.299798	-4.10933	3.96807e-05	0.00082662
Nnmt	81.3612	-2.66527	0.648526	4.10974	3.96111e-05	0.00082662
S100b	442.764	-2.26817	0.551961	4.10929	3.96874e-05	0.00082662
St5	173.721	-1.91062	0.465012	4.10876	3.97783e-05	0.00082662
Zkscan4	6.35373	-3.49425	0.850436	4.10877	3.97767e-05	0.00082662
Lag3	190.925	2.0423	0.497404	-4.10592	4.02705e-05	0.000835863
Slc9a3r2	233.708	-2.46271	0.600009	4.10446	4.05254e-05	0.000840164
Ccr8	3888.66	1.59775	0.389435	-4.10274	4.08289e-05	0.00084546
Gamt	140.714	-2.24225	0.546698	4.10145	4.10563e-05	0.000849172
Sema3b	301.626	-2.74906	0.670495	4.10005	4.13064e-05	0.000853343
Vwf	90.2405	-1.81346	0.442528	4.09795	4.1683e-05	0.000860114
Egln3	588.021	1.63994	0.400394	-4.09581	4.2069e-05	0.000867064
Mmp2	55.7401	-2.31734	0.565923	4.0948	4.22533e-05	0.000869845
Enho	422.254	-2.52858	0.617671	4.09372	4.24499e-05	0.000872874
Vax2	39.0112	1.85712	0.453714	-4.09314	4.25565e-05	0.000874046
Phyhipl	33.806	-2.21843	0.542048	4.09268	4.26422e-05	0.000874785
Acot1	89.3893	-2.40275	0.587252	4.09152	4.28557e-05	0.000876549
Cacna1s	104.057	1.65534	0.404591	-4.0914	4.28774e-05	0.000876549
Scn8a	246.685	-2.10011	0.513287	4.0915	4.28595e-05	0.000876549
Rbms3	15.0621	-2.94118	0.719182	4.08962	4.32073e-05	0.000882271
Mlana	4980.21	-2.50978	0.613743	4.0893	4.32679e-05	0.000882484
Klhl23	85.431	-2.16348	0.529149	4.08861	4.33972e-05	0.0008841
Ss18l2	1165.55	-2.02752	0.495962	4.08805	4.35012e-05	0.000885195
Tff1	258.02	1.87239	0.458119	-4.08712	4.36753e-05	0.000887712
Ramp1	2709.77	1.61563	0.395845	-4.08147	4.47517e-05	0.000908541
Padi1	23.4151	2.10217	0.515103	-4.08107	4.48296e-05	0.000909077
Kif6	9.67967	-3.2024	0.7855	4.07689	4.56426e-05	0.000924499
Trip6	391.147	-1.96037	0.481431	4.07196	4.66188e-05	0.000943187
Lmx1b	22.0484	-2.80075	0.688514	4.06782	4.74553e-05	0.000958379
P4ha2	472.34	-2.244	0.551662	4.06771	4.74784e-05	0.000958379
Gpc6	30.3512	-2.49748	0.614918	4.06148	4.87635e-05	0.000983193
Aph1c	1079.09	-2.49294	0.614067	4.05972	4.91308e-05	0.000989466
Gm4858	109.439	2.33997	0.577057	-4.05501	5.01318e-05	0.00100732
Meis2	100.787	-2.00778	0.495127	4.05508	5.01178e-05	0.00100732
Tfcp2l1	25.7318	2.21374	0.546286	-4.05235	5.07059e-05	0.0010177
Tnfrsf4	12984.2	1.48132	0.365659	-4.0511	5.09783e-05	0.001022
Mkrn2os	21.1333	2.05355	0.507223	-4.04861	5.15237e-05	0.00103176
Ebf2	11.077	-2.90816	0.718874	4.04544	5.2224e-05	0.00104114
Erlin2	758.874	-1.29449	0.319962	4.04577	5.2151e-05	0.00104114
Havcr2	435.869	2.16086	0.534111	-4.04571	5.21653e-05	0.00104114
Pkhd1	11.8661	3.64652	0.901393	-4.04543	5.22282e-05	0.00104114
Mical3	326.785	-1.4378	0.355454	4.04496	5.23322e-05	0.00104203
Fgf16	55.2855	1.96798	0.486916	-4.04172	5.306e-05	0.00105533
Pparg	501.563	1.95657	0.484163	-4.04113	5.31946e-05	0.00105682
Hmga2	44.6122	-2.173	0.538075	4.03848	5.3799e-05	0.00106762
Rbpms	403.242	-2.08356	0.516115	4.037	5.41391e-05	0.00107316
Rcn1	852.698	-1.19894	0.297138	4.03496	5.46124e-05	0.00108133
Adgrg1	357.79	-2.17607	0.539746	4.03166	5.53854e-05	0.0010954
Adamts20	64.9496	-2.70046	0.670311	4.02867	5.60942e-05	0.00110817
Shox2	14.5725	-2.72607	0.676845	4.02761	5.63474e-05	0.00111193
Nfib	134.785	-1.87833	0.46652	4.02626	5.66712e-05	0.00111707
Tnfsf10	403.597	1.59638	0.396876	-4.02237	5.76151e-05	0.00113441
Zfp575	369.1	-2.31802	0.576797	4.01878	5.85013e-05	0.00115057
Nckap1	961.841	-1.84409	0.459157	4.01626	5.91288e-05	0.00116161
Pcyox1	827.143	-1.29926	0.323548	4.01565	5.92824e-05	0.00116334
Cyb5r2	37.6909	-2.72689	0.679221	4.01473	5.95137e-05	0.00116657
Pcsk1	149.55	2.03603	0.507606	-4.01105	6.04492e-05	0.00118359
Rapgef4	312.745	-1.85822	0.463692	4.00745	6.13782e-05	0.00120045
Raet1e	34.1668	-2.56557	0.640532	4.00537	6.19206e-05	0.00120972
Spata33	6.5115	-3.35607	0.837964	4.00503	6.20088e-05	0.0012101
Gm11127	1034.86	-2.48763	0.621269	4.00411	6.22514e-05	0.00121215
Laptm4b	1268.1	-1.58855	0.396727	4.00415	6.22407e-05	0.00121215
Ankrd34a	10.091	-3.25324	0.812968	4.00168	6.28948e-05	0.00122332
Atp8b1	7.75874	-3.14541	0.78616	4.00098	6.30818e-05	0.00122426
Mid1	255.423	1.68874	0.42208	-4.00099	6.30774e-05	0.00122426
Sat2	26.1919	-2.80392	0.700871	4.00062	6.31774e-05	0.00122445
Tubb3	268.196	-2.48718	0.62173	4.00042	6.32304e-05	0.00122445
Rgl1	228.078	-1.75049	0.437658	3.99967	6.34305e-05	0.00122697
Fign	16.7068	-2.47495	0.618983	3.99841	6.37682e-05	0.00123215
Bspry	483.941	1.54979	0.387748	-3.99692	6.4173e-05	0.00123862
Noct	16395.4	-1.5267	0.382071	3.99586	6.44589e-05	0.00124277
Aldh2	832.583	-1.90117	0.476008	3.99399	6.49696e-05	0.00125125
Slc25a4	5187.21	-1.32143	0.330901	3.99343	6.51247e-05	0.00125287
Fgl2	2391.22	1.97404	0.494465	-3.99227	6.54433e-05	0.00125632
Sectm1a	147.96	-2.37906	0.595917	3.99226	6.54469e-05	0.00125632
Tgfb1i1	126.577	-2.43895	0.611437	3.98889	6.63828e-05	0.0012729
Tnfrsf13b	872.239	1.2296	0.308394	-3.98709	6.68876e-05	0.00128119
Spred1	309.479	-1.45353	0.364592	3.98672	6.69928e-05	0.00128181
Hmx2	7.53056	-3.07939	0.772542	3.98604	6.71844e-05	0.00128408
Clec1a	19.4426	-2.96044	0.74296	3.98466	6.75766e-05	0.00129018
Pde4c	31.5077	2.2046	0.553453	-3.98335	6.7951e-05	0.00129592
Trpc6	16.4949	-2.49826	0.627451	3.9816	6.84532e-05	0.00130409
Tmem51	890.548	-2.1827	0.548636	3.97841	6.93776e-05	0.00132027
Krt17	26.9005	3.22911	0.8118	-3.97771	6.95822e-05	0.00132274
Slc35f5	214.916	-1.472	0.370105	3.97725	6.97166e-05	0.00132326
Zfp300	27.1716	2.52514	0.634918	-3.9771	6.97598e-05	0.00132326
Morc4	63.0384	-1.7819	0.448105	3.97652	6.99309e-05	0.00132508
Tchp	343.693	1.13399	0.285368	-3.97378	7.07415e-05	0.001339
Slc44a4	5.21053	-3.56923	0.898344	3.97312	7.09362e-05	0.00134124
Spp1	863.813	-2.1484	0.540924	3.97173	7.13531e-05	0.00134768
Unc5b	79.027	-2.2958	0.578229	3.97041	7.17502e-05	0.00135373
Plat	179.319	-1.99896	0.503797	3.96779	7.25433e-05	0.00136723
Zfp768	121.092	-1.84437	0.46493	3.96697	7.27913e-05	0.00137044
Hacd4	49.642	-1.81021	0.456589	3.96463	7.35088e-05	0.00138247
Mfap3l	10.0819	-3.24289	0.818505	3.96197	7.43345e-05	0.00139651
Spire1	179.707	-1.77712	0.448708	3.96052	7.4787e-05	0.00140351
Trim71	12.6482	-2.5428	0.642247	3.95923	7.5192e-05	0.00140961
Cdh5	177.347	-2.719	0.686969	3.95797	7.55908e-05	0.00141408
Wdr31	1387.37	-1.84601	0.466388	3.9581	7.55474e-05	0.00141408
Pls3	293.436	-2.06159	0.521136	3.95596	7.62271e-05	0.00142447
Foxp3	6218.03	1.4535	0.367629	-3.9537	7.69533e-05	0.00143652
Gns	1410.91	-1.33247	0.337138	3.95229	7.7407e-05	0.00144346
Ndc1	604.022	-1.38881	0.35157	3.95031	7.80505e-05	0.00145392
Samd14	30.4295	-1.94602	0.492838	3.9486	7.86098e-05	0.00146181
Syde1	266.085	-2.40216	0.608373	3.94851	7.86401e-05	0.00146181
Irs1	8.06347	-3.15612	0.799443	3.94789	7.88415e-05	0.0014636
Pmp22	217.255	-2.50233	0.63387	3.94771	7.89027e-05	0.0014636
Clstn3	151.142	-2.3995	0.608506	3.94327	8.03794e-05	0.00148943
Zfp521	9.82251	-3.10852	0.788422	3.94271	8.05652e-05	0.0014913
Gdpd5	627.51	1.57844	0.400553	-3.94066	8.12582e-05	0.00150255
Mreg	363.984	-1.75073	0.444483	3.93879	8.18931e-05	0.0015127
Runx2	836.047	1.45974	0.370662	-3.93819	8.20979e-05	0.0015149
L3hypdh	109.894	-1.94535	0.494461	3.93429	8.34443e-05	0.00153653
Lipt2	72.1166	-2.08494	0.52994	3.93429	8.34413e-05	0.00153653
Sall1	11.328	2.60413	0.662017	-3.93363	8.36731e-05	0.00153913
Ptcra	40.4532	-2.06342	0.52464	3.93303	8.38815e-05	0.00154136
Clu	76.8134	-2.50187	0.636357	3.93154	8.44024e-05	0.00154931
Galnt3	91.7334	2.28604	0.581607	-3.93055	8.47502e-05	0.00155408
Hoxd3	7.99524	-2.9964	0.762507	3.92966	8.50656e-05	0.00155824
Kyat3	162.645	-1.41573	0.36064	3.9256	8.65122e-05	0.00158199
Mcc	137.253	-1.5895	0.404914	3.92552	8.65416e-05	0.00158199
Gng7	171.189	-2.32013	0.591755	3.92076	8.82694e-05	0.0016119
Kif24	1089.19	-2.14411	0.547178	3.91848	8.91096e-05	0.00162556
Lamp1	6092.43	-1.28952	0.329131	3.91796	8.93003e-05	0.00162735
Ttyh2	398.544	-2.06509	0.527128	3.91763	8.94254e-05	0.00162795
Hmgn3	385.534	-1.44203	0.368339	3.91494	9.0425e-05	0.00164445
Hdc	781.883	2.56757	0.656728	-3.90964	9.24344e-05	0.00167926
Gkap1	30.3926	-2.08503	0.53383	3.9058	9.3913e-05	0.00170436
Anln	336.341	-1.80256	0.461619	3.90485	9.42836e-05	0.00170933
Bace1	190.679	-1.21011	0.310244	3.90052	9.59845e-05	0.00173837
Idi2	21.8009	2.60702	0.668669	-3.89882	9.66644e-05	0.00174889
Snrpn	23.6551	-2.65831	0.682708	3.89377	9.86985e-05	0.00178386
Jpt2	1313.61	-1.20529	0.309726	3.89148	9.96363e-05	0.00179713
Trav12n-3	114.036	1.49205	0.383395	-3.89167	9.95568e-05	0.00179713
Ccdc184	473.683	1.65669	0.425838	-3.89042	0.000100069	0.00180308
Slc25a13	623.18	-1.49443	0.384162	3.8901	0.000100205	0.00180368
Gm5340	24.4841	-2.31643	0.595962	3.88687	0.000101543	0.00182405
Tnfrsf21	83.5202	-1.71957	0.442395	3.88696	0.000101507	0.00182405
Pla2g2e	182.885	-2.22257	0.571912	3.88621	0.00010182	0.00182717
Exoc3l4	88.7987	-2.60597	0.670665	3.88565	0.000102057	0.00182955
Rln3	622.22	1.53703	0.395607	-3.88525	0.000102225	0.0018307
Ttpa	15.2927	-2.58955	0.666751	3.88383	0.000102823	0.00183953
Cracr2b	137.44	-2.18665	0.563099	3.88323	0.000103077	0.00184221
Neb	467.32	1.9075	0.49144	-3.88146	0.000103832	0.00185383
Retsat	443.2	-1.61953	0.417315	3.88085	0.000104094	0.00185662
Six1	37.2699	-2.22266	0.573288	3.87704	0.000105737	0.00188401
Qsox2	328.981	-1.22389	0.315889	3.87443	0.000106876	0.00190239
Sox18	145.229	-2.58183	0.666554	3.87339	0.00010733	0.00190855
Cul7	363.342	-1.72948	0.446586	3.87268	0.000107645	0.00191222
Slc2a5	365.753	-2.44383	0.631146	3.87206	0.000107921	0.0019152
Lrp3	6.92914	-3.5184	0.909191	3.86981	0.000108919	0.00193096
Sh3bgrl2	124.726	-1.9395	0.501272	3.86916	0.000109209	0.00193416
Efna4	41.7996	-2.06842	0.535358	3.86363	0.000111716	0.00197657
Shroom4	27.9651	-2.23232	0.577847	3.86316	0.000111929	0.00197836
Agrn	200.663	-1.46656	0.379979	3.85959	0.000113577	0.00200547
Nhsl1	25.5503	-2.13402	0.55317	3.85781	0.000114408	0.00201812
Gjb1	24.1604	-2.55022	0.661202	3.85695	0.000114811	0.0020232
Bag2	365.271	-1.74347	0.452264	3.85499	0.000115733	0.00203421
Dennd3	97.3316	-1.64375	0.426406	3.85489	0.000115782	0.00203421
Dnaic1	410.401	-2.32792	0.603863	3.85505	0.000115707	0.00203421
Hoxd8	9.8853	-2.81573	0.730677	3.85359	0.000116399	0.00204301
Renbp	1099.09	-2.10156	0.545581	3.85196	0.000117175	0.00205458
Aspn	50.6787	-2.51319	0.652719	3.85034	0.000117956	0.00206599
Map3k6	52.1933	-1.74443	0.453111	3.84988	0.000118175	0.00206599
Ophn1	48.9016	-1.77192	0.460255	3.84988	0.000118177	0.00206599
Gata3	2870.35	1.67543	0.435251	-3.84935	0.000118432	0.00206839
Rrm2	3650.83	-1.34043	0.348377	3.84765	0.000119258	0.00208075
Gnb5	396.456	-1.35055	0.35103	3.84738	0.000119386	0.00208092
Apbb2	219.574	-1.5344	0.398888	3.8467	0.000119721	0.00208471
Selp	17.5417	-3.23351	0.841263	3.84364	0.000121222	0.00210875
Yjefn3	45.9415	-2.0379	0.530261	3.8432	0.00012144	0.00211047
Sybu	10.7887	-3.00849	0.783758	3.83855	0.000123765	0.00214876
Stx2	313.844	-1.134	0.295494	3.83766	0.000124213	0.00215229
Tvp23a	49.9951	-1.62013	0.422163	3.8377	0.00012419	0.00215229
Ip6k3	27.2303	-2.32869	0.606868	3.83723	0.000124431	0.00215396
Cysltr2	273.878	1.61468	0.420944	-3.83585	0.000125131	0.00216394
Prkaa2	36.2482	-2.5147	0.655632	3.83553	0.000125293	0.00216462
Ceacam16	12.7353	2.62729	0.685354	-3.83347	0.000126348	0.00218071
Fam110a	1501.51	1.71468	0.447333	-3.83313	0.000126524	0.00218161
Zbtb7c	5.3743	-3.47058	0.905574	3.83246	0.000126868	0.00218541
Bmp6	8.57039	-2.8699	0.748993	3.83169	0.000127269	0.00219016
Gpr158	19.6187	-2.65375	0.692716	3.83093	0.000127658	0.00219472
Ak4	423.21	-1.8448	0.481745	3.82942	0.000128448	0.00220615
Pde1a	10.8255	-2.61539	0.683415	3.82694	0.000129746	0.00222627
Trav13-1	117.311	1.53027	0.399912	-3.82652	0.000129966	0.00222787
Mxra8	164.063	-1.86134	0.486638	3.82489	0.000130832	0.00224054
Smo	307.121	-1.85179	0.48419	3.82451	0.000131033	0.00224181
Rasgrf1	15.7914	1.96901	0.514874	-3.82427	0.000131162	0.00224184
Tmem255a	60.6233	-1.88994	0.494737	3.8201	0.0001334	0.00227788
Olfr889	235.237	-2.0998	0.549876	3.81869	0.000134164	0.00228649
Six4	37.8402	-1.67246	0.437967	3.8187	0.000134156	0.00228649
Ncam1	45.8116	-1.9427	0.508964	3.81697	0.0001351	0.00230023
Slc31a1	868.195	-1.28576	0.33689	3.81657	0.000135321	0.00230176
Dcbld2	247.107	-1.27865	0.335055	3.81624	0.000135501	0.0023026
Serpinb8	34.0021	-2.17709	0.570559	3.81572	0.000135788	0.00230526
A530016L24Rik	4.18537	-3.43269	0.90008	3.81376	0.000136867	0.00231965
Col4a5	22.663	-2.77284	0.72711	3.81352	0.000137004	0.00231965
Fkbp6	1316.39	-2.49445	0.654181	3.81308	0.000137244	0.00231965
Gars	4318.76	-1.23746	0.324531	3.81307	0.00013725	0.00231965
Mgst1	147.119	-2.11097	0.553626	3.81299	0.000137294	0.00231965
Wisp1	287.549	1.92492	0.505039	-3.81143	0.000138167	0.00233217
Tnfsf18	19.9381	-2.70375	0.709709	3.80965	0.000139161	0.0023467
Itih5	330.012	1.6635	0.436803	-3.80835	0.000139897	0.00235684
Gm2a	8418.38	1.20971	0.317945	-3.80476	0.00014194	0.00238898
Slc26a7	15.4511	-3.07958	0.809489	3.80435	0.000142179	0.00239073
Atp6v0e2	1100.91	-2.15109	0.565738	3.80227	0.000143378	0.00240655
Hoga1	15.8203	-2.64769	0.696351	3.80224	0.000143394	0.00240655
Dpy19l3	548.907	1.3062	0.343586	-3.80166	0.000143732	0.00240993
Gng11	699.137	-2.31999	0.610435	3.80055	0.000144377	0.00241616
St3gal5	348.208	-1.27741	0.336094	3.80074	0.000144263	0.00241616
Akr1c14	4.21121	-3.42452	0.901983	3.79665	0.000146662	0.00245207
4930578C19Rik	7.09002	-3.28702	0.865909	3.79603	0.00014703	0.00245589
Lgr4	51.8068	-2.00237	0.527716	3.79441	0.000147995	0.00246967
Car4	4.87386	-3.43644	0.906029	3.79285	0.000148925	0.00248284
Cavin1	668.339	-2.26923	0.598447	3.79186	0.000149522	0.00249043
Mlip	54.8848	-1.83607	0.48431	3.79111	0.000149975	0.00249561
Ggcx	561.697	-1.5564	0.410573	3.79079	0.00015017	0.0024965
Rab34	427.713	-2.05412	0.541968	3.79012	0.000150575	0.00250088
Ndufa4l2	122.942	-2.48218	0.655022	3.78946	0.000150973	0.00250277
Trav7-6	48.4329	2.00134	0.52813	-3.78948	0.000150962	0.00250277
Gpr137b-ps	789.34	-1.44055	0.380491	3.78602	0.000153077	0.00253526
Atp6v1e1	4278.07	-1.2661	0.334711	3.78267	0.000155155	0.00255795
Cfap74	135.795	1.51249	0.399835	-3.78279	0.000155079	0.00255795
Fam136a	1171.35	-1.25374	0.331414	3.783	0.00015495	0.00255795
Olfr558	23.5254	-2.3923	0.632441	3.78264	0.000155173	0.00255795
Tnfrsf12a	508.091	-1.74822	0.462152	3.78279	0.000155082	0.00255795
Oxct1	2904.7	-1.4738	0.390208	3.77697	0.000158748	0.00261444
Chn1	53.7842	-1.87482	0.496471	3.77629	0.000159179	0.0026191
Ypel4	24.9569	1.86665	0.494671	-3.77352	0.000160961	0.00264595
Cdc42ep4	375.305	-1.69783	0.450087	3.77223	0.000161797	0.0026572
Ccnb1	2030.71	-1.47705	0.391674	3.77111	0.000162522	0.00266663
Lama2	10.4189	-2.9349	0.778541	3.76975	0.00016341	0.0026787
Il10	437.298	1.75481	0.465797	-3.76733	0.000165005	0.00270234
Msmo1	2569.45	-1.42346	0.377924	3.76652	0.000165542	0.00270862
Ank2	114.619	-1.55315	0.412456	3.76563	0.000166132	0.00271324
Pi4k2b	379.627	-1.47856	0.392635	3.76574	0.000166059	0.00271324
Tmem136	61.2403	-1.61742	0.429796	3.76324	0.000167728	0.00273676
Erbb2	69.2531	-1.96812	0.523782	3.75753	0.0001716	0.00279736
Cd70	98.3935	2.13504	0.568975	-3.75244	0.000175122	0.00284707
Rbm11	24.5569	1.78943	0.476818	-3.75287	0.000174824	0.00284707
Sdsl	46.4683	-2.2711	0.605236	3.75242	0.000175135	0.00284707
Col16a1	210.905	-2.28496	0.609132	3.75117	0.000176011	0.00285868
Tspan4	999.384	-2.10252	0.561198	3.74648	0.000179333	0.00290995
Etl4	52.5028	-2.13498	0.570019	3.74545	0.000180072	0.00291926
6430548M08Rik	145.439	-1.82078	0.486229	3.7447	0.000180609	0.00292527
Vash2	11.1001	-2.58211	0.689749	3.74355	0.000181438	0.002936
Dmpk	14.8112	-2.57515	0.687963	3.74315	0.000181725	0.00293794
Rbpj	1720.18	1.14888	0.307185	-3.74004	0.00018399	0.00297184
Alg14	445.961	-1.33673	0.357746	3.73654	0.000186572	0.00301077
Tmem144	122.786	-2.34559	0.628129	3.73426	0.000188271	0.00303541
Tmem88	198.863	-2.2223	0.5953	3.73308	0.000189152	0.00304683
Plekha8	342.25	-1.46174	0.391772	3.73109	0.000190655	0.00306824
Bpnt1	972.414	-1.50873	0.404511	3.72977	0.000191653	0.00307921
Dusp3	423.276	-1.6274	0.436331	3.72973	0.000191686	0.00307921
Nfkbid	2576.77	1.75988	0.471922	-3.72918	0.000192101	0.00308046
Tmem17	101.63	-1.88937	0.506648	3.72917	0.000192114	0.00308046
Tril	39.2532	-2.40171	0.644193	3.72824	0.000192818	0.00308894
Cd63	9957.51	-2.33837	0.627809	3.72465	0.000195588	0.00313047
Slc6a9	46.8063	-1.87607	0.503761	3.72414	0.000195984	0.00313396
Rap2b	484.397	-1.36687	0.367101	3.72341	0.000196548	0.00314013
Rpn1	8132.62	-1.25781	0.337921	3.7222	0.000197491	0.00315234
Pcsk9	33.3881	-2.43457	0.65485	3.71776	0.000200997	0.0032054
Mpp3	37.314	-1.63282	0.439274	3.71709	0.000201528	0.00321097
Ogfrl1	89.7173	-1.74791	0.47032	3.71642	0.000202063	0.00321658
Mbnl1	7517.81	1.55934	0.419752	-3.71492	0.000203269	0.00323285
Paqr6	142.743	-1.99896	0.538148	3.71451	0.000203596	0.00323513
P3h1	208.322	-1.27675	0.343809	3.71354	0.000204377	0.00324462
Heph	6.15189	-3.07146	0.827687	3.7109	0.000206521	0.00327571
Zfp959	172.358	1.78491	0.481119	-3.70992	0.000207327	0.00328554
AC119928.2	785.114	-1.29346	0.348684	3.70955	0.000207626	0.00328733
Micall2	53.2654	-2.63465	0.710372	3.70883	0.000208218	0.00329077
Ptpn5	544.171	1.83026	0.493465	-3.709	0.000208082	0.00329077
Ngf	27.1536	-2.71161	0.731589	3.70646	0.000210174	0.00331872
BC067074	5.7077	-3.21652	0.868213	3.70476	0.000211587	0.00333804
Gm6969	19.2302	3.10428	0.83816	-3.70369	0.000212489	0.00334927
Hoxa1	12.6041	-2.63453	0.711488	3.70285	0.000213191	0.00335733
Zfp239	137.315	-1.6603	0.448418	3.70257	0.000213425	0.00335802
Fam135a	68.2199	-1.9541	0.527846	3.70203	0.000213878	0.00336214
BC022687	54.9633	-1.84911	0.499598	3.7012	0.000214578	0.00337014
Cycs	3071.81	-1.26931	0.343046	3.7001	0.000215511	0.00338178
Ddx25	134.697	-1.66951	0.451806	3.6952	0.000219715	0.0034429
H2afy2	25.1655	-2.04421	0.553222	3.6951	0.000219797	0.0034429
Apoo	405.667	-1.25757	0.340732	3.69077	0.000223575	0.00349896
Gstm2	531.226	-2.35553	0.638416	3.68964	0.000224572	0.00351145
Plxdc1	220.202	1.39076	0.377209	-3.68698	0.000226935	0.00354525
Timp1	147.945	-2.2547	0.611726	3.6858	0.000227989	0.00355857
D10Wsu102e	7038.13	-1.18018	0.320226	3.68544	0.000228305	0.00355889
Pla2g3	12.5078	-2.67425	0.725648	3.68532	0.000228414	0.00355889
Morn4	125.596	-1.58398	0.429848	3.68497	0.000228726	0.00356061
Frmd5	166.458	1.86847	0.507251	-3.68353	0.00023003	0.00357775
Zfp428	168.911	-2.00279	0.543913	3.68219	0.000231239	0.00359339
Afap1	210.884	-1.12165	0.304694	3.68123	0.000232113	0.00360061
Pald1	183.53	-2.24988	0.611172	3.68126	0.000232088	0.00360061
Perp	117.078	1.24464	0.338405	-3.67795	0.000235112	0.00364392
Neu3	332.877	1.09581	0.297999	-3.67724	0.000235775	0.003651
Sgsm2	355.078	-1.62816	0.443058	3.67482	0.000238021	0.00368254
Garem1	31.2401	-2.51165	0.683574	3.67429	0.000238508	0.00368683
Nfkb1	1792.51	1.43428	0.390522	-3.67272	0.000239978	0.0037063
Pycr1	120.206	-1.69502	0.4616	3.67205	0.000240614	0.00371287
Il10ra	2102.94	1.53355	0.417827	-3.67029	0.000242274	0.00373522
Tnxb	9.76168	-2.87195	0.783008	3.66784	0.000244605	0.00376786
Rasip1	213.848	-1.79044	0.488209	3.66735	0.000245073	0.00377177
Hrct1	43.423	-2.54725	0.694657	3.66692	0.000245494	0.00377495
Pcdhb16	19.8168	-2.25547	0.6152	3.66623	0.00024615	0.00377922
Zcchc24	126.616	-1.44462	0.394039	3.66618	0.0002462	0.00377922
Smim10l2a	130.695	1.78015	0.485741	-3.66482	0.000247514	0.00379277
Stap2	46.6138	-2.18726	0.596826	3.66483	0.000247507	0.00379277
Hk2	1113.58	-1.43583	0.39197	3.66311	0.000249172	0.00381487
Fahd1	82.1867	-1.70561	0.465707	3.6624	0.000249859	0.00381874
Sh3tc2	235.941	-2.28806	0.62473	3.66248	0.000249786	0.00381874
Dmrta2	14.4985	-2.39051	0.652931	3.6612	0.000251036	0.0038334
Tpm2	286.613	-3.07489	0.840181	3.65979	0.00025242	0.00385121
3110082I17Rik	190.881	-1.28834	0.352229	3.65767	0.000254522	0.00387992
Arxes2	91.2231	1.48966	0.407333	-3.65711	0.000255078	0.00388167
Tcaf2	13.708	-2.39501	0.654876	3.65719	0.000254999	0.00388167
Rel	1682.9	2.0751	0.567558	-3.65619	0.000255991	0.00389222
Ncf4	2364.91	1.27996	0.350109	-3.6559	0.000256281	0.00389327
Cdhr2	14.729	-2.82015	0.772015	3.65297	0.00025922	0.00392775
Slc20a2	491.338	-1.25407	0.34329	3.65309	0.000259108	0.00392775
Sorbs3	770.6	-2.06662	0.56571	3.65314	0.000259051	0.00392775
Aldh1l1	174.437	-2.00354	0.54893	3.64991	0.000262336	0.00397155
Arhgef25	83.1148	-2.16694	0.593999	3.64806	0.000264228	0.00399676
Gprin2	16.9539	2.92211	0.801176	-3.64728	0.000265036	0.00400554
Cnn1	9.44028	-3.23078	0.885997	3.64649	0.000265844	0.00401431
Plxna1	1325.51	-1.9473	0.534105	3.64591	0.000266451	0.00402003
Rgs16	1536.99	1.58795	0.435706	-3.64453	0.000267876	0.00403808
Bcat1	761.38	-1.34472	0.369129	3.64296	0.000269516	0.00405932
Ell2	559.282	2.14441	0.588866	-3.64159	0.000270963	0.00407416
Ppfibp2	89.7066	-1.56213	0.428964	3.64164	0.00027091	0.00407416
Kcne3	436.4	-2.44515	0.671851	3.63942	0.000273252	0.00410507
Atp11a	805.581	-1.1351	0.312004	3.63808	0.000274673	0.0041224
Mgll	613.484	-2.20642	0.606509	3.6379	0.000274874	0.0041224
Tnfrsf18	13967.5	1.35323	0.372031	-3.6374	0.000275402	0.00412681
Npdc1	360.733	-2.00385	0.551078	3.63624	0.000276644	0.00413838
Pdia4	6521.94	-1.09703	0.301691	3.63626	0.000276622	0.00413838
Lmbr1	101.894	-1.83191	0.503932	3.63523	0.000277728	0.00415108
Gm9780	8.5218	-2.99851	0.825637	3.63176	0.000281498	0.00420386
Csf1	369.596	1.24427	0.342868	-3.62902	0.0002845	0.0042451
Gstm5	321.263	-2.00836	0.553471	3.62866	0.000284891	0.00424733
Foxm1	670.671	-1.37188	0.378172	3.62765	0.000286007	0.00426038
Tmem158	454.954	1.55537	0.428789	-3.62736	0.000286336	0.00426167
Tulp3	354.54	-1.53918	0.424378	3.62692	0.000286827	0.00426537
Dixdc1	50.9236	-1.90904	0.526621	3.62508	0.000288869	0.00429212
Tmem179	70.6011	-1.60862	0.44384	3.62432	0.000289726	0.00430122
Ccl1	468.179	1.61692	0.446378	-3.62232	0.000291971	0.00432726
Inpp5a	450.069	-1.15929	0.320033	3.62241	0.000291873	0.00432726
Fam184b	21.6499	-1.97606	0.545723	3.62099	0.000293477	0.00434592
Nt5dc2	623.812	-1.96626	0.543235	3.61954	0.000295132	0.00436565
Tspan10	1803.89	-2.36573	0.653627	3.61938	0.000295304	0.00436565
Cfap69	6.94999	-2.96061	0.818641	3.6165	0.000298619	0.00441094
1700025G04Rik	256.592	-1.09996	0.304192	3.616	0.000299185	0.00441319
Rbp1	41.645	-2.16684	0.599248	3.61593	0.000299271	0.00441319
Tcte2	79.4622	-1.27536	0.35276	3.61537	0.000299918	0.00441903
Mgat4b	1943.44	-1.60211	0.443265	3.61433	0.00030112	0.00443303
Tead4	16.479	-2.43628	0.674161	3.61379	0.000301752	0.00443863
Ttc16	47.7321	1.88262	0.521464	-3.61025	0.0003059	0.00449589
Armcx2	228.786	-1.45997	0.404534	3.60901	0.000307369	0.00451372
A430105I19Rik	15.4799	-2.31919	0.642959	3.60705	0.000309694	0.00454408
Arhgef15	98.7251	-1.73009	0.479847	3.60549	0.000311559	0.00456383
Mfap2	23.1956	-2.78592	0.772668	3.60558	0.000311456	0.00456383
Podnl1	856.298	1.54404	0.428342	-3.60468	0.000312534	0.00457432
Smoc1	30.9874	-2.64787	0.734857	3.60324	0.000314271	0.00459592
Ephx3	30.0809	-2.19493	0.609697	3.60003	0.000318177	0.00464493
Myo3b	216.993	1.33633	0.371218	-3.59984	0.000318413	0.00464493
Syngr1	2134.73	-2.26937	0.630388	3.59996	0.000318272	0.00464493
Pbk	513.574	-1.51668	0.42166	3.59692	0.000322007	0.00469347
Zdhhc23	493.373	1.69382	0.47124	-3.59439	0.000325152	0.0047354
Mesp2	9.75702	2.4797	0.690085	-3.59332	0.000326485	0.00475088
Scarf1	100.663	-2.17743	0.606069	3.59271	0.000327259	0.00475821
Eif2s3y	135.865	-3.323	0.925073	3.59215	0.000327966	0.00476457
Mustn1	32.3677	-2.1816	0.607548	3.59083	0.000329628	0.00478476
0610009B22Rik	310.463	-1.40801	0.392228	3.58977	0.000330975	0.00479364
Nat8	14.2662	-2.42805	0.676394	3.5897	0.000331055	0.00479364
Twist1	5.66073	-2.99564	0.834444	3.58999	0.000330691	0.00479364
Adam23	35.7039	-1.61205	0.449177	3.58889	0.000332085	0.0048046
Ccl11	6.9215	-3.06013	0.852879	3.588	0.00033322	0.00481707
Khdrbs3	30.8925	-1.84157	0.513714	3.58482	0.000337315	0.00487227
Nipal4	32.1261	1.8868	0.52648	-3.5838	0.000338627	0.00488722
5031439G07Rik	1804.55	-1.67779	0.468213	3.58339	0.000339162	0.00488795
Ptger2	497.628	1.31815	0.367855	-3.58334	0.000339233	0.00488795
Rab11fip1	1375.17	1.55481	0.434106	-3.58163	0.000341458	0.00491599
Ccr3	193.05	1.8619	0.519924	-3.58109	0.000342162	0.00492211
Mgat3	5.99506	-3.28479	0.917702	3.57936	0.000344432	0.00495071
Icam5	27.0979	1.85607	0.518629	-3.57879	0.000345184	0.00495748
Vegfc	38.7898	-1.72845	0.483001	3.57855	0.000345499	0.00495797
Arl11	109.172	-1.90977	0.533707	3.57831	0.000345822	0.00495856
Pakap	470.397	-1.99998	0.55899	3.57784	0.000346444	0.00496345
Myl9	624.464	-2.88992	0.80806	3.57637	0.000348405	0.00498748
Tbx18	18.8207	-2.10961	0.589967	3.57581	0.000349149	0.00499407
Dbi	6437.35	-1.57774	0.44135	3.5748	0.00035049	0.00500648
S100a4	5434.29	1.4278	0.399424	-3.57465	0.000350702	0.00500648
Siglech	123.601	2.56204	0.716749	-3.57452	0.000350869	0.00500648
BC049352	36.7835	1.74765	0.48919	-3.57255	0.000353527	0.00503626
Gstp2	1089.36	-2.26871	0.635008	3.57273	0.00035328	0.00503626
Map1b	154.481	-1.7906	0.501411	3.57112	0.000355459	0.00505969
Efna5	30.6596	-2.17828	0.610092	3.57041	0.000356421	0.00506929
Gpr160	170.151	1.58699	0.444742	-3.56834	0.000359252	0.00510544
Pglyrp1	1854.52	1.63219	0.457498	-3.56765	0.000360201	0.0051148
Tmem63c	9.95417	2.71335	0.76061	-3.56734	0.000360621	0.00511664
Dclk1	408.48	-2.03633	0.571103	3.56561	0.000363005	0.00514632
Serpinc1	82.4253	1.35777	0.380933	-3.56432	0.000364794	0.00516752
Osbpl3	1300.99	1.45023	0.407123	-3.56214	0.000367843	0.00520653
Cd80	149.133	1.47398	0.413867	-3.56148	0.000368774	0.00521552
Grik2	38.0645	-2.15718	0.605744	3.56121	0.000369148	0.00521662
Hsd3b2	13.8042	2.08431	0.585374	-3.56065	0.00036994	0.00522023
Tbc1d30	335.939	1.34443	0.377584	-3.56061	0.000369996	0.00522023
Ccdc3	44.9577	-2.66391	0.74864	3.55833	0.000373226	0.0052616
Mt3	66.5788	1.78932	0.502928	-3.5578	0.00037397	0.00526787
Gm6583	6.91288	3.06752	0.862656	-3.5559	0.000376684	0.00530186
Adgrl4	160	-3.01473	0.84794	3.55536	0.000377461	0.00530855
Gm6637	609.272	1.33465	0.375565	-3.55371	0.000379837	0.0053377
Scmh1	223.087	-1.0955	0.308313	3.55319	0.000380584	0.00534394
Gm37317	3.84197	3.24116	0.912599	-3.55157	0.000382938	0.00537272
Pla2g4a	24.8532	-2.34919	0.661565	3.55095	0.000383841	0.0053811
Odf3l1	67.3694	-2.29937	0.647603	3.55058	0.000384387	0.00538447
Fxyd1	23.8868	-2.17768	0.61354	3.54937	0.000386149	0.00540486
Arhgap19	339.491	-1.05367	0.296899	3.54894	0.000386791	0.00540955
Cystm1	616.679	-1.41554	0.398986	3.54785	0.000388396	0.00542496
Myo1b	190.995	-1.76148	0.496502	3.54777	0.000388509	0.00542496
Dlk2	33.0016	-2.38225	0.671533	3.54748	0.000388933	0.00542658
Eps8l3	14.3459	-2.29968	0.64908	3.54298	0.000395628	0.00551564
Oit3	76.7011	1.88442	0.53246	-3.53909	0.000401516	0.0055933
Hsd17b12	1620.27	-1.21396	0.343373	3.53539	0.00040717	0.00566758
Dync1i1	7.01954	-2.74893	0.777704	3.53467	0.000408278	0.00567852
Gzmc	64.0546	1.62613	0.460204	-3.5335	0.000410093	0.00569926
Aldh1a3	68.2581	-1.69031	0.478475	3.53271	0.000411323	0.00570867
Gucy1a1	46.3397	-1.96526	0.556313	3.53265	0.000411418	0.00570867
Dnaic2	32.599	-2.42568	0.687742	3.52702	0.000420272	0.00582694
Tnfrsf1b	9197.23	1.50223	0.426145	-3.52517	0.00042321	0.00586305
Hyal1	245.288	-1.62497	0.461238	3.52306	0.000426589	0.00590522
Wwc1	59.0156	-1.97782	0.561428	3.52284	0.000426944	0.0059055
Itga9	179.444	-1.83404	0.520716	3.52215	0.000428068	0.00591308
Pcdhb15	6.25547	-2.99809	0.851226	3.52209	0.000428163	0.00591308
Pter	145.971	-1.63329	0.463789	3.52162	0.000428917	0.00591422
Trib3	552.243	-1.75251	0.497634	3.52169	0.000428804	0.00591422
Tbx19	4.62052	-3.07814	0.874506	3.51986	0.000431776	0.00594899
Ift43	308.639	-1.70293	0.483971	3.51866	0.000433734	0.00597129
Scarf2	232.139	-2.22834	0.633649	3.51667	0.000436995	0.00601149
Smtn	543.922	-1.62171	0.461382	3.5149	0.000439922	0.00604704
Cd200r1	633.693	1.71888	0.489262	-3.51321	0.000442727	0.00608086
Nfkbia	15717.9	1.32469	0.377668	-3.50757	0.000452224	0.00620646
S100a16	245.909	-2.32654	0.663649	3.50569	0.000455434	0.00624564
Naip2	112.473	1.47558	0.420948	-3.50538	0.000455957	0.00624795
Zfp9	37.669	-1.78189	0.508412	3.50482	0.000456913	0.0062562
Kif13b	544.376	1.25758	0.359131	-3.50172	0.000462257	0.00632445
St3gal6	948.402	-1.26378	0.361076	3.50004	0.000465184	0.00635956
Chchd10	2377.54	-1.85208	0.529193	3.49981	0.000465583	0.00636008
Cysltr1	94.1828	2.23884	0.639773	-3.49942	0.000466272	0.00636456
Prokr1	16.0126	-2.6709	0.763416	3.49862	0.000467671	0.00637872
Eea1	500.296	1.75385	0.501606	-3.49647	0.000471453	0.00642532
Bdkrb2	4.40836	-3.03197	0.867513	3.49502	0.000474034	0.00645551
Akr1b8	367.157	-2.25934	0.647032	3.49186	0.000479667	0.00652058
Apol9b	299.752	1.40427	0.402266	-3.4909	0.000481403	0.00652058
Gm17131	164.525	1.39523	0.399662	-3.49102	0.000481179	0.00652058
Il2ra	2784.61	1.99851	0.572445	-3.49119	0.000480882	0.00652058
Piezo2	40.7253	-1.67618	0.480002	3.49202	0.000479376	0.00652058
Slit2	40.939	-2.01818	0.578059	3.49131	0.000480652	0.00652058
Stx11	2181.42	1.5496	0.44382	-3.4915	0.000480315	0.00652058
Samsn1	3435.65	1.91542	0.548972	-3.4891	0.000484641	0.00655437
Zbtb32	404.109	1.32067	0.378507	-3.48917	0.00048453	0.00655437
Cfap57	5.37658	-3.20647	0.919188	3.48837	0.000485968	0.00656728
Aplf	192.599	-1.31683	0.377554	3.48779	0.000487039	0.00657167
Nckap5l	2356.44	-2.1203	0.60792	3.4878	0.00048702	0.00657167
Otx1	14.1145	-2.06017	0.590851	3.48679	0.000488864	0.00659124
Sytl4	17.1529	-1.9511	0.559761	3.48559	0.000491055	0.00661573
Irak1bp1	149.822	-1.58192	0.453879	3.48534	0.000491517	0.00661689
Vdac1	3656.42	-1.38664	0.397905	3.48485	0.000492414	0.00662391
Igfbp7	2710.2	-1.66852	0.478883	3.48419	0.000493621	0.00663508
Spire2	27.8191	-2.1113	0.606624	3.48041	0.000500644	0.00672435
Enpp5	253.566	-1.4293	0.410724	3.47994	0.000501518	0.00673096
Ly6g5c	26.7891	-2.14574	0.616927	3.47812	0.000504951	0.00677188
Ddit4l	57.4847	-2.1574	0.620386	3.47751	0.000506103	0.00678022
Tnip3	88.0164	1.59817	0.459591	-3.47738	0.000506343	0.00678022
Hoxa3	14.7367	-2.30101	0.661864	3.47656	0.000507897	0.00679587
Shank3	10.1107	-2.88726	0.830901	3.47485	0.000511139	0.00683406
Fndc3b	209.718	-1.39519	0.401655	3.47361	0.000513502	0.00686045
Ccdc149	21.5987	-2.64061	0.761141	3.46927	0.000521866	0.00696691
Gstp3	698.004	1.39644	0.402607	-3.46849	0.000523386	0.00698192
Ndfip1	8230.8	0.977592	0.281902	-3.46785	0.000524648	0.00699345
Chac1	188.139	-2.08739	0.602324	3.46556	0.000529124	0.00704779
Nos1	62.6185	1.45029	0.418894	-3.46219	0.00053579	0.00713118
Spata7	94.471	-1.64503	0.475339	3.46076	0.000538651	0.00716386
Bcl2l15	16.7046	2.04543	0.591189	-3.45986	0.000540458	0.00718247
Ltbr	394.269	-2.12082	0.613089	3.45924	0.000541695	0.00719348
Hivep3	239.037	1.21979	0.352689	-3.45855	0.000543083	0.00720648
Dusp6	1858.84	-1.28971	0.373015	3.45754	0.000545123	0.0072281
Pianp	293.596	-2.1646	0.626463	3.45527	0.000549738	0.00728382
Wnk4	131.73	-1.51453	0.438401	3.45468	0.000550956	0.00729447
Mtmr2	1471.25	-1.20015	0.347532	3.45335	0.000553662	0.00732479
Nat8f5	11.5542	-2.72092	0.788362	3.45136	0.000557774	0.00737366
Alcam	137.157	1.69328	0.490684	-3.45086	0.000558801	0.00737617
Tnfaip2	403.78	-1.91589	0.55517	3.45099	0.000558524	0.00737617
1600014C23Rik	30.5213	-2.20473	0.638946	3.45058	0.000559388	0.00737839
Rims2	22.3902	-2.15967	0.625993	3.44999	0.000560604	0.0073889
Arrdc4	455.324	1.19969	0.347787	-3.4495	0.000561619	0.00739675
Adamts12	35.9526	-2.51478	0.729227	3.44855	0.000563595	0.00741169
Kpna2	4499.09	-1.28567	0.372808	3.44861	0.00056347	0.00741169
Fkbp4	7877.13	-1.43451	0.416048	3.44795	0.000564861	0.00741727
Slc22a15	414.572	1.12982	0.327661	-3.44813	0.000564485	0.00741727
Lamb2	166.687	-1.5499	0.449685	3.44664	0.000567614	0.00744787
Socs2	697.263	1.64265	0.476732	-3.44565	0.000569687	0.00746951
Nos3	124.334	-2.12501	0.61684	3.445	0.000571057	0.0074819
Ano1	32.1404	-2.20344	0.639705	3.44446	0.000572206	0.0074914
Tal1	8.49125	-2.59492	0.753735	3.44275	0.000575835	0.00753331
Ttc39c	1306.66	1.38124	0.401305	-3.44186	0.000577736	0.00755257
Ccl12	79.8255	-1.73759	0.504977	3.44093	0.000579724	0.00757294
Ano3	62.4073	-1.95928	0.56961	3.43969	0.000582386	0.00760208
Pfn2	253.345	-1.17186	0.340758	3.43898	0.000583913	0.00761637
Dkkl1	530.019	1.49883	0.436002	-3.43768	0.000586727	0.00764742
Pik3r1	1361.9	1.3555	0.39452	-3.43582	0.00059077	0.00769442
Ikzf2	3406.82	1.67789	0.488505	-3.43475	0.000593101	0.00771793
Rai14	246.336	-1.23374	0.359212	3.43459	0.000593451	0.00771793
A1cf	4.40312	2.97539	0.866634	-3.43327	0.000596357	0.00774429
Ubash3b	1286	1.31931	0.384268	-3.43331	0.000596268	0.00774429
Gstm1	560.676	-1.85917	0.54166	3.43236	0.00059835	0.00775873
Tlcd2	123.152	1.13778	0.331471	-3.43251	0.00059802	0.00775873
Ccdc68	4.57824	-3.15174	0.918877	3.42999	0.000603607	0.00782115
Il6	64.145	-2.38888	0.696658	3.42906	0.00060567	0.00784212
Apoe	7596.19	-1.96623	0.573583	3.42797	0.000608105	0.00786786
Nostrin	56.8523	-1.83783	0.536384	3.42633	0.000611806	0.00790994
Shisa4	134.873	-2.19267	0.640374	3.42405	0.000616951	0.00797061
Lmod1	5.14312	-2.86886	0.838094	3.42307	0.000619171	0.00799343
Ace	26.6359	-2.46154	0.719439	3.42147	0.000622835	0.00803484
Nectin2	172.939	-2.06399	0.60343	3.42043	0.000625216	0.00805966
Gtse1	329.93	-1.28755	0.37685	3.4166	0.000634074	0.00816787
Cdk6	929.982	1.17277	0.343296	-3.41622	0.000634975	0.00817351
Sdhaf3	109.469	-1.35198	0.395801	3.41581	0.000635935	0.00817989
Magi1	77.5777	-1.38989	0.407048	3.41456	0.000638849	0.00821138
Rasal2	54.6957	-1.97649	0.578882	3.41433	0.000639394	0.00821239
Cygb	99.4952	-2.34284	0.686264	3.4139	0.000640401	0.00821933
Gli2	3.75192	-3.12387	0.916001	3.41034	0.000648822	0.00832136
Cd276	178.969	-2.28298	0.669558	3.40969	0.000650377	0.00833524
Celsr2	74.1516	-2.00701	0.589067	3.40711	0.000656554	0.00840693
Podxl2	56.3099	-1.98751	0.583369	3.40695	0.000656926	0.00840693
Tox	1307.8	1.30128	0.38199	-3.40657	0.000657848	0.00841262
Mindy4	221.087	-2.25538	0.662254	3.40561	0.000660168	0.00843618
Nr1h4	32.3518	-2.24323	0.658938	3.40431	0.000663303	0.00847009
Cers1	82.5294	-2.32042	0.681894	3.4029	0.000666744	0.00850499
Klra5	9.60499	2.46606	0.724715	-3.4028	0.000667001	0.00850499
Tspan18	63.7537	-1.59223	0.467996	3.40223	0.000668379	0.0085164
Ptgds	4537.07	-2.1322	0.626785	3.40181	0.000669416	0.00852345
Gm45716	334.029	1.39969	0.411765	-3.39925	0.000675714	0.00859743
Smarcd3	151.024	1.39069	0.409168	-3.39882	0.000676773	0.00860469
Isg20	1275.07	1.0788	0.317457	-3.39825	0.000678191	0.0086165
1110032F04Rik	122.357	1.13512	0.334106	-3.39747	0.000680113	0.00863469
Casp12	5.93059	-2.75686	0.811537	3.39709	0.000681068	0.0086406
Psrc1	322.667	-1.67684	0.493739	3.39621	0.00068327	0.00866229
Col2a1	3.84503	-3.11125	0.916836	3.39347	0.000690133	0.00873995
Gm12161	4.80442	-3.12479	0.920852	3.39337	0.000690387	0.00873995
Tnfsf11	1047.82	1.94276	0.572626	-3.39272	0.000692032	0.00875448
Olfr1247	29.9786	1.51206	0.445835	-3.39153	0.000695024	0.00878602
Abat	63.1629	-1.79596	0.529746	3.39022	0.000698362	0.00882189
Srpk3	14.0802	2.2877	0.674959	-3.3894	0.000700465	0.00884211
Dusp14	721.215	1.57842	0.465724	-3.38917	0.000701045	0.00884311
Pcdhb11	8.74529	-2.81388	0.830355	3.38876	0.000702087	0.00884991
Atp6v1b2	3240.96	-1.03529	0.305698	3.38665	0.000707527	0.00891211
Prss46	5.96966	-2.9081	0.858892	3.38587	0.00070953	0.00893096
Mmp23	12.888	-2.36422	0.699016	3.38221	0.000719039	0.00904419
Fmnl2	46.4484	-1.88816	0.558781	3.37907	0.000727306	0.00914165
Csrnp2	618.982	-1.44554	0.427879	3.37838	0.000729133	0.00915252
Espnl	6.84371	-2.81097	0.832053	3.37835	0.00072921	0.00915252
Alg2	492.74	-1.06537	0.315443	3.37739	0.000731784	0.00917177
Azin2	25.1995	-1.80128	0.533306	3.37757	0.000731297	0.00917177
Gm10639	64.2406	-2.18563	0.647329	3.37638	0.000734458	0.00919874
Tcf7l2	68.229	-1.49752	0.443624	3.37565	0.000736404	0.00921655
Scarb1	1191.86	-1.53888	0.455964	3.375	0.000738166	0.00923206
Ehd2	312.344	-2.14332	0.635131	3.3746	0.000739221	0.00923869
Fcrl6	33.4921	2.0965	0.621617	-3.37265	0.000744479	0.00929781
Pfn4	16.5358	-2.06358	0.611948	3.37215	0.000745844	0.00930826
Cish	3172.89	1.44329	0.428399	-3.36903	0.000754327	0.00940746
Ppp1r26	21.9328	-2.2032	0.654001	3.3688	0.000754952	0.0094086
Efemp2	241.721	-1.55701	0.462276	3.36814	0.000756763	0.00942451
Prss12	212.701	-1.40556	0.417352	3.3678	0.000757699	0.0094295
Fam196a	7.85774	-2.74192	0.814373	3.3669	0.000760172	0.00944693
Pbld1	65.9792	-1.4768	0.438609	3.36702	0.000759855	0.00944693
Hgsnat	2083.19	-1.25178	0.371846	3.36638	0.000761616	0.00945821
Wnt9a	3.29012	-3.07862	0.914703	3.3657	0.000763493	0.00947484
Msi2	432.89	0.930857	0.276611	-3.36522	0.000764828	0.00948472
Paqr5	48.811	1.40197	0.416742	-3.36412	0.000767869	0.00949604
Peg10	9.1411	-2.29912	0.683343	3.36451	0.000766786	0.00949604
Pomk	547.35	-1.22771	0.364943	3.36411	0.000767896	0.00949604
Ripk3	1235.98	1.00335	0.29824	-3.36426	0.000767498	0.00949604
Slc6a13	20.7981	1.80669	0.537237	-3.36292	0.000771223	0.0095305
Gmpr	228.842	-2.20557	0.656742	3.35835	0.000784099	0.00968277
St14	369.957	1.45775	0.434091	-3.35816	0.000784644	0.00968277
Dennd5b	199.942	-1.6402	0.488465	3.35787	0.000785467	0.00968615
Il34	24.1834	-2.29666	0.684117	3.35711	0.00078761	0.00970578
Gm10108	958.88	-1.24231	0.370336	3.35453	0.000794986	0.00978983
Parvb	122.048	-1.83225	0.546261	3.35416	0.000796052	0.00979611
Gas7	192.712	-1.57973	0.471433	3.35091	0.000805473	0.00990512
Krt222	34.4588	1.52523	0.455199	-3.35068	0.000806131	0.0099063
Tmem237	350.904	-1.28814	0.38449	3.35025	0.0008074	0.00991498
Rgl3	36.1557	-1.69146	0.505067	3.34899	0.00081107	0.00995312
Scn1a	28.4409	-1.76865	0.528171	3.34863	0.000812135	0.00995925
Mageh1	38.1341	-1.54112	0.460273	3.34828	0.000813162	0.0099649
Wipi1	95.7108	-1.81963	0.543579	3.3475	0.000815438	0.00998586
Fsd1l	21.056	-2.01115	0.600938	3.34668	0.00081787	0.0100087
Plp1	43.8349	-1.80525	0.539498	3.34616	0.00081939	0.0100203
Hist1h2aj	3.27542	3.06922	0.91767	-3.34458	0.000824085	0.0100708
Cmtm3	801.724	-1.35888	0.406688	3.34133	0.000833786	0.0101822
B4galt2	44.0037	-1.88686	0.565038	3.33934	0.000839771	0.0102482
Trpm2	188.325	-1.78837	0.535734	3.33817	0.00084333	0.0102845
Gbgt1	8.70438	-2.78684	0.834998	3.33754	0.00084524	0.0103007
Nup205	1255.7	-1.16135	0.348237	3.33494	0.000853186	0.0103904
Arc	172.554	1.6114	0.483364	-3.33371	0.000856958	0.0104291
Atp12a	18.4012	3.10174	0.930572	-3.33315	0.00085869	0.0104429
Col18a1	993.481	-1.67863	0.503717	3.33248	0.00086076	0.0104609
Cpne2	238.863	-1.27591	0.382955	3.33175	0.00086302	0.0104741
Smagp	44.4794	-1.92777	0.578608	3.33174	0.000863034	0.0104741
P4hb	12575	-1.10548	0.331898	3.3308	0.000865974	0.0105025
Armcx1	86.6714	-1.3796	0.41424	3.33044	0.000867084	0.0105088
Krt18	28.7876	1.91919	0.576335	-3.32998	0.000868522	0.010519
Sgip1	4423.88	-1.27436	0.382718	3.32975	0.000869227	0.0105203
Ern1	447.289	1.35625	0.40755	-3.32781	0.000875311	0.0105866
Ccdc91	417.506	-1.07522	0.323148	3.32733	0.000876826	0.0105977
Matk	1035.05	1.39041	0.418091	-3.32561	0.000882238	0.0106558
Atp9a	609.848	-1.40203	0.421666	3.32498	0.00088426	0.0106656
Chd9	3541.6	-0.844195	0.253892	3.32502	0.000884122	0.0106656
Klhdc2	1684.52	-0.944406	0.284272	3.32219	0.000893129	0.0107652
Ppargc1a	264.386	-2.28106	0.686807	3.32126	0.000896126	0.0107939
Bcl2a1d	2448.06	1.27789	0.384793	-3.32097	0.000897055	0.0107978
Rab3b	28.1501	-1.74493	0.525499	3.32052	0.00089849	0.0108076
Atp10d	754.83	0.988785	0.297884	-3.31936	0.000902247	0.0108454
Cass4	149.091	1.50187	0.452489	-3.31912	0.000903005	0.0108471
Acat2	1434.75	-1.05443	0.31775	3.31845	0.000905198	0.0108661
Mapt	42.538	-2.221	0.669372	3.31804	0.000906529	0.0108746
Mthfd2l	89.1935	1.12422	0.338877	-3.31747	0.000908352	0.0108817
Plk3	1917.44	1.36961	0.412836	-3.31757	0.000908027	0.0108817
Ntng2	121.407	1.22259	0.368765	-3.31536	0.000915257	0.010957
Cnnm2	212.442	1.22265	0.368893	-3.31437	0.00091851	0.0109884
Phlda3	415.122	-1.53859	0.46463	3.31142	0.000928223	0.0110971
Tmem98	23.5315	-2.19492	0.663042	3.31039	0.000931673	0.0111308
Dgat1	6645.09	1.48026	0.447491	-3.30791	0.000939933	0.0112219
Saxo2	14.0222	-2.12582	0.642801	3.30713	0.000942581	0.0112459
Atg9b	51.8189	1.60603	0.486579	-3.30065	0.000964608	0.0115009
Wfdc12	8.38152	-2.33284	0.706838	3.30039	0.000965515	0.0115039
Cyb5a	6482.79	-1.31292	0.397862	3.29994	0.000967067	0.0115146
Plekha5	1108.5	-1.33977	0.406386	3.29679	0.000977952	0.0116364
Bckdhb	175.095	-1.39241	0.422476	3.29584	0.000981272	0.011668
Gm48583	12.4085	2.82265	0.856573	-3.29529	0.000983207	0.0116831
Pkn3	97.1763	-1.55057	0.470693	3.29423	0.000986908	0.0117192
Pcyt1a	1490.36	1.22007	0.370475	-3.29326	0.000990324	0.0117518
Agap2	182.781	1.22322	0.371476	-3.29286	0.000991732	0.0117576
Tbc1d8b	93.8948	1.71009	0.519352	-3.29274	0.000992144	0.0117576
Cd83	3294.6	1.41218	0.428944	-3.29222	0.000994015	0.0117719
Gm48082	63.0133	1.26055	0.383003	-3.29122	0.000997535	0.0118056
Trav14n-2	122.894	1.60922	0.489146	-3.28985	0.00100241	0.0118553
Chchd6	690.787	-1.78742	0.543423	3.28918	0.00100479	0.0118755
5830411N06Rik	213.036	1.82021	0.553545	-3.28828	0.00100803	0.0119058
Fabp3	33.424	-2.32752	0.707948	3.2877	0.00101009	0.0119062
Irf6	137.5	1.43344	0.43598	-3.28786	0.00100951	0.0119062
Slc25a19	1973.56	1.14318	0.347684	-3.28798	0.0010091	0.0119062
Pcdhb19	3.36193	-3.02075	0.918976	3.28708	0.00101232	0.0119245
Acot11	463.86	1.3772	0.419102	-3.28607	0.00101595	0.0119519
Acvr2b	39.2833	-1.86702	0.568164	3.28606	0.001016	0.0119519
Plod1	1556.28	-1.61602	0.491881	3.28539	0.00101841	0.0119723
Add2	3.66734	-3.02287	0.920598	3.28359	0.00102493	0.0120409
Mettl9	767.332	-1.04041	0.316971	3.28234	0.00102948	0.0120862
Plekhb1	26.1794	-2.00351	0.61045	3.28203	0.00103064	0.0120907
Tubb1	15.9104	-2.23348	0.680552	3.28187	0.00103123	0.0120907
Pmaip1	1052.05	1.74663	0.532506	-3.28003	0.00103798	0.0121617
Spo11	46.3376	1.55537	0.474243	-3.27968	0.00103926	0.0121686
Scrn1	763.037	-2.16654	0.660651	3.27941	0.00104026	0.0121723
Park2	488.312	-1.88861	0.576092	3.27831	0.00104432	0.0122117
Pdgfd	15.0278	-2.40861	0.734907	3.27744	0.00104753	0.0122411
5830473C10Rik	12.0956	2.32729	0.710187	-3.27702	0.00104911	0.0122433
Upb1	50.1271	1.46064	0.445698	-3.27719	0.00104847	0.0122433
Coprs	203.053	-1.85973	0.567697	3.27593	0.00105315	0.0122823
Kdelr3	193.245	-1.71649	0.524039	3.2755	0.00105476	0.012293
Slfn10-ps	239.248	1.87495	0.572576	-3.27459	0.00105816	0.0123244
Ifnlr1	4.73979	-2.76134	0.843897	3.27213	0.0010674	0.0124239
Slc35f1	17.846	-2.28038	0.697057	3.27144	0.00107003	0.0124462
Cbx5	1002.73	-1.269	0.387963	3.27093	0.00107193	0.0124563
Coq4	217.702	-1.50104	0.458918	3.27083	0.00107231	0.0124563
Gm15097	35.8803	-2.06073	0.630161	3.27016	0.00107487	0.0124778
Acvrl1	438.035	-1.846	0.564729	3.26883	0.00107994	0.0125285
Rnd2	166.23	-2.0162	0.616884	3.26836	0.00108173	0.0125409
Ano7	12.7272	2.33719	0.715269	-3.26757	0.00108476	0.0125678
mt-Nd1	8316.78	-1.46487	0.448391	3.26695	0.00108711	0.0125868
Sap30	716.527	-1.13879	0.348617	3.2666	0.00108847	0.0125943
Adi1	1544.39	-1.14174	0.34955	3.2663	0.00108964	0.0125995
Cdc42ep5	130.557	-2.07615	0.636234	3.26318	0.00110168	0.0127304
Plxnb1	214.641	-1.99238	0.610637	3.26279	0.00110321	0.0127396
9330182L06Rik	15.5371	-2.06005	0.631428	3.26253	0.00110423	0.0127431
Ctla4	8570.74	1.40252	0.429977	-3.26184	0.00110693	0.0127659
Pcdhb7	5.19682	-2.78867	0.855435	3.25995	0.00111433	0.0128428
Hfe	207.112	-1.68685	0.517642	3.25872	0.00111918	0.0128903
Gstt2	667.364	1.12808	0.346269	-3.2578	0.00112281	0.0129237
Arid3a	252.9	0.997191	0.306137	-3.25734	0.00112462	0.0129361
Cdk18	35.6513	-2.01812	0.619712	3.25655	0.00112774	0.0129635
Ajuba	241.683	-1.79899	0.552905	3.25371	0.00113907	0.0130853
Zfyve9	38.1053	-1.80585	0.5551	3.25319	0.00114115	0.0131006
Steap3	158.334	-1.92804	0.592701	3.25298	0.00114203	0.0131021
Ddah2	218.501	-1.70859	0.525614	3.25065	0.00115143	0.0131671
Dnase2a	235.695	1.05071	0.323202	-3.25094	0.00115024	0.0131671
Nfkbiz	3888.86	1.80773	0.556111	-3.25066	0.00115139	0.0131671
P3h2	79.3658	-1.56344	0.480958	3.25067	0.00115133	0.0131671
Rab12	379.24	-1.04349	0.320985	3.2509	0.0011504	0.0131671
Hrh4	91.3741	1.41985	0.436842	-3.25026	0.001153	0.0131765
Tmed1	385.732	-1.58562	0.487915	3.24977	0.00115496	0.0131904
Rtkn2	44.99	-1.52751	0.470356	3.24757	0.00116395	0.0132844
Plpp2	469.697	-1.5684	0.483093	3.24657	0.00116805	0.0133226
Dusp22	242.752	-1.07756	0.331945	3.24619	0.0011696	0.013323
Foxn3	1229.79	0.957369	0.294914	-3.24627	0.0011693	0.013323
Bcl2a1b	3547.49	1.20913	0.372697	-3.24427	0.00117752	0.0134037
Uggt2	50.6676	-1.39625	0.430396	3.2441	0.0011782	0.0134037
Aph1b	74.5338	-1.34597	0.415022	3.24313	0.00118225	0.0134411
Kdelc1	452.203	-1.18292	0.364844	3.24227	0.0011858	0.0134727
Oacyl	20.6309	-2.03873	0.629132	3.24054	0.00119302	0.013546
Flvcr2	13.4215	2.10083	0.648357	-3.24024	0.0011943	0.0135518
Guca1a	133.237	-2.0248	0.625249	3.2384	0.00120204	0.0136308
1700012B07Rik	16.744	2.26229	0.698704	-3.23784	0.00120438	0.0136486
Prdm1	865.339	1.44627	0.446774	-3.23714	0.00120735	0.0136734
B4galnt3	9.74631	2.37821	0.734947	-3.2359	0.00121261	0.0137243
Vldlr	36.0289	-2.13497	0.660876	3.23051	0.00123568	0.0139763
Rgma	21.8547	-2.19307	0.679198	3.22891	0.00124261	0.0140458
Olfr1385	122.022	1.12413	0.348468	-3.22592	0.0012557	0.0141846
Ccl2	400.212	-1.4906	0.462165	3.22525	0.00125863	0.0142086
Bmf	39.784	1.7265	0.535521	-3.22396	0.00126429	0.014236
Cadm2	3.94548	-2.98198	0.924896	3.22412	0.00126361	0.014236
Plekha3	1384.83	-0.994627	0.308467	3.22442	0.00126229	0.014236
Tacr2	4.85467	-2.73783	0.849168	3.22413	0.00126357	0.014236
Col4a4	21.8605	-2.10864	0.654239	3.22305	0.00126835	0.0142725
Serpina3g	3272.2	1.2025	0.373223	-3.22193	0.00127329	0.014319
Farsb	1894.9	-1.21191	0.376286	3.22073	0.00127864	0.0143701
Chchd4	915.04	-1.32209	0.410877	3.21772	0.00129212	0.0145123
Kndc1	41.565	1.39971	0.435093	-3.21703	0.00129524	0.0145381
2310030G06Rik	4.39347	-2.86691	0.891522	3.21575	0.00130104	0.0145939
2410004P03Rik	62.0479	1.39298	0.433577	-3.21277	0.00131461	0.0147367
S100a1	824.44	-1.6589	0.516409	3.21237	0.00131645	0.0147479
Idh2	3154.89	-1.51437	0.471556	3.21142	0.00132079	0.0147872
Rilpl2	1463.94	1.16037	0.361385	-3.21089	0.00132326	0.0148054
Troap	193.541	-1.48017	0.461019	3.21066	0.00132432	0.0148079
Arnt2	149.649	1.51155	0.471021	-3.2091	0.00133151	0.0148768
Ybx3	3823.81	-0.992119	0.309172	3.20896	0.00133218	0.0148768
Zfp618	27.3558	-2.15968	0.673089	3.20861	0.00133377	0.0148852
Itga2	185.834	1.5972	0.497933	-3.20767	0.00133816	0.0149248
Mrap	17.1939	-2.38851	0.744729	3.20722	0.00134025	0.0149386
Gem	1410.53	1.5523	0.484164	-3.20615	0.00134522	0.0149845
Rtl6	143.159	1.51628	0.473074	-3.20515	0.0013499	0.0150272
Olfr1372-ps1	90.1161	1.49896	0.467763	-3.20452	0.00135286	0.015041
Sntb1	715.425	1.32152	0.412372	-3.20468	0.00135212	0.015041
4930502E18Rik	32.5007	-2.48648	0.776225	3.2033	0.00135862	0.0150956
Icam4	24.649	1.61017	0.50272	-3.20292	0.00136043	0.0151061
Spink2	10.6614	2.30285	0.719219	-3.20187	0.00136539	0.0151517
Atxn7	541.429	1.31465	0.410616	-3.20164	0.00136646	0.0151541
Pla2r1	31.9584	-1.62093	0.506447	3.2006	0.00137142	0.0151995
Map6d1	28.8513	-2.24437	0.701741	3.1983	0.00138242	0.0153022
Srpx2	10.3916	-2.2451	0.701927	3.19848	0.00138156	0.0153022
Fam57a	327.2	-1.32529	0.414552	3.19692	0.00138901	0.0153655
Lmo1	176.426	-2.02505	0.633524	3.19648	0.00139117	0.0153796
Gm46223	1640.25	-1.05725	0.3308	3.19604	0.00139326	0.0153835
Reep1	39.1873	1.65706	0.518458	-3.19612	0.00139289	0.0153835
Clvs1	46.133	-2.12506	0.66499	3.19563	0.00139528	0.0153961
Ckb	4700.41	-1.65307	0.517587	3.1938	0.00140411	0.0154839
Spg20	676.584	-1.05115	0.329161	3.19342	0.00140599	0.0154949
Ptpn13	388.453	1.73091	0.542062	-3.19321	0.00140702	0.0154966
mt-Co3	32792	-1.34411	0.421004	3.19263	0.00140982	0.015508
Shroom1	54.5665	-1.80432	0.565131	3.19275	0.00140926	0.015508
Ltf	59.0214	1.66439	0.521475	-3.1917	0.00141436	0.0155482
Cep85l	249.313	1.59062	0.498432	-3.19125	0.00141661	0.0155633
Wtip	143.252	-1.97632	0.61942	3.19059	0.00141983	0.0155889
Rec8	19.6653	1.90337	0.596751	-3.18955	0.00142493	0.0156352
Fzd3	32.026	-2.26561	0.710424	3.1891	0.00142716	0.0156499
Soga3	12.2406	-2.50406	0.785419	3.18818	0.0014317	0.0156899
Olfr1307	119.738	1.1984	0.375933	-3.18779	0.00143366	0.0157016
Igsf11	87.5872	-1.45071	0.455126	3.1875	0.00143507	0.0157074
Gabrd	7.67605	2.29725	0.721072	-3.18589	0.00144312	0.0157856
Plxna3	50.9944	1.2807	0.402044	-3.18547	0.0014452	0.0157985
Ctnnb1	6787.8	-1.09876	0.345119	3.18371	0.001454	0.0158796
Rrad	2864.98	1.46334	0.459646	-3.18363	0.00145441	0.0158796
Spc25	528.713	-1.4262	0.448116	3.18267	0.00145924	0.0159225
Laptm4a	3938.6	-1.09316	0.343514	3.18229	0.00146114	0.0159333
Smad5	661.616	-1.12805	0.354717	3.18013	0.00147207	0.0160425
Plpp7	30.6018	-2.21604	0.697231	3.17834	0.0014812	0.016132
Cdh19	81.4835	-1.94695	0.612756	3.17737	0.00148617	0.0161657
Il17rc	215.437	-1.92538	0.605935	3.17753	0.00148536	0.0161657
Prox1	42.6101	1.69348	0.533009	-3.1772	0.00148704	0.0161657
Xlr4a	554.944	1.58059	0.497543	-3.1768	0.00148911	0.0161782
Ndufaf4	374.066	-1.11156	0.350055	3.17539	0.00149634	0.0162468
Ruvbl1	2074.27	-1.11554	0.351358	3.17493	0.00149872	0.0162626
Il22	10.7972	2.79606	0.881081	-3.17344	0.00150643	0.0163361
Scamp5	220.647	-2.18665	0.68923	3.1726	0.00151079	0.0163734
Etv5	386.998	-1.15543	0.364307	3.17159	0.00151605	0.0164203
Tpd52	1368.63	-1.11782	0.352474	3.17135	0.00151731	0.0164239
Trav4n-4	209.854	1.56352	0.493143	-3.17052	0.00152166	0.0164608
Edil3	22.8313	-1.9744	0.622858	3.16991	0.00152487	0.0164855
Chst7	55.6866	-2.12665	0.671108	3.16887	0.00153034	0.0165344
Ptpn7	2987.94	1.17741	0.371647	-3.16807	0.00153452	0.0165694
H2-Q6	10574.3	1.29609	0.40947	-3.16528	0.00154934	0.016709
Sdcbp2	1202.46	1.28486	0.40592	-3.16531	0.00154919	0.016709
Adh6b	14.9017	-2.08308	0.658221	3.16471	0.00155235	0.0167118
Gm6088	4.37628	-2.83213	0.894964	3.16452	0.0015534	0.0167118
St8sia4	865.655	1.46276	0.46222	-3.16464	0.00155276	0.0167118
Traf1	7942.82	1.26799	0.400659	-3.16476	0.00155211	0.0167118
Proser2	102.83	-1.99917	0.631823	3.16413	0.00155549	0.0167241
Bod1	821.551	-1.22407	0.386969	3.16322	0.00156032	0.0167659
Derl3	11.4945	2.21014	0.699015	-3.16179	0.00156801	0.0168382
Dnajc12	215.703	1.22898	0.388807	-3.16091	0.00157279	0.0168773
Gata2	30.0951	-2.29984	0.727621	3.16076	0.00157357	0.0168773
Gpr62	8.98271	2.20885	0.698881	-3.16055	0.00157473	0.0168795
Capg	10036.8	1.06414	0.336804	-3.15953	0.00158023	0.0169281
Batf	2703.64	1.10906	0.351077	-3.15903	0.00158297	0.0169369
Sqle	1719.38	-1.09785	0.347512	3.15917	0.00158218	0.0169369
Kif7	57.2891	-1.72915	0.547539	3.15803	0.00158838	0.0169845
Dock3	118.142	-1.83285	0.580879	3.15531	0.00160327	0.0171333
Slc39a4	1145.7	1.39034	0.440672	-3.15504	0.00160473	0.0171386
Fam83g	123.01	1.3452	0.42644	-3.15448	0.00160785	0.0171614
Sord	491.504	-1.1175	0.354282	3.15426	0.00160905	0.0171639
Csf2	248.671	1.93963	0.615032	-3.15371	0.00161207	0.017185
Fam13c	5.61135	-2.55891	0.811478	3.15339	0.00161384	0.017185
Gm10355	15.3831	1.88355	0.597326	-3.1533	0.00161438	0.017185
Icam1	3968	1.38243	0.438423	-3.1532	0.00161494	0.017185
Colec11	8.25473	-2.63605	0.836191	3.15245	0.00161905	0.0172184
Atg4c	28.5645	-1.4531	0.461043	3.15176	0.00162288	0.0172313
Gm21985	4.09202	-2.91882	0.926097	3.15175	0.00162297	0.0172313
Optn	356.547	-1.14545	0.363438	3.15171	0.0016232	0.0172313
Ar	154.919	1.27739	0.405366	-3.15121	0.00162596	0.0172399
Il7r	3662.82	1.65927	0.526537	-3.15129	0.00162551	0.0172399
Apol9a	57.0542	1.48143	0.470192	-3.15069	0.00162883	0.0172599
Kdm2b	1589.38	1.40956	0.447641	-3.14887	0.00163901	0.017347
Pcdhb9	8.71969	-2.61439	0.830258	3.14889	0.00163889	0.017347
Zfp677	80.4147	1.82013	0.578185	-3.148	0.00164391	0.0173883
Mapkapk3	3217.37	1.15292	0.366507	-3.1457	0.00165692	0.0175155
Prkd1	3.33005	-2.90602	0.923913	3.14534	0.00165894	0.0175263
Man1c1	310.773	-1.1408	0.362795	3.14447	0.0016639	0.0175681
43351	381.729	-1.05219	0.334742	3.1433	0.00167054	0.0176277
Myrfl	5.13336	-2.55697	0.813551	3.14297	0.00167241	0.0176368
Snta1	51.9691	-2.03347	0.647489	3.14055	0.00168631	0.0177728
Fut7	310.916	1.43425	0.456886	-3.13918	0.00169419	0.0178451
Naprt	179.959	1.43391	0.456937	-3.13809	0.00170053	0.0179013
Ccr2	2627.77	1.60562	0.512018	-3.13586	0.00171348	0.0180171
Slc17a6	32.5898	2.87752	0.91762	-3.13585	0.00171358	0.0180171
Hexa	2930.52	-1.45749	0.465291	3.13244	0.00173361	0.018206
Pink1	2281.57	1.14081	0.364188	-3.13248	0.00173336	0.018206
Arfgef3	112.883	-1.52495	0.486864	3.1322	0.00173504	0.0182101
Prkcg	75.4137	-1.62774	0.519768	3.13166	0.00173819	0.0182323
Piwil2	71.5591	1.21696	0.388633	-3.13139	0.00173981	0.0182386
Cngb1	16.3414	-2.07096	0.661609	3.13019	0.00174696	0.0183025
Nrtn	18.241	-2.03307	0.649692	3.12929	0.0017523	0.0183476
Pde11a	241.327	-1.33761	0.427518	3.12877	0.0017554	0.0183691
Entpd1	777.458	1.14179	0.364977	-3.12838	0.00175772	0.0183825
Ikzf4	527.556	1.41327	0.452245	-3.12501	0.00177798	0.0185834
Srgn	11198.4	1.1929	0.38176	-3.12474	0.00177964	0.0185896
Arhgef40	208.581	-1.12176	0.359034	3.12439	0.00178175	0.0186007
Mif4gd	3587.23	1.12988	0.361804	-3.1229	0.00179079	0.018684
Hopx	3895.95	1.13841	0.36462	-3.12219	0.00179514	0.0187183
1700088E04Rik	29.8145	-1.55158	0.497028	3.12171	0.00179804	0.0187374
Shq1	281.227	-1.02195	0.327404	3.12137	0.00180013	0.0187482
Cd101	501.169	1.21741	0.390058	-3.1211	0.00180178	0.0187543
Tbc1d9	15.9338	-1.95446	0.626302	3.12064	0.00180458	0.0187723
Kcnk7	56.1935	1.49389	0.478808	-3.12003	0.00180833	0.0188002
Slc2a8	496.285	1.03924	0.333116	-3.11977	0.00180995	0.018806
Gm16976	25.924	1.79325	0.575025	-3.11856	0.00181736	0.0188718
Flt4	105.965	-2.21303	0.709729	3.11813	0.00182005	0.0188886
Skap2	1133.46	-1.00819	0.323392	3.11755	0.00182362	0.0189146
Rock1	1120.14	1.61176	0.517027	-3.11737	0.00182475	0.0189151
Fam110c	15.5296	2.34096	0.751558	-3.11481	0.00184066	0.0190577
Hemk1	243.775	1.0431	0.334876	-3.11488	0.00184022	0.0190577
Bcl2l1	2065.18	1.01065	0.324604	-3.1135	0.00184885	0.0191312
Ncmap	441.138	1.46669	0.471186	-3.11277	0.0018534	0.019167
Ltbp1	39.6132	1.49627	0.480781	-3.11216	0.00185723	0.0191841
Rin1	12.8813	-2.0392	0.655213	3.11227	0.00185652	0.0191841
Rab6b	190.245	1.24109	0.398862	-3.11158	0.00186087	0.0192105
Fjx1	12.8906	-2.10103	0.675308	3.11122	0.00186317	0.0192229
Gucy1b1	39.1318	-1.69062	0.543434	3.11099	0.00186458	0.0192263
Pgk1	18958.9	-1.24024	0.398744	3.11037	0.00186855	0.0192559
Ctla2b	307.644	0.980948	0.315488	-3.10931	0.00187526	0.0193138
Dusp1	12635	1.24842	0.401595	-3.10864	0.00187948	0.0193459
Rgmb	265.331	-1.31526	0.423122	3.10846	0.00188064	0.0193465
Ier5	3329.68	1.26734	0.40776	-3.10806	0.00188319	0.0193615
Cd151	430.87	-1.56782	0.504588	3.10712	0.00188917	0.0194004
Tmem38a	43.6316	-1.33778	0.430547	3.10717	0.00188885	0.0194004
Pvrig	268.583	1.32419	0.426395	-3.10556	0.00189921	0.0194921
Mgarp	333.64	-1.24796	0.401976	3.10455	0.00190569	0.0195472
1700021F05Rik	269.352	-1.06337	0.342713	3.1028	0.00191702	0.0196519
Tbc1d16	77.4946	-1.40684	0.453559	3.10178	0.00192364	0.0197084
Anxa5	5379.69	-1.04446	0.33675	3.10159	0.00192481	0.0197089
Amdhd1	91.1169	-1.48792	0.479782	3.10124	0.00192711	0.019714
D16Ertd472e	2107.11	1.38402	0.446289	-3.10117	0.00192755	0.019714
Smad1	380.626	-0.963431	0.310762	3.10023	0.00193374	0.0197658
Epb41l5	99.6342	-1.39415	0.449754	3.0998	0.00193648	0.0197824
Atp1a1	5806.76	-1.1119	0.358805	3.09891	0.00194235	0.0198202
Selenon	553.724	-1.37094	0.442396	3.0989	0.00194243	0.0198202
Gm14419	21.1184	-1.90369	0.614395	3.09847	0.00194521	0.0198371
Klrb1a	8.63766	2.07345	0.669553	-3.09677	0.00195644	0.0199401
Agt	58.7961	-2.26089	0.730461	3.09516	0.0019671	0.0200113
Egr4	28.3894	2.1894	0.707366	-3.09515	0.00196714	0.0200113
Gm28437	976.172	-1.45528	0.470227	3.09485	0.00196911	0.0200113
Hspb2	87.9332	-1.96871	0.636001	3.09546	0.00196511	0.0200113
Zfp133-ps	7.24633	-2.47642	0.800145	3.09497	0.00196835	0.0200113
Myo1e	1294.41	1.29296	0.41784	-3.0944	0.00197212	0.0200304
Id3	553.709	-1.3982	0.451939	3.09378	0.00197627	0.0200609
Rhof	2405.28	1.26681	0.409618	-3.09267	0.00198365	0.0201243
Zc2hc1a	95.7976	-1.36327	0.440844	3.09241	0.00198538	0.0201302
Gpr162	12.2847	1.96919	0.637433	-3.08925	0.00200666	0.0203343
Timm9	353.779	-1.2233	0.39615	3.08798	0.00201523	0.0204094
Kitl	32.2906	-1.89305	0.613268	3.08682	0.0020231	0.0204774
Afap1l1	162.257	-2.66727	0.864279	3.08612	0.00202786	0.0205138
Xcr1	118.769	1.24499	0.403465	-3.08575	0.00203039	0.0205275
Klf15	162.547	-2.6117	0.846815	3.08415	0.00204137	0.0206241
Smim5	35.3528	2.15955	0.700241	-3.08401	0.00204228	0.0206241
Wdr54	173.071	-1.61454	0.523686	3.08303	0.00204901	0.0206802
Lhx6	26.9888	-1.4833	0.48154	3.08032	0.00206777	0.0208456
Tlr3	47.625	-1.83235	0.59485	3.08036	0.00206748	0.0208456
Knstrn	690.635	-1.03075	0.334671	3.0799	0.0020707	0.0208633
Nr2c1	185.761	-1.01064	0.328267	3.07871	0.00207901	0.020935
Tead3	12.3944	-1.75254	0.569744	3.07601	0.00209792	0.0211134
Ptpn4	238.458	1.36163	0.442884	-3.07447	0.00210877	0.0212105
Slco2b1	88.9784	1.82894	0.595018	-3.07376	0.00211382	0.0212491
Cacna1a	108.825	1.07976	0.351348	-3.07319	0.00211782	0.0212772
Ccr4	939.838	1.42933	0.465361	-3.07144	0.00213026	0.02139
Pitx2	7.95185	-2.33997	0.761987	3.07088	0.00213428	0.021406
Ptov1	1037.39	-1.48782	0.484492	3.0709	0.00213418	0.021406
Ssr3	3063.69	-1.17757	0.383605	3.06976	0.00214233	0.0214745
Hspe1	3955.67	-1.26032	0.410597	3.06949	0.00214423	0.0214813
Cort	92.1338	-1.97853	0.644956	3.06769	0.00215719	0.0215989
Fgd1	57.1477	-1.60899	0.524547	3.0674	0.00215932	0.0216079
Gcnt2	198.693	-1.49363	0.487007	3.06695	0.00216255	0.021628
Adcy2	11.3494	-2.29182	0.747388	3.06643	0.00216629	0.0216458
Filip1	41.7237	-1.44717	0.471949	3.06636	0.00216679	0.0216458
Dgkg	56.2662	1.38672	0.452368	-3.06546	0.00217337	0.0216992
Kif3a	342.846	-1.4007	0.457127	3.06413	0.00218306	0.0217836
Asb2	1261.22	1.14212	0.372815	-3.0635	0.00218764	0.021817
Reep6	20.2771	-1.75137	0.571854	3.06261	0.00219418	0.0218698
Fndc4	31.37	-1.739	0.567899	3.06216	0.00219742	0.0218898
Gm13212	49.2312	1.69578	0.553849	-3.0618	0.00220008	0.0219039
Cnih2	55.5018	1.48203	0.484226	-3.06062	0.00220879	0.0219782
Eef2k	360.449	-1.36788	0.447001	3.06012	0.00221245	0.0220022
Ranbp17	33.3935	-1.9536	0.638626	3.05907	0.00222027	0.022055
Rnf130	683.226	-0.970442	0.317227	3.05914	0.00221973	0.022055
Bok	114.659	-1.8611	0.608429	3.05885	0.00222185	0.0220583
Gm12669	4.27978	-2.83962	0.928711	3.05759	0.00223126	0.0221366
Psme2b	291.829	1.30336	0.426291	-3.05745	0.00223225	0.0221366
Kcnj8	385.195	-1.83232	0.599638	3.05572	0.00224524	0.0222474
Skil	2266.29	1.79072	0.586042	-3.05562	0.00224595	0.0222474
Gm18811	10.0881	1.97136	0.645383	-3.05455	0.00225398	0.0223144
Obscn	16.2001	-1.90745	0.625183	3.05103	0.00228058	0.022565
S100a9	40.531	-2.06918	0.678809	3.04826	0.00230173	0.0227616
Ikzf3	2326.7	1.28744	0.422457	-3.04751	0.00230743	0.0228051
Ccr10	80.4874	1.55121	0.509466	-3.04477	0.00232858	0.0229883
Gbx2	41.1387	-2.19894	0.722165	3.04493	0.00232732	0.0229883
Jph2	72.4702	-2.05264	0.674484	3.04328	0.00234012	0.0230894
Kdf1	15.3718	2.03906	0.670107	-3.04288	0.00234322	0.023107
Cdk1	1969.76	-1.36962	0.450156	3.04254	0.00234593	0.0231078
Rgs7bp	19.2527	-1.60986	0.529103	3.04262	0.00234525	0.0231078
Cmtm8	24.3089	-1.70218	0.559884	3.04023	0.00236398	0.0232596
Prpf40b	155.432	-1.26092	0.414768	3.04006	0.00236529	0.0232596
Zfhx4	12.1946	-2.35021	0.77307	3.0401	0.00236499	0.0232596
Mthfd2	1864.24	-0.911417	0.299822	3.03986	0.00236689	0.0232623
Tmem72	855.566	1.14901	0.378029	-3.03948	0.00236987	0.0232786
Lims2	36.8003	-1.99419	0.656282	3.03862	0.00237666	0.0233323
Nek2	460.333	-1.00357	0.330326	3.03811	0.0023807	0.023359
Gorasp1	371.588	-1.29835	0.427501	3.03707	0.00238887	0.023426
Fam212a	208.408	-1.50837	0.496921	3.03543	0.00240192	0.023541
Irak2	925.956	0.844822	0.278511	-3.03336	0.00241849	0.0236902
Gm6206	49.199	-1.36498	0.450141	3.03233	0.00242671	0.0237575
Klk1b9	44.9681	1.42813	0.471139	-3.03122	0.0024357	0.0238323
Map3k20	228.654	-1.31432	0.433827	3.02959	0.00244889	0.023948
Chst2	1323.04	1.26244	0.416836	-3.02864	0.00245658	0.0239966
Mmp9	376.304	1.18757	0.392107	-3.02868	0.00245626	0.0239966
Ebf3	9.72556	-2.27423	0.751141	3.02769	0.00246427	0.0240584
Six5	26.283	-1.92026	0.634282	3.02745	0.00246627	0.0240646
Fbxo10	106.127	-1.22633	0.405134	3.02697	0.00247019	0.0240761
Vmn2r97	167.401	1.40862	0.465332	-3.02713	0.00246891	0.0240761
Glcci1	561.343	1.40601	0.46454	-3.02668	0.00247259	0.0240863
Brms1l	684.698	-1.33257	0.440368	3.02603	0.00247788	0.0241244
Fam46a	1801.57	1.52587	0.504843	-3.02247	0.0025072	0.024383
Slc6a8	128.078	-1.67463	0.554054	3.02251	0.00250691	0.024383
Gm29094	91.518	1.14974	0.380449	-3.02207	0.00251055	0.024402
Sema4b	512.862	1.06561	0.352638	-3.02181	0.00251265	0.024409
Grap	5739.1	1.17002	0.387336	-3.02068	0.00252211	0.0244874
3110021N24Rik	5.25172	-2.53705	0.840419	3.0188	0.00253782	0.0246128
Igfbp5	8.04667	-2.72353	0.902177	3.01884	0.00253744	0.0246128
1700019D03Rik	61.3401	-1.49054	0.493826	3.01836	0.00254147	0.0246211
Tmem55a	814.155	-1.02332	0.339019	3.01848	0.00254045	0.0246211
Pde3a	27.1702	-2.05862	0.682177	3.01772	0.00254685	0.0246596
Me3	30.8773	-1.46737	0.486424	3.01664	0.00255589	0.0247336
Plac8	1413.76	1.20192	0.398573	-3.01556	0.00256501	0.0248083
Trav15-2-dv6-2	7.07638	2.37558	0.788235	-3.0138	0.00258002	0.0249397
Gbp7	1678.3	1.87975	0.623838	-3.0132	0.00258509	0.0249751
Dscc1	186.22	-1.31488	0.436467	3.01256	0.00259052	0.0250138
Spib	39.3745	1.71928	0.570844	-3.01182	0.00259688	0.0250614
Ggt7	364.796	-1.15765	0.384528	3.01057	0.00260757	0.0251508
Zfp52	169.358	2.1117	0.701653	-3.00961	0.00261586	0.025217
Tmprss11e	9.00927	2.33183	0.775159	-3.00819	0.00262807	0.0253209
Fnbp1	2999.42	1.0846	0.360639	-3.00743	0.0026347	0.0253709
Samd11	129.048	1.43663	0.477837	-3.00653	0.0026425	0.0254321
Fat2	5.79245	-2.44544	0.81364	3.00555	0.00265103	0.0255002
Cox4i2	46.0031	-2.17968	0.725442	3.00463	0.00265907	0.0255497
Nr3c1	3278.13	1.37224	0.456687	-3.00478	0.00265776	0.0255497
Birc2	1367.8	1.34891	0.449181	-3.00305	0.00267287	0.0256683
Gyg	1424.1	-1.01912	0.339495	3.00189	0.00268311	0.0257526
Trav4-4-dv10	145.766	1.09625	0.365365	-3.00043	0.00269599	0.0258621
Msx1	20.1368	-2.18085	0.727107	2.99936	0.00270551	0.0259393
Grb7	384.28	1.49005	0.496825	-2.99915	0.00270736	0.0259429
Kdm5d	149.856	-1.53015	0.51024	2.99888	0.00270974	0.0259516
Nr4a3	925.468	1.37352	0.458287	-2.99708	0.00272576	0.0260909
Abcg2	314.666	-1.26104	0.420823	2.99659	0.00273015	0.0261187
Rora	2958.38	1.68239	0.561521	-2.99613	0.00273434	0.0261446
Zdhhc14	61.5681	-1.64046	0.547562	2.99594	0.00273601	0.0261464
D830030K20Rik	77.4488	1.52329	0.508553	-2.99534	0.00274137	0.0261834
Slc26a2	834.54	1.3817	0.461352	-2.99489	0.00274542	0.0261973
Zfp422	696.72	-1.21614	0.406078	2.99485	0.00274579	0.0261973
Tmx2	2468.74	-0.945107	0.31565	2.99416	0.00275204	0.0262427
Col6a2	471.485	-2.45212	0.81922	2.99324	0.00276031	0.026293
Plcl1	68.164	1.55828	0.520581	-2.99335	0.00275935	0.026293
Traj42	8.21622	2.19365	0.732999	-2.99271	0.00276512	0.0263246
Ky	65.898	1.9239	0.642941	-2.99234	0.00276847	0.0263423
Ccr1	248.514	1.4683	0.490812	-2.99158	0.00277539	0.0263939
Spef2	54.313	1.66413	0.556394	-2.99093	0.00278132	0.026436
Ttll10	10.4025	2.30603	0.771122	-2.99049	0.00278528	0.0264595
Nphp3	34.9054	-1.32489	0.443107	2.99	0.00278981	0.0264882
Ifi27l2a	10226.6	1.25046	0.418258	-2.98969	0.00279256	0.0265
Rhox4d	3.28603	2.67555	0.895432	-2.988	0.0028081	0.0266331
Gm20075	108.785	-1.36413	0.456602	2.98756	0.0028121	0.0266424
Tmem44	33.5708	-1.63725	0.547995	2.98772	0.00281071	0.0266424
Pgm2	3789.05	-1.18626	0.397109	2.98723	0.00281518	0.0266573
Adamts5	9.87797	-2.18831	0.732853	2.98601	0.00282644	0.0267495
Thbd	52.0542	-1.73233	0.580425	2.98459	0.00283956	0.0268592
Chst1	53.8036	-2.07911	0.696786	2.98386	0.00284641	0.0269022
Pcdhga3	5.23669	-2.61775	0.877328	2.98378	0.00284716	0.0269022
Smim3	312.136	1.31731	0.441557	-2.98333	0.00285131	0.026927
Il17b	12.42	-2.1579	0.723848	2.98114	0.00287173	0.0270908
Olfr11	41.7789	-1.60745	0.539186	2.98125	0.00287072	0.0270908
Nipal1	92.7415	1.32815	0.445771	-2.97945	0.00288768	0.0272267
Il17re	128.256	1.45981	0.490099	-2.9786	0.00289567	0.0272874
Dtna	43.6762	-1.9474	0.653872	2.97825	0.00289896	0.0273021
Lix1l	73.3884	-1.75786	0.59026	2.97811	0.00290033	0.0273021
P3h4	26.1027	-2.18127	0.73252	2.97775	0.00290369	0.0273191
Arhgap28	6.98114	-2.4193	0.812973	2.97586	0.00292166	0.0274736
Rcor2	63.7957	-1.50413	0.505938	2.97295	0.00294955	0.0277211
9930111J21Rik1	554.471	1.89938	0.639546	-2.96989	0.00297903	0.0279832
Cmtm5	87.3022	-1.89606	0.638542	2.96935	0.00298428	0.0280176
Prdx1	23565.2	-1.22551	0.41282	2.96862	0.00299141	0.0280695
Nuggc	5.87277	-2.43314	0.819675	2.96842	0.0029933	0.0280724
Pcdhb5	5.93	-2.18859	0.737391	2.96801	0.0029973	0.0280949
Aktip	554.369	-0.947855	0.31939	2.96771	0.0030003	0.0281062
Extl1	206.13	-1.14377	0.385446	2.9674	0.00300329	0.0281062
Gucy2e	14.6345	1.74295	0.587364	-2.96741	0.00300318	0.0281062
Gm48789	298.042	-1.31434	0.443087	2.96634	0.0030137	0.0281887
Pou2f2	111.354	1.45519	0.490811	-2.96486	0.00302822	0.0283094
Calca	193.9	2.50279	0.844527	-2.96354	0.0030412	0.0284157
Bub1b	815.27	-1.00089	0.337762	2.96331	0.0030435	0.0284221
Atp6v1g1	5130.51	-1.20292	0.40609	2.96219	0.00305458	0.0285105
Trav5-4	129.703	1.47498	0.498206	-2.96058	0.00307058	0.0286447
Kctd16	3.78067	-2.75139	0.929762	2.95924	0.003084	0.0287546
Zfyve21	397.285	-1.45736	0.49256	2.95875	0.00308887	0.0287848
Tnf	360.12	1.21433	0.410458	-2.95848	0.00309159	0.0287949
Cilp	3.03284	-2.74547	0.928155	2.95799	0.00309656	0.028826
Foxk2	773.66	-0.878845	0.297188	2.9572	0.00310444	0.0288841
Bbs7	50.8313	-1.60617	0.543179	2.95699	0.00310663	0.0288892
Gfi1	487.264	1.28847	0.435792	-2.95662	0.00311031	0.0289082
Zfp874b	148.833	1.18661	0.401514	-2.95535	0.00312316	0.0290123
Rilpl1	177.286	-1.24148	0.420299	2.9538	0.00313882	0.0291424
Zfp85	30.7145	1.83262	0.620671	-2.95264	0.00315065	0.0292369
Lrrc17	323.547	-1.61811	0.548094	2.95224	0.00315477	0.0292503
Naglu	1410.72	-1.38437	0.468933	2.95218	0.00315542	0.0292503
Akap6	31.6124	-1.58959	0.538507	2.95185	0.00315875	0.0292657
Ier5l	626.518	1.37278	0.465127	-2.95141	0.00316329	0.0292924
Pou4f1	9.51127	-1.95172	0.661324	2.95124	0.00316502	0.029293
Olfml2a	48.621	-2.01094	0.681461	2.95092	0.00316833	0.0293083
Nckap5	42.4778	2.01721	0.683781	-2.95009	0.00317685	0.0293717
Gpr65	753.279	1.52862	0.518329	-2.94912	0.00318678	0.029448
Gm18517	217.545	-1.21891	0.413413	2.9484	0.00319421	0.0295013
Il9r	315.39	1.23742	0.419794	-2.9477	0.00320152	0.0295533
Sfmbt2	61.1518	1.40353	0.476229	-2.94718	0.0032069	0.0295862
Synm	16.5975	-2.20568	0.748441	2.94703	0.00320845	0.0295862
Klhl22	542.142	-1.08605	0.368555	2.94678	0.00321102	0.0295944
Scml2	14.5187	-1.94553	0.660319	2.94635	0.00321552	0.0296137
Synb	27.0536	-1.48742	0.504851	2.94626	0.00321647	0.0296137
Sp6	95.5903	1.71358	0.581812	-2.94524	0.003227	0.0296812
Zfp758	96.3933	1.93388	0.656614	-2.94523	0.00322717	0.0296812
Epm2a	11.7577	-2.26931	0.770717	2.94441	0.00323568	0.029744
Rcsd1	2674.38	0.999865	0.339601	-2.94423	0.00323757	0.0297458
Zfp385a	22.5716	-1.86252	0.633228	2.94131	0.00326832	0.0300127
Morn2	80.8476	-1.56203	0.531229	2.9404	0.00327788	0.0300848
Rb1cc1	582.762	1.41327	0.481149	-2.93729	0.00331094	0.0303724
9130008F23Rik	24.2546	-1.85338	0.631025	2.9371	0.00331297	0.0303752
Gm11474	16.0949	1.62887	0.554698	-2.93649	0.00331949	0.0304191
Suox	675.208	1.19106	0.405627	-2.93633	0.0033212	0.0304191
Col4a1	2867.12	-2.39961	0.817487	2.93535	0.00333167	0.0304621
E230025N22Rik	5.23561	-2.35378	0.801894	2.93527	0.00333254	0.0304621
Notch4	149.365	-1.91982	0.654011	2.93545	0.00333064	0.0304621
Pcdh7	57.5392	-1.94301	0.661957	2.93525	0.00333282	0.0304621
Pla2g7	62.0875	-1.47454	0.502504	2.93438	0.00334219	0.0305319
Aim2	333.214	1.2635	0.430629	-2.93408	0.00334539	0.0305453
Alox12	35.5407	-1.70869	0.582556	2.93308	0.00335615	0.0306277
Mapk12	112.304	-1.13165	0.385916	2.93238	0.00336376	0.0306812
Gaa	1693.98	-1.23265	0.420539	2.93112	0.00337739	0.0307896
Arrdc1	2432.13	1.07288	0.366248	-2.92937	0.00339649	0.0309474
Dscam	68.5084	1.80119	0.614904	-2.92921	0.00339821	0.0309474
Rdh13	234.86	-1.11603	0.381089	2.92853	0.00340564	0.0309991
Lysmd2	342.383	0.853214	0.291431	-2.92767	0.00341511	0.0310692
Pdlim3	7.84099	-2.1152	0.723319	2.9243	0.00345229	0.0313912
Odc1	22787.1	1.03582	0.354293	-2.92361	0.00345994	0.0314446
Gng4	40.0387	1.94087	0.664088	-2.9226	0.00347117	0.0315304
AL611930.1	8.11043	1.96414	0.67221	-2.92192	0.00347886	0.0315813
Gm47830	7.46658	2.36425	0.80918	-2.92178	0.00348035	0.0315813
St7	327.519	-1.04398	0.357384	2.92117	0.0034872	0.0316271
Lpxn	4342.88	1.13508	0.388661	-2.92048	0.00349494	0.031681
Pdcd1	8960.11	1.30119	0.445701	-2.91942	0.00350679	0.0317721
Cd248	329.547	-2.54078	0.870433	2.91899	0.00351173	0.0317841
Sulf2	215.879	-1.31949	0.452014	2.91913	0.00351014	0.0317841
Vegfb	492.414	-1.5363	0.526507	2.91792	0.00352374	0.0318765
Amacr	199.58	-1.15562	0.396065	2.91776	0.00352557	0.0318766
4430402I18Rik	19.8986	-1.73002	0.593032	2.91725	0.00353129	0.031912
Nuak1	15.9807	-1.75889	0.603149	2.91618	0.0035435	0.032006
Sla	7503.4	1.20154	0.412119	-2.91553	0.00355091	0.0320564
Emp1	972.486	-1.02167	0.350458	2.91525	0.00355404	0.0320682
Zfp697	38.0576	-1.25272	0.429851	2.91431	0.00356476	0.0321485
Rom1	147.463	1.04665	0.359241	-2.91351	0.00357388	0.0321978
Tmem246	26.086	-2.06724	0.70953	2.91353	0.00357362	0.0321978
Gnao1	49.9909	-1.60382	0.55067	2.91249	0.00358555	0.03227
Mnd1	61.3799	-1.34056	0.460277	2.9125	0.00358546	0.03227
Cmtm7	3948.55	1.0878	0.373551	-2.91206	0.00359049	0.0322815
Stx12	1030.2	-1.11527	0.38296	2.91222	0.00358867	0.0322815
Ttc30b	43.1447	-1.54921	0.532047	2.91179	0.00359361	0.032293
Dact3	45.1306	-1.72954	0.5941	2.91119	0.00360052	0.0323386
Frmd4b	835.208	1.49719	0.514437	-2.91035	0.00361026	0.0324096
Mcrip2	229.533	-1.35618	0.466525	2.90698	0.00364931	0.0327435
Pomt2	234.355	-1.04902	0.360898	2.90669	0.00365277	0.0327579
Wdr34	172.459	-1.24019	0.426732	2.90625	0.00365794	0.0327875
Lgals7	110.902	1.30079	0.447731	-2.9053	0.00366896	0.0328528
Trav6-7-dv9	66.6067	1.38075	0.475228	-2.90545	0.00366731	0.0328528
Galc	237.716	-1.11723	0.384616	2.9048	0.00367484	0.0328888
Neurl3	3247.7	1.25961	0.43382	-2.90353	0.00368984	0.0330062
Lysmd3	350.272	1.52764	0.526276	-2.90273	0.0036993	0.0330741
Gm8818	394.262	1.49191	0.514148	-2.90172	0.00371121	0.0331638
Gatsl3	540.344	1.06219	0.366225	-2.90037	0.00372721	0.0332898
Meox1	39.4115	-2.15637	0.74357	2.90003	0.00373131	0.0333096
Pbdc1	1570.66	-1.01732	0.350957	2.8987	0.00374718	0.0334343
Ly6e	28329.6	1.14463	0.394935	-2.89826	0.00375239	0.0334639
Dlg5	57.8727	-1.52181	0.525137	2.89793	0.00375636	0.0334654
Hmgn5	195.246	1.64621	0.568056	-2.89797	0.00375589	0.0334654
Adam9	667.676	-1.28094	0.442129	2.89722	0.00376484	0.033524
Hspa12b	38.7464	-1.55615	0.537344	2.89601	0.0037794	0.0336366
Dapp1	768.66	1.0691	0.369192	-2.89578	0.00378218	0.0336444
Ifitm3	1316.37	-1.37658	0.475448	2.89534	0.00378754	0.0336652
Slc26a1	13.8229	-2.02262	0.698595	2.89527	0.00378834	0.0336652
Adamts4	361.692	-2.36074	0.815627	2.89438	0.00379907	0.0337435
Ly75	622.801	1.39226	0.481208	-2.89326	0.00381266	0.0338302
Vps8	577.945	-0.861972	0.297911	2.89338	0.00381115	0.0338302
Card14	83.9441	-2.00371	0.692901	2.89177	0.00383081	0.0339741
Bmp7	523.214	1.22305	0.422999	-2.89138	0.00383548	0.0339813
Synpo	259.923	-1.58757	0.549052	2.89147	0.00383439	0.0339813
Dnph1	768.7	-1.5929	0.550993	2.89096	0.00384062	0.0340046
Gm13237	179.707	1.10195	0.381186	-2.89085	0.00384197	0.0340046
Izumo4	438.661	1.1723	0.405588	-2.89037	0.00384792	0.0340402
Tubb6	1555.44	-1.22895	0.425212	2.8902	0.00384998	0.0340413
Arhgap23	112.574	-1.36433	0.472265	2.88891	0.00386578	0.0341639
Olfr1417	3.01059	-2.6114	0.904002	2.88871	0.00386827	0.0341688
Igkc	477.082	0.974678	0.337494	-2.88799	0.00387715	0.0342301
Mmd	1166.08	1.02085	0.353957	-2.88411	0.00392516	0.0346365
Pkp3	4098.69	1.21663	0.42196	-2.88329	0.0039354	0.0347096
Grk4	115.087	1.32829	0.460745	-2.88291	0.00394016	0.0347168
[truncated: 33,029 more rows]

## Sheet: DESeq2 results on CD8TIL
GeneID	Base mean	log2(FC) - KO/WT	StdErr	Wald-Stats	P-value	P-adj
1110002E22Rik	0	NA	NA	NA	NA	NA
1110025L11Rik	0	NA	NA	NA	NA	NA
1110057P08Rik	0	NA	NA	NA	NA	NA
1500009C09Rik	0	NA	NA	NA	NA	NA
1700001C02Rik	0	NA	NA	NA	NA	NA
1700001F09Rik	0	NA	NA	NA	NA	NA
1700001J11Rik	0	NA	NA	NA	NA	NA
1700003H04Rik	0	NA	NA	NA	NA	NA
1700006A11Rik	0	NA	NA	NA	NA	NA
1700007G11Rik	0	NA	NA	NA	NA	NA
1700009N14Rik	0	NA	NA	NA	NA	NA
1700010B08Rik	0	NA	NA	NA	NA	NA
1700011M02Rik	0	NA	NA	NA	NA	NA
1700012A03Rik	0	NA	NA	NA	NA	NA
1700012P22Rik	0	NA	NA	NA	NA	NA
1700013D24Rik	0	NA	NA	NA	NA	NA
1700013G24Rik	0	NA	NA	NA	NA	NA
1700015G11Rik	0	NA	NA	NA	NA	NA
1700017N19Rik	0	NA	NA	NA	NA	NA
1700018B08Rik	0	NA	NA	NA	NA	NA
1700018F24Rik	0	NA	NA	NA	NA	NA
1700018G05Rik	0	NA	NA	NA	NA	NA
1700019M22Rik	0	NA	NA	NA	NA	NA
1700019N19Rik	0	NA	NA	NA	NA	NA
1700020N15Rik	0	NA	NA	NA	NA	NA
1700021F07Rik	0	NA	NA	NA	NA	NA
1700022A21Rik	0	NA	NA	NA	NA	NA
1700024G13Rik	0	NA	NA	NA	NA	NA
1700024P04Rik	0	NA	NA	NA	NA	NA
1700025B11Rik	0	NA	NA	NA	NA	NA
1700029P11Rik	0	NA	NA	NA	NA	NA
1700031F05Rik	0	NA	NA	NA	NA	NA
1700031M16Rik	0	NA	NA	NA	NA	NA
1700034E13Rik	0	NA	NA	NA	NA	NA
1700042G07Rik	0	NA	NA	NA	NA	NA
1700047I17Rik2	0	NA	NA	NA	NA	NA
1700049E17Rik1	0	NA	NA	NA	NA	NA
1700049L16Rik	0	NA	NA	NA	NA	NA
1700063K16Rik	0	NA	NA	NA	NA	NA
1700067P10Rik	0	NA	NA	NA	NA	NA
1700069L16Rik	0	NA	NA	NA	NA	NA
1700071K01Rik	0	NA	NA	NA	NA	NA
1700074P13Rik	0	NA	NA	NA	NA	NA
1700080E11Rik	0	NA	NA	NA	NA	NA
1700080O16Rik	0	NA	NA	NA	NA	NA
1700084M14Rik	0	NA	NA	NA	NA	NA
1700086D15Rik	0	NA	NA	NA	NA	NA
1700091H14Rik	0	NA	NA	NA	NA	NA
1700122O11Rik	0	NA	NA	NA	NA	NA
1700123L14Rik	0	NA	NA	NA	NA	NA
1810009J06Rik	0	NA	NA	NA	NA	NA
2010003K11Rik	0	NA	NA	NA	NA	NA
2010106E10Rik	0	NA	NA	NA	NA	NA
2210407C18Rik	0	NA	NA	NA	NA	NA
2210409E12Rik	0	NA	NA	NA	NA	NA
2300002M23Rik	0	NA	NA	NA	NA	NA
2300003K06Rik	0	NA	NA	NA	NA	NA
2310002L09Rik	0	NA	NA	NA	NA	NA
2310003L06Rik	0	NA	NA	NA	NA	NA
2310007B03Rik	0	NA	NA	NA	NA	NA
2310034C09Rik	0	NA	NA	NA	NA	NA
2310046K23Rik	0	NA	NA	NA	NA	NA
2310050C09Rik	0	NA	NA	NA	NA	NA
2310061N02Rik	0	NA	NA	NA	NA	NA
2310079G19Rik	0	NA	NA	NA	NA	NA
2610528J11Rik	0	NA	NA	NA	NA	NA
2900092C05Rik	0	NA	NA	NA	NA	NA
3110009M11Rik	0	NA	NA	NA	NA	NA
4833418N17Rik	0	NA	NA	NA	NA	NA
4833423E24Rik	0	NA	NA	NA	NA	NA
4833427G06Rik	0	NA	NA	NA	NA	NA
4921501E09Rik	0	NA	NA	NA	NA	NA
4921511C20Rik	0	NA	NA	NA	NA	NA
4921530L21Rik	0	NA	NA	NA	NA	NA
4922502D21Rik	0	NA	NA	NA	NA	NA
4930402F06Rik	0	NA	NA	NA	NA	NA
4930402K13Rik	0	NA	NA	NA	NA	NA
4930404H24Rik	0	NA	NA	NA	NA	NA
4930407I10Rik	0	NA	NA	NA	NA	NA
4930415H17Rik	0	NA	NA	NA	NA	NA
4930415L06Rik	0	NA	NA	NA	NA	NA
4930421P07Rik	0	NA	NA	NA	NA	NA
4930432M17Rik	0	NA	NA	NA	NA	NA
4930433I11Rik	0	NA	NA	NA	NA	NA
4930435E12Rik	0	NA	NA	NA	NA	NA
4930444G20Rik	0	NA	NA	NA	NA	NA
4930449I24Rik	0	NA	NA	NA	NA	NA
4930451I11Rik	0	NA	NA	NA	NA	NA
4930455H04Rik	0	NA	NA	NA	NA	NA
4930467E23Rik	0	NA	NA	NA	NA	NA
4930488N24Rik	0	NA	NA	NA	NA	NA
4930503E24Rik	0	NA	NA	NA	NA	NA
4930503H13Rik	0	NA	NA	NA	NA	NA
4930504O13Rik	0	NA	NA	NA	NA	NA
4930513O06Rik	0	NA	NA	NA	NA	NA
4930515G16Rik	0	NA	NA	NA	NA	NA
4930522H14Rik	0	NA	NA	NA	NA	NA
4930524N10Rik	0	NA	NA	NA	NA	NA
4930544G11Rik	0	NA	NA	NA	NA	NA
4930555G01Rik	0	NA	NA	NA	NA	NA
4930555K19Rik	0	NA	NA	NA	NA	NA
4930558C23Rik	0	NA	NA	NA	NA	NA
4930563D23Rik	0	NA	NA	NA	NA	NA
4930567H17Rik	0	NA	NA	NA	NA	NA
4930568D16Rik	0	NA	NA	NA	NA	NA
4930572O03Rik	0	NA	NA	NA	NA	NA
4930578I06Rik	0	NA	NA	NA	NA	NA
4930595M18Rik	0	NA	NA	NA	NA	NA
4931400O07Rik	0	NA	NA	NA	NA	NA
4931408C20Rik	0	NA	NA	NA	NA	NA
4931409K22Rik	0	NA	NA	NA	NA	NA
4931417E11Rik	0	NA	NA	NA	NA	NA
4931423N10Rik	0	NA	NA	NA	NA	NA
4932429P05Rik	0	NA	NA	NA	NA	NA
4933400A11Rik	0	NA	NA	NA	NA	NA
4933401B06Rik	0	NA	NA	NA	NA	NA
4933402E13Rik	0	NA	NA	NA	NA	NA
4933402J07Rik	0	NA	NA	NA	NA	NA
4933403O08Rik	0	NA	NA	NA	NA	NA
4933405O20Rik	0	NA	NA	NA	NA	NA
4933406M09Rik	0	NA	NA	NA	NA	NA
4933409G03Rik	0	NA	NA	NA	NA	NA
4933412E24Rik	0	NA	NA	NA	NA	NA
4933414I15Rik	0	NA	NA	NA	NA	NA
4933415F23Rik	0	NA	NA	NA	NA	NA
4933416E14Rik	0	NA	NA	NA	NA	NA
4933416I08Rik	0	NA	NA	NA	NA	NA
4933417A18Rik	0	NA	NA	NA	NA	NA
4933417G07Rik	0	NA	NA	NA	NA	NA
4933421I07Rik	0	NA	NA	NA	NA	NA
4933428M09Rik	0	NA	NA	NA	NA	NA
4933436I01Rik	0	NA	NA	NA	NA	NA
5031410I06Rik	0	NA	NA	NA	NA	NA
5033404E19Rik	0	NA	NA	NA	NA	NA
5033423K11Rik	0	NA	NA	NA	NA	NA
5330417H12Rik	0	NA	NA	NA	NA	NA
5430402E10Rik	0	NA	NA	NA	NA	NA
5530400C23Rik	0	NA	NA	NA	NA	NA
6030452D12Rik	0	NA	NA	NA	NA	NA
6030498E09Rik	0	NA	NA	NA	NA	NA
6430628N08Rik	0	NA	NA	NA	NA	NA
6820408C15Rik	0	NA	NA	NA	NA	NA
7420426K07Rik	0	NA	NA	NA	NA	NA
8030423J24Rik	0	NA	NA	NA	NA	NA
9030619P08Rik	0	NA	NA	NA	NA	NA
9130204L05Rik	0	NA	NA	NA	NA	NA
9230104L09Rik	0	NA	NA	NA	NA	NA
9230110F15Rik	0	NA	NA	NA	NA	NA
9230112D13Rik	0	NA	NA	NA	NA	NA
9430007A20Rik	0	NA	NA	NA	NA	NA
9530002B09Rik	0	NA	NA	NA	NA	NA
A030005K14Rik	0	NA	NA	NA	NA	NA
A030014E15Rik	0	NA	NA	NA	NA	NA
A1bg	0	NA	NA	NA	NA	NA
A26c2	0	NA	NA	NA	NA	NA
A2m	0	NA	NA	NA	NA	NA
A330070K13Rik	0	NA	NA	NA	NA	NA
A430060F13Rik	0	NA	NA	NA	NA	NA
A630023A22Rik	0	NA	NA	NA	NA	NA
A830031A19Rik	0	NA	NA	NA	NA	NA
A930017K11Rik	0	NA	NA	NA	NA	NA
AA619741	0	NA	NA	NA	NA	NA
AA623943	0	NA	NA	NA	NA	NA
Aadac	0	NA	NA	NA	NA	NA
Aadacl2	0	NA	NA	NA	NA	NA
Aadacl3	0	NA	NA	NA	NA	NA
Aadacl4	0	NA	NA	NA	NA	NA
Aanat	0	NA	NA	NA	NA	NA
Aard	0	NA	NA	NA	NA	NA
Abcc8	0	NA	NA	NA	NA	NA
Abo	0	NA	NA	NA	NA	NA
AC034116.1	0	NA	NA	NA	NA	NA
AC034116.2	0	NA	NA	NA	NA	NA
AC034116.5	0	NA	NA	NA	NA	NA
AC073947.1	0	NA	NA	NA	NA	NA
AC087559.1	0	NA	NA	NA	NA	NA
AC087559.3	0	NA	NA	NA	NA	NA
AC087802.3	0	NA	NA	NA	NA	NA
AC087802.4	0	NA	NA	NA	NA	NA
AC087898.1	0	NA	NA	NA	NA	NA
AC087898.4	0	NA	NA	NA	NA	NA
AC087898.5	0	NA	NA	NA	NA	NA
AC087902.1	0	NA	NA	NA	NA	NA
AC087902.2	0	NA	NA	NA	NA	NA
AC099572.2	0	NA	NA	NA	NA	NA
AC101713.1	0	NA	NA	NA	NA	NA
AC102103.2	0	NA	NA	NA	NA	NA
AC102176.1	0	NA	NA	NA	NA	NA
AC102176.2	0	NA	NA	NA	NA	NA
AC102262.1	0	NA	NA	NA	NA	NA
AC102264.1	0	NA	NA	NA	NA	NA
AC102334.2	0	NA	NA	NA	NA	NA
AC102745.2	0	NA	NA	NA	NA	NA
AC102902.1	0	NA	NA	NA	NA	NA
AC103674.2	0	NA	NA	NA	NA	NA
AC103674.3	0	NA	NA	NA	NA	NA
AC103674.4	0	NA	NA	NA	NA	NA
AC109153.1	0	NA	NA	NA	NA	NA
AC109192.1	0	NA	NA	NA	NA	NA
AC109192.2	0	NA	NA	NA	NA	NA
AC109244.1	0	NA	NA	NA	NA	NA
AC109244.2	0	NA	NA	NA	NA	NA
AC109255.1	0	NA	NA	NA	NA	NA
AC109266.1	0	NA	NA	NA	NA	NA
AC110211.2	0	NA	NA	NA	NA	NA
AC110534.3	0	NA	NA	NA	NA	NA
AC113060.1	0	NA	NA	NA	NA	NA
AC113102.1	0	NA	NA	NA	NA	NA
AC113102.2	0	NA	NA	NA	NA	NA
AC113110.1	0	NA	NA	NA	NA	NA
AC113177.1	0	NA	NA	NA	NA	NA
AC113329.1	0	NA	NA	NA	NA	NA
AC113593.1	0	NA	NA	NA	NA	NA
AC113593.2	0	NA	NA	NA	NA	NA
AC113593.3	0	NA	NA	NA	NA	NA
AC113593.4	0	NA	NA	NA	NA	NA
AC113593.5	0	NA	NA	NA	NA	NA
AC115120.1	0	NA	NA	NA	NA	NA
AC115731.1	0	NA	NA	NA	NA	NA
AC115797.1	0	NA	NA	NA	NA	NA
AC115797.2	0	NA	NA	NA	NA	NA
AC116468.1	0	NA	NA	NA	NA	NA
AC116484.1	0	NA	NA	NA	NA	NA
AC116527.2	0	NA	NA	NA	NA	NA
AC116527.3	0	NA	NA	NA	NA	NA
AC117188.1	0	NA	NA	NA	NA	NA
AC117224.1	0	NA	NA	NA	NA	NA
AC117230.1	0	NA	NA	NA	NA	NA
AC117241.1	0	NA	NA	NA	NA	NA
AC117831.1	0	NA	NA	NA	NA	NA
AC118240.1	0	NA	NA	NA	NA	NA
AC118710.1	0	NA	NA	NA	NA	NA
AC118710.2	0	NA	NA	NA	NA	NA
AC118710.4	0	NA	NA	NA	NA	NA
AC118710.5	0	NA	NA	NA	NA	NA
AC118733.1	0	NA	NA	NA	NA	NA
AC118928.1	0	NA	NA	NA	NA	NA
AC119805.1	0	NA	NA	NA	NA	NA
AC119935.1	0	NA	NA	NA	NA	NA
AC119987.1	0	NA	NA	NA	NA	NA
AC120011.1	0	NA	NA	NA	NA	NA
AC120787.1	0	NA	NA	NA	NA	NA
AC120787.2	0	NA	NA	NA	NA	NA
AC120787.3	0	NA	NA	NA	NA	NA
AC120787.4	0	NA	NA	NA	NA	NA
AC121355.1	0	NA	NA	NA	NA	NA
AC121359.1	0	NA	NA	NA	NA	NA
AC121359.2	0	NA	NA	NA	NA	NA
AC121359.3	0	NA	NA	NA	NA	NA
AC121795.1	0	NA	NA	NA	NA	NA
AC121848.1	0	NA	NA	NA	NA	NA
AC122016.1	0	NA	NA	NA	NA	NA
AC122141.1	0	NA	NA	NA	NA	NA
AC122381.1	0	NA	NA	NA	NA	NA
AC122456.1	0	NA	NA	NA	NA	NA
AC122464.1	0	NA	NA	NA	NA	NA
AC122799.1	0	NA	NA	NA	NA	NA
AC123624.1	0	NA	NA	NA	NA	NA
AC123873.1	0	NA	NA	NA	NA	NA
AC123873.2	0	NA	NA	NA	NA	NA
AC123873.3	0	NA	NA	NA	NA	NA
AC124133.1	0	NA	NA	NA	NA	NA
AC124532.1	0	NA	NA	NA	NA	NA
AC124542.1	0	NA	NA	NA	NA	NA
AC124569.1	0	NA	NA	NA	NA	NA
AC124592.1	0	NA	NA	NA	NA	NA
AC124594.1	0	NA	NA	NA	NA	NA
AC124606.2	0	NA	NA	NA	NA	NA
AC125105.1	0	NA	NA	NA	NA	NA
AC125178.2	0	NA	NA	NA	NA	NA
AC125178.3	0	NA	NA	NA	NA	NA
AC125199.3	0	NA	NA	NA	NA	NA
AC125371.1	0	NA	NA	NA	NA	NA
AC125396.1	0	NA	NA	NA	NA	NA
AC125541.2	0	NA	NA	NA	NA	NA
AC126035.1	0	NA	NA	NA	NA	NA
AC126053.1	0	NA	NA	NA	NA	NA
AC127241.1	0	NA	NA	NA	NA	NA
AC129203.2	0	NA	NA	NA	NA	NA
AC129574.3	0	NA	NA	NA	NA	NA
AC130815.1	0	NA	NA	NA	NA	NA
AC131738.1	0	NA	NA	NA	NA	NA
AC131776.2	0	NA	NA	NA	NA	NA
AC131776.3	0	NA	NA	NA	NA	NA
AC131776.5	0	NA	NA	NA	NA	NA
AC132127.1	0	NA	NA	NA	NA	NA
AC132291.1	0	NA	NA	NA	NA	NA
AC132444.3	0	NA	NA	NA	NA	NA
AC132444.5	0	NA	NA	NA	NA	NA
AC132863.1	0	NA	NA	NA	NA	NA
AC132878.1	0	NA	NA	NA	NA	NA
AC132878.2	0	NA	NA	NA	NA	NA
AC132878.3	0	NA	NA	NA	NA	NA
AC132878.5	0	NA	NA	NA	NA	NA
AC132878.6	0	NA	NA	NA	NA	NA
AC133095.1	0	NA	NA	NA	NA	NA
AC133095.2	0	NA	NA	NA	NA	NA
AC133103.3	0	NA	NA	NA	NA	NA
AC133103.4	0	NA	NA	NA	NA	NA
AC133103.7	0	NA	NA	NA	NA	NA
AC133517.1	0	NA	NA	NA	NA	NA
AC133889.1	0	NA	NA	NA	NA	NA
AC133889.2	0	NA	NA	NA	NA	NA
AC134333.1	0	NA	NA	NA	NA	NA
AC134526.1	0	NA	NA	NA	NA	NA
AC135356.1	0	NA	NA	NA	NA	NA
AC135736.1	0	NA	NA	NA	NA	NA
AC136372.3	0	NA	NA	NA	NA	NA
AC136716.1	0	NA	NA	NA	NA	NA
AC136716.2	0	NA	NA	NA	NA	NA
AC136716.3	0	NA	NA	NA	NA	NA
AC137742.1	0	NA	NA	NA	NA	NA
AC138177.3	0	NA	NA	NA	NA	NA
AC138221.2	0	NA	NA	NA	NA	NA
AC138605.1	0	NA	NA	NA	NA	NA
AC139573.1	0	NA	NA	NA	NA	NA
AC139844.2	0	NA	NA	NA	NA	NA
AC140325.1	0	NA	NA	NA	NA	NA
AC140325.2	0	NA	NA	NA	NA	NA
AC140325.3	0	NA	NA	NA	NA	NA
AC140325.4	0	NA	NA	NA	NA	NA
AC140365.1	0	NA	NA	NA	NA	NA
AC140403.1	0	NA	NA	NA	NA	NA
AC140465.1	0	NA	NA	NA	NA	NA
AC140982.1	0	NA	NA	NA	NA	NA
AC140982.2	0	NA	NA	NA	NA	NA
AC141482.1	0	NA	NA	NA	NA	NA
AC141879.1	0	NA	NA	NA	NA	NA
AC141893.1	0	NA	NA	NA	NA	NA
AC144852.1	0	NA	NA	NA	NA	NA
AC147983.1	0	NA	NA	NA	NA	NA
AC147983.2	0	NA	NA	NA	NA	NA
AC150314.1	0	NA	NA	NA	NA	NA
AC150901.1	0	NA	NA	NA	NA	NA
AC151299.3	0	NA	NA	NA	NA	NA
AC153140.1	0	NA	NA	NA	NA	NA
AC154179.1	0	NA	NA	NA	NA	NA
AC154265.1	0	NA	NA	NA	NA	NA
AC154265.2	0	NA	NA	NA	NA	NA
AC154275.1	0	NA	NA	NA	NA	NA
AC154306.1	0	NA	NA	NA	NA	NA
AC154326.1	0	NA	NA	NA	NA	NA
AC154341.2	0	NA	NA	NA	NA	NA
AC154343.1	0	NA	NA	NA	NA	NA
AC154378.3	0	NA	NA	NA	NA	NA
AC154378.4	0	NA	NA	NA	NA	NA
AC154381.1	0	NA	NA	NA	NA	NA
AC154464.1	0	NA	NA	NA	NA	NA
AC154507.1	0	NA	NA	NA	NA	NA
AC154518.1	0	NA	NA	NA	NA	NA
AC154540.1	0	NA	NA	NA	NA	NA
AC154540.3	0	NA	NA	NA	NA	NA
AC154555.2	0	NA	NA	NA	NA	NA
AC154571.1	0	NA	NA	NA	NA	NA
AC154605.1	0	NA	NA	NA	NA	NA
AC154694.1	0	NA	NA	NA	NA	NA
AC154711.1	0	NA	NA	NA	NA	NA
AC154763.1	0	NA	NA	NA	NA	NA
AC154764.1	0	NA	NA	NA	NA	NA
AC154774.1	0	NA	NA	NA	NA	NA
AC154786.2	0	NA	NA	NA	NA	NA
AC155162.1	0	NA	NA	NA	NA	NA
AC155268.1	0	NA	NA	NA	NA	NA
AC155822.1	0	NA	NA	NA	NA	NA
AC156014.1	0	NA	NA	NA	NA	NA
AC156018.1	0	NA	NA	NA	NA	NA
AC156018.2	0	NA	NA	NA	NA	NA
AC156020.1	0	NA	NA	NA	NA	NA
AC158129.2	0	NA	NA	NA	NA	NA
AC158972.1	0	NA	NA	NA	NA	NA
AC158972.3	0	NA	NA	NA	NA	NA
AC158974.3	0	NA	NA	NA	NA	NA
AC158985.2	0	NA	NA	NA	NA	NA
AC159309.1	0	NA	NA	NA	NA	NA
AC159898.1	0	NA	NA	NA	NA	NA
AC160031.1	0	NA	NA	NA	NA	NA
AC161206.1	0	NA	NA	NA	NA	NA
AC161456.1	0	NA	NA	NA	NA	NA
AC161520.1	0	NA	NA	NA	NA	NA
AC162305.2	0	NA	NA	NA	NA	NA
AC162863.1	0	NA	NA	NA	NA	NA
AC162863.2	0	NA	NA	NA	NA	NA
AC163291.2	0	NA	NA	NA	NA	NA
AC163355.2	0	NA	NA	NA	NA	NA
AC163611.1	0	NA	NA	NA	NA	NA
AC163611.2	0	NA	NA	NA	NA	NA
AC163662.1	0	NA	NA	NA	NA	NA
AC163667.1	0	NA	NA	NA	NA	NA
AC164084.1	0	NA	NA	NA	NA	NA
AC164084.2	0	NA	NA	NA	NA	NA
AC164084.3	0	NA	NA	NA	NA	NA
AC164297.1	0	NA	NA	NA	NA	NA
AC164297.2	0	NA	NA	NA	NA	NA
AC164558.2	0	NA	NA	NA	NA	NA
AC164970.1	0	NA	NA	NA	NA	NA
AC165157.1	0	NA	NA	NA	NA	NA
AC165157.3	0	NA	NA	NA	NA	NA
AC165274.2	0	NA	NA	NA	NA	NA
AC165294.1	0	NA	NA	NA	NA	NA
AC165294.2	0	NA	NA	NA	NA	NA
AC165294.3	0	NA	NA	NA	NA	NA
AC165958.2	0	NA	NA	NA	NA	NA
AC165961.2	0	NA	NA	NA	NA	NA
AC166572.1	0	NA	NA	NA	NA	NA
AC166710.1	0	NA	NA	NA	NA	NA
AC167670.1	0	NA	NA	NA	NA	NA
AC168063.1	0	NA	NA	NA	NA	NA
AC168066.1	0	NA	NA	NA	NA	NA
AC168066.2	0	NA	NA	NA	NA	NA
AC168269.1	0	NA	NA	NA	NA	NA
AC170887.1	0	NA	NA	NA	NA	NA
AC171202.1	0	NA	NA	NA	NA	NA
AC171405.1	0	NA	NA	NA	NA	NA
AC171405.2	0	NA	NA	NA	NA	NA
AC171405.3	0	NA	NA	NA	NA	NA
AC171405.4	0	NA	NA	NA	NA	NA
AC173707.1	0	NA	NA	NA	NA	NA
AC174780.1	0	NA	NA	NA	NA	NA
AC191865.1	0	NA	NA	NA	NA	NA
AC191865.3	0	NA	NA	NA	NA	NA
AC191865.4	0	NA	NA	NA	NA	NA
AC202135.1	0	NA	NA	NA	NA	NA
AC225888.1	0	NA	NA	NA	NA	NA
AC234645.1	0	NA	NA	NA	NA	NA
AC240971.3	0	NA	NA	NA	NA	NA
AC241617.1	0	NA	NA	NA	NA	NA
Acnat2	0	NA	NA	NA	NA	NA
Acot3	0	NA	NA	NA	NA	NA
Acot5	0	NA	NA	NA	NA	NA
Acsm1	0	NA	NA	NA	NA	NA
Acsm5	0	NA	NA	NA	NA	NA
Actl7a	0	NA	NA	NA	NA	NA
Actl7b	0	NA	NA	NA	NA	NA
Actl9	0	NA	NA	NA	NA	NA
Actrt1	0	NA	NA	NA	NA	NA
Actrt2	0	NA	NA	NA	NA	NA
Adad2	0	NA	NA	NA	NA	NA
Adam18	0	NA	NA	NA	NA	NA
Adam20	0	NA	NA	NA	NA	NA
Adam21	0	NA	NA	NA	NA	NA
Adam24	0	NA	NA	NA	NA	NA
Adam25	0	NA	NA	NA	NA	NA
Adam26a	0	NA	NA	NA	NA	NA
Adam26b	0	NA	NA	NA	NA	NA
Adam29	0	NA	NA	NA	NA	NA
Adam34	0	NA	NA	NA	NA	NA
Adam39	0	NA	NA	NA	NA	NA
Adam6a	0	NA	NA	NA	NA	NA
Adam7	0	NA	NA	NA	NA	NA
Adgrd2-ps	0	NA	NA	NA	NA	NA
Adh6-ps1	0	NA	NA	NA	NA	NA
Adm2	0	NA	NA	NA	NA	NA
Adra2c	0	NA	NA	NA	NA	NA
AF067063	0	NA	NA	NA	NA	NA
Agmat	0	NA	NA	NA	NA	NA
Agr2	0	NA	NA	NA	NA	NA
Agxt	0	NA	NA	NA	NA	NA
Agxt2	0	NA	NA	NA	NA	NA
Ajap1	0	NA	NA	NA	NA	NA
Ak3l2-ps	0	NA	NA	NA	NA	NA
Akap4	0	NA	NA	NA	NA	NA
Akr1c20	0	NA	NA	NA	NA	NA
Akr1c21	0	NA	NA	NA	NA	NA
Akr1c6	0	NA	NA	NA	NA	NA
AL591864.1	0	NA	NA	NA	NA	NA
AL592187.5	0	NA	NA	NA	NA	NA
AL592187.6	0	NA	NA	NA	NA	NA
AL607142.1	0	NA	NA	NA	NA	NA
AL626769.2	0	NA	NA	NA	NA	NA
AL772308.1	0	NA	NA	NA	NA	NA
AL772386.1	0	NA	NA	NA	NA	NA
AL773530.1	0	NA	NA	NA	NA	NA
AL929555.1	0	NA	NA	NA	NA	NA
Aldh1a7	0	NA	NA	NA	NA	NA
Aldh3b2	0	NA	NA	NA	NA	NA
Aldoa-ps3	0	NA	NA	NA	NA	NA
Alkal1	0	NA	NA	NA	NA	NA
Alms1-ps1	0	NA	NA	NA	NA	NA
Alox12b	0	NA	NA	NA	NA	NA
Alpi	0	NA	NA	NA	NA	NA
Alppl2	0	NA	NA	NA	NA	NA
Ambn	0	NA	NA	NA	NA	NA
Amd-ps1	0	NA	NA	NA	NA	NA
Amd-ps4	0	NA	NA	NA	NA	NA
Amd-ps5	0	NA	NA	NA	NA	NA
Amd-ps6	0	NA	NA	NA	NA	NA
Amelx	0	NA	NA	NA	NA	NA
Amer3	0	NA	NA	NA	NA	NA
Amtn	0	NA	NA	NA	NA	NA
Amy2a1	0	NA	NA	NA	NA	NA
Amy2b	0	NA	NA	NA	NA	NA
Amy2-ps1	0	NA	NA	NA	NA	NA
Anapc15-ps	0	NA	NA	NA	NA	NA
Ang4	0	NA	NA	NA	NA	NA
Ang5	0	NA	NA	NA	NA	NA
Ang6	0	NA	NA	NA	NA	NA
Ang-ps1	0	NA	NA	NA	NA	NA
Ang-ps2	0	NA	NA	NA	NA	NA
Ang-ps3	0	NA	NA	NA	NA	NA
Ankk1	0	NA	NA	NA	NA	NA
Ankrd33	0	NA	NA	NA	NA	NA
Ankrd65	0	NA	NA	NA	NA	NA
Ano5	0	NA	NA	NA	NA	NA
Antxrl	0	NA	NA	NA	NA	NA
Anxa10	0	NA	NA	NA	NA	NA
Anxa8	0	NA	NA	NA	NA	NA
Ap3s1-ps1	0	NA	NA	NA	NA	NA
Apcs	0	NA	NA	NA	NA	NA
Apela	0	NA	NA	NA	NA	NA
Api5-ps	0	NA	NA	NA	NA	NA
Apoa4	0	NA	NA	NA	NA	NA
Apoc3	0	NA	NA	NA	NA	NA
Apol10a	0	NA	NA	NA	NA	NA
Apol11a	0	NA	NA	NA	NA	NA
Apoo-ps	0	NA	NA	NA	NA	NA
Aqp6	0	NA	NA	NA	NA	NA
Aqp8	0	NA	NA	NA	NA	NA
Arhgap36	0	NA	NA	NA	NA	NA
Arl13a	0	NA	NA	NA	NA	NA
Arl14	0	NA	NA	NA	NA	NA
Arl14epl	0	NA	NA	NA	NA	NA
Armc12	0	NA	NA	NA	NA	NA
Asb12	0	NA	NA	NA	NA	NA
Asb9	0	NA	NA	NA	NA	NA
Ascl1	0	NA	NA	NA	NA	NA
Ascl5	0	NA	NA	NA	NA	NA
Asic5	0	NA	NA	NA	NA	NA
Asmt	0	NA	NA	NA	NA	NA
Ass-ps1	0	NA	NA	NA	NA	NA
Asz1	0	NA	NA	NA	NA	NA
Atp12a	0	NA	NA	NA	NA	NA
Atp13a5	0	NA	NA	NA	NA	NA
Atp1b4	0	NA	NA	NA	NA	NA
Atp4b	0	NA	NA	NA	NA	NA
Atp5c1-ps	0	NA	NA	NA	NA	NA
Atp5k-ps2	0	NA	NA	NA	NA	NA
Atp6ap1l	0	NA	NA	NA	NA	NA
Atp6v1e2	0	NA	NA	NA	NA	NA
AU015228	0	NA	NA	NA	NA	NA
AU015836	0	NA	NA	NA	NA	NA
AU022751	0	NA	NA	NA	NA	NA
AV320801	0	NA	NA	NA	NA	NA
Avpr1b	0	NA	NA	NA	NA	NA
Awat1	0	NA	NA	NA	NA	NA
AY358078	0	NA	NA	NA	NA	NA
AY761184	0	NA	NA	NA	NA	NA
Aym1	0	NA	NA	NA	NA	NA
B020011L13Rik	0	NA	NA	NA	NA	NA
B020031M17Rik	0	NA	NA	NA	NA	NA
Banf2	0	NA	NA	NA	NA	NA
Barx1	0	NA	NA	NA	NA	NA
Barx2	0	NA	NA	NA	NA	NA
BB014433	0	NA	NA	NA	NA	NA
Bbox1	0	NA	NA	NA	NA	NA
BC027072	0	NA	NA	NA	NA	NA
BC030500	0	NA	NA	NA	NA	NA
BC048507	0	NA	NA	NA	NA	NA
BC049730	0	NA	NA	NA	NA	NA
BC051665	0	NA	NA	NA	NA	NA
BC061237	0	NA	NA	NA	NA	NA
BC080695	0	NA	NA	NA	NA	NA
BC080696	0	NA	NA	NA	NA	NA
BC117090	0	NA	NA	NA	NA	NA
Bhlha9	0	NA	NA	NA	NA	NA
Bhmt-ps1	0	NA	NA	NA	NA	NA
Birc7	0	NA	NA	NA	NA	NA
Bloc1s2-ps	0	NA	NA	NA	NA	NA
Bmp10	0	NA	NA	NA	NA	NA
Bpifa1	0	NA	NA	NA	NA	NA
Bpifa3	0	NA	NA	NA	NA	NA
Bpifa5	0	NA	NA	NA	NA	NA
Bpifb3	0	NA	NA	NA	NA	NA
Bpifb5	0	NA	NA	NA	NA	NA
Bpifb6	0	NA	NA	NA	NA	NA
Bpifb9a	0	NA	NA	NA	NA	NA
Bpifb9b	0	NA	NA	NA	NA	NA
Bsnd	0	NA	NA	NA	NA	NA
Bsph1	0	NA	NA	NA	NA	NA
Bsph2	0	NA	NA	NA	NA	NA
Bsph2-ps	0	NA	NA	NA	NA	NA
Bsx	0	NA	NA	NA	NA	NA
Btbd35f1	0	NA	NA	NA	NA	NA
Btbd35f11	0	NA	NA	NA	NA	NA
Btbd35f12	0	NA	NA	NA	NA	NA
Btbd35f13	0	NA	NA	NA	NA	NA
Btbd35f14	0	NA	NA	NA	NA	NA
Btbd35f15	0	NA	NA	NA	NA	NA
Btbd35f16	0	NA	NA	NA	NA	NA
Btbd35f17	0	NA	NA	NA	NA	NA
Btbd35f18	0	NA	NA	NA	NA	NA
Btbd35f19	0	NA	NA	NA	NA	NA
Btbd35f2	0	NA	NA	NA	NA	NA
Btbd35f21	0	NA	NA	NA	NA	NA
Btbd35f22	0	NA	NA	NA	NA	NA
Btbd35f23	0	NA	NA	NA	NA	NA
Btbd35f24	0	NA	NA	NA	NA	NA
Btbd35f25	0	NA	NA	NA	NA	NA
Btbd35f26	0	NA	NA	NA	NA	NA
Btbd35f27	0	NA	NA	NA	NA	NA
Btbd35f28	0	NA	NA	NA	NA	NA
Btbd35f29	0	NA	NA	NA	NA	NA
Btbd35f3	0	NA	NA	NA	NA	NA
Btbd35f4	0	NA	NA	NA	NA	NA
Btbd35f5	0	NA	NA	NA	NA	NA
Btbd35f6	0	NA	NA	NA	NA	NA
Btbd35f7	0	NA	NA	NA	NA	NA
Btbd35f8	0	NA	NA	NA	NA	NA
Btg1-ps1	0	NA	NA	NA	NA	NA
Btnl4	0	NA	NA	NA	NA	NA
BX936338.1	0	NA	NA	NA	NA	NA
C130030K03Rik	0	NA	NA	NA	NA	NA
C130060K24Rik	0	NA	NA	NA	NA	NA
C1ql2	0	NA	NA	NA	NA	NA
C1rb	0	NA	NA	NA	NA	NA
C4bp-ps1	0	NA	NA	NA	NA	NA
C530025M09Rik	0	NA	NA	NA	NA	NA
C7	0	NA	NA	NA	NA	NA
C87499	0	NA	NA	NA	NA	NA
C87977	0	NA	NA	NA	NA	NA
C9	0	NA	NA	NA	NA	NA
C920008G01Rik	0	NA	NA	NA	NA	NA
CAAA01154301.1	0	NA	NA	NA	NA	NA
CAAA01165726.1	0	NA	NA	NA	NA	NA
CAAA01201732.1	0	NA	NA	NA	NA	NA
Cabp2	0	NA	NA	NA	NA	NA
Cabs1	0	NA	NA	NA	NA	NA
Cacna1g	0	NA	NA	NA	NA	NA
Calcr	0	NA	NA	NA	NA	NA
Calhm3	0	NA	NA	NA	NA	NA
Calm4	0	NA	NA	NA	NA	NA
Calm5	0	NA	NA	NA	NA	NA
Calr-ps	0	NA	NA	NA	NA	NA
Camp	0	NA	NA	NA	NA	NA
Capn13	0	NA	NA	NA	NA	NA
Capn8	0	NA	NA	NA	NA	NA
Capza3	0	NA	NA	NA	NA	NA
Casp14	0	NA	NA	NA	NA	NA
Casr	0	NA	NA	NA	NA	NA
Catsper1	0	NA	NA	NA	NA	NA
Cav3	0	NA	NA	NA	NA	NA
Cbfa2t2-ps1	0	NA	NA	NA	NA	NA
Cbln4	0	NA	NA	NA	NA	NA
Cbx3-ps1	0	NA	NA	NA	NA	NA
Cbx3-ps2	0	NA	NA	NA	NA	NA
Cbx3-ps3	0	NA	NA	NA	NA	NA
Cbx3-ps4	0	NA	NA	NA	NA	NA
Cbx3-ps5	0	NA	NA	NA	NA	NA
Cbx3-ps7	0	NA	NA	NA	NA	NA
Ccdc110	0	NA	NA	NA	NA	NA
Ccdc113	0	NA	NA	NA	NA	NA
Ccdc121	0	NA	NA	NA	NA	NA
Ccdc172	0	NA	NA	NA	NA	NA
Ccdc175	0	NA	NA	NA	NA	NA
Ccdc178	0	NA	NA	NA	NA	NA
Ccdc182	0	NA	NA	NA	NA	NA
Ccdc185	0	NA	NA	NA	NA	NA
Ccdc190	0	NA	NA	NA	NA	NA
Ccdc42	0	NA	NA	NA	NA	NA
Ccdc54	0	NA	NA	NA	NA	NA
Ccdc70	0	NA	NA	NA	NA	NA
Ccer1	0	NA	NA	NA	NA	NA
Ccin	0	NA	NA	NA	NA	NA
Cckbr	0	NA	NA	NA	NA	NA
Ccl19	0	NA	NA	NA	NA	NA
Ccl19-ps1	0	NA	NA	NA	NA	NA
Ccl21b	0	NA	NA	NA	NA	NA
Ccl21c	0	NA	NA	NA	NA	NA
Ccl26	0	NA	NA	NA	NA	NA
Ccl27	0	NA	NA	NA	NA	NA
Ccl27b	0	NA	NA	NA	NA	NA
Ccnb3	0	NA	NA	NA	NA	NA
Cct3-ps1	0	NA	NA	NA	NA	NA
Cd164l2	0	NA	NA	NA	NA	NA
Cd207	0	NA	NA	NA	NA	NA
Cd55b	0	NA	NA	NA	NA	NA
Cdh26	0	NA	NA	NA	NA	NA
Cdr1	0	NA	NA	NA	NA	NA
Cdx1	0	NA	NA	NA	NA	NA
Cdx2	0	NA	NA	NA	NA	NA
Cdx4	0	NA	NA	NA	NA	NA
Ceacam13	0	NA	NA	NA	NA	NA
Ceacam14	0	NA	NA	NA	NA	NA
Ceacam5	0	NA	NA	NA	NA	NA
Ceacam9	0	NA	NA	NA	NA	NA
Cela3a	0	NA	NA	NA	NA	NA
Ces1a	0	NA	NA	NA	NA	NA
Ces1b	0	NA	NA	NA	NA	NA
Ces1h	0	NA	NA	NA	NA	NA
Ces3a	0	NA	NA	NA	NA	NA
Ces3b	0	NA	NA	NA	NA	NA
Ces5a	0	NA	NA	NA	NA	NA
Cetn1	0	NA	NA	NA	NA	NA
Cfap99	0	NA	NA	NA	NA	NA
Cfhr3	0	NA	NA	NA	NA	NA
Cga	0	NA	NA	NA	NA	NA
Chia1	0	NA	NA	NA	NA	NA
Chrm5	0	NA	NA	NA	NA	NA
Chrna4	0	NA	NA	NA	NA	NA
Chrna7	0	NA	NA	NA	NA	NA
Chst4	0	NA	NA	NA	NA	NA
Chst5	0	NA	NA	NA	NA	NA
Chst9	0	NA	NA	NA	NA	NA
Cib4	0	NA	NA	NA	NA	NA
Ckmt2	0	NA	NA	NA	NA	NA
Clcnka	0	NA	NA	NA	NA	NA
Clcnkb	0	NA	NA	NA	NA	NA
Cldn13	0	NA	NA	NA	NA	NA
Cldn14	0	NA	NA	NA	NA	NA
Cldn16	0	NA	NA	NA	NA	NA
Cldn17	0	NA	NA	NA	NA	NA
Cldn18	0	NA	NA	NA	NA	NA
Cldn2	0	NA	NA	NA	NA	NA
Cldn22	0	NA	NA	NA	NA	NA
Cldn25-ps	0	NA	NA	NA	NA	NA
Cldn3	0	NA	NA	NA	NA	NA
Cldn34a	0	NA	NA	NA	NA	NA
Cldn34b1	0	NA	NA	NA	NA	NA
Cldn34b2	0	NA	NA	NA	NA	NA
Cldn34b3	0	NA	NA	NA	NA	NA
Cldn34b4	0	NA	NA	NA	NA	NA
Cldn34c3	0	NA	NA	NA	NA	NA
Cldn34c4	0	NA	NA	NA	NA	NA
Cldn34d	0	NA	NA	NA	NA	NA
Cldn34-ps	0	NA	NA	NA	NA	NA
Cldn6	0	NA	NA	NA	NA	NA
Cldn8	0	NA	NA	NA	NA	NA
Cldn9	0	NA	NA	NA	NA	NA
Clec3a	0	NA	NA	NA	NA	NA
Clec4b2	0	NA	NA	NA	NA	NA
Clpsl2	0	NA	NA	NA	NA	NA
Clrn2	0	NA	NA	NA	NA	NA
Cmtm2a	0	NA	NA	NA	NA	NA
Cmtm2b	0	NA	NA	NA	NA	NA
Cnbd1	0	NA	NA	NA	NA	NA
Cnfn	0	NA	NA	NA	NA	NA
Cnga2	0	NA	NA	NA	NA	NA
Cngb3	0	NA	NA	NA	NA	NA
Cnmd	0	NA	NA	NA	NA	NA
Cntn5	0	NA	NA	NA	NA	NA
Cntnap3	0	NA	NA	NA	NA	NA
Cntnap5b	0	NA	NA	NA	NA	NA
Cntnap5c	0	NA	NA	NA	NA	NA
Col24a1	0	NA	NA	NA	NA	NA
Cox20-ps	0	NA	NA	NA	NA	NA
Cox7b2	0	NA	NA	NA	NA	NA
Cphx3	0	NA	NA	NA	NA	NA
Cplx1	0	NA	NA	NA	NA	NA
Cplx4	0	NA	NA	NA	NA	NA
Cps1	0	NA	NA	NA	NA	NA
Cpxcr1	0	NA	NA	NA	NA	NA
Cpxm2	0	NA	NA	NA	NA	NA
CR974586.3	0	NA	NA	NA	NA	NA
CR974586.5	0	NA	NA	NA	NA	NA
CR974586.6	0	NA	NA	NA	NA	NA
Crct1	0	NA	NA	NA	NA	NA
Crh	0	NA	NA	NA	NA	NA
Crhr1	0	NA	NA	NA	NA	NA
Crhr2	0	NA	NA	NA	NA	NA
Crip3	0	NA	NA	NA	NA	NA
Crisp1	0	NA	NA	NA	NA	NA
Crisp2	0	NA	NA	NA	NA	NA
Crnn	0	NA	NA	NA	NA	NA
Crs-ps	0	NA	NA	NA	NA	NA
Crtac1	0	NA	NA	NA	NA	NA
Crybb2	0	NA	NA	NA	NA	NA
Cryga	0	NA	NA	NA	NA	NA
Crygb	0	NA	NA	NA	NA	NA
Crygc	0	NA	NA	NA	NA	NA
Crygd	0	NA	NA	NA	NA	NA
Cryge	0	NA	NA	NA	NA	NA
Crygf	0	NA	NA	NA	NA	NA
Csn1s2a	0	NA	NA	NA	NA	NA
Csnk2a1-ps	0	NA	NA	NA	NA	NA
Csnka2ip	0	NA	NA	NA	NA	NA
Cst10	0	NA	NA	NA	NA	NA
Cst12	0	NA	NA	NA	NA	NA
Cst13	0	NA	NA	NA	NA	NA
Cstl1	0	NA	NA	NA	NA	NA
CT009577.1	0	NA	NA	NA	NA	NA
CT009627.3	0	NA	NA	NA	NA	NA
CT009702.1	0	NA	NA	NA	NA	NA
CT010437.1	0	NA	NA	NA	NA	NA
CT010490.1	0	NA	NA	NA	NA	NA
CT010524.1	0	NA	NA	NA	NA	NA
CT010565.3	0	NA	NA	NA	NA	NA
CT010584.1	0	NA	NA	NA	NA	NA
CT010584.2	0	NA	NA	NA	NA	NA
CT025521.1	0	NA	NA	NA	NA	NA
CT025522.1	0	NA	NA	NA	NA	NA
CT025522.2	0	NA	NA	NA	NA	NA
CT025522.3	0	NA	NA	NA	NA	NA
CT025680.1	0	NA	NA	NA	NA	NA
CT025753.1	0	NA	NA	NA	NA	NA
CT025753.2	0	NA	NA	NA	NA	NA
CT027681.1	0	NA	NA	NA	NA	NA
CT027693.1	0	NA	NA	NA	NA	NA
CT030255.1	0	NA	NA	NA	NA	NA
CT030688.1	0	NA	NA	NA	NA	NA
CT030713.1	0	NA	NA	NA	NA	NA
CT030732.1	0	NA	NA	NA	NA	NA
CT030736.1	0	NA	NA	NA	NA	NA
CT033750.1	0	NA	NA	NA	NA	NA
CT033776.2	0	NA	NA	NA	NA	NA
CT033776.3	0	NA	NA	NA	NA	NA
CT485615.1	0	NA	NA	NA	NA	NA
CT573014.1	0	NA	NA	NA	NA	NA
CT868723.1	0	NA	NA	NA	NA	NA
Ctag2	0	NA	NA	NA	NA	NA
Cts3	0	NA	NA	NA	NA	NA
Cts6	0	NA	NA	NA	NA	NA
Cts7	0	NA	NA	NA	NA	NA
Cts7-ps	0	NA	NA	NA	NA	NA
Ctsj	0	NA	NA	NA	NA	NA
Ctsll3	0	NA	NA	NA	NA	NA
Ctsm	0	NA	NA	NA	NA	NA
Ctsm-ps2	0	NA	NA	NA	NA	NA
Ctsr	0	NA	NA	NA	NA	NA
Ctxn2	0	NA	NA	NA	NA	NA
Ctxn3	0	NA	NA	NA	NA	NA
CU682339.1	0	NA	NA	NA	NA	NA
Cuzd1	0	NA	NA	NA	NA	NA
Cycs-ps3	0	NA	NA	NA	NA	NA
Cyct	0	NA	NA	NA	NA	NA
Cylc1	0	NA	NA	NA	NA	NA
Cylc2	0	NA	NA	NA	NA	NA
Cyp11b1	0	NA	NA	NA	NA	NA
Cyp21a1	0	NA	NA	NA	NA	NA
Cyp21a2-ps	0	NA	NA	NA	NA	NA
Cyp2a12	0	NA	NA	NA	NA	NA
Cyp2a21-ps	0	NA	NA	NA	NA	NA
Cyp2a22	0	NA	NA	NA	NA	NA
Cyp2a4	0	NA	NA	NA	NA	NA
Cyp2a5	0	NA	NA	NA	NA	NA
Cyp2b10	0	NA	NA	NA	NA	NA
Cyp2b13	0	NA	NA	NA	NA	NA
Cyp2b26-ps	0	NA	NA	NA	NA	NA
Cyp2b27-ps	0	NA	NA	NA	NA	NA
Cyp2b9	0	NA	NA	NA	NA	NA
Cyp2c37	0	NA	NA	NA	NA	NA
Cyp2c38	0	NA	NA	NA	NA	NA
Cyp2c39	0	NA	NA	NA	NA	NA
Cyp2c50	0	NA	NA	NA	NA	NA
Cyp2c53-ps	0	NA	NA	NA	NA	NA
Cyp2c54	0	NA	NA	NA	NA	NA
Cyp2c55	0	NA	NA	NA	NA	NA
Cyp2c65	0	NA	NA	NA	NA	NA
Cyp2c66	0	NA	NA	NA	NA	NA
Cyp2c67	0	NA	NA	NA	NA	NA
Cyp2c68	0	NA	NA	NA	NA	NA
Cyp2c69	0	NA	NA	NA	NA	NA
Cyp2c70	0	NA	NA	NA	NA	NA
Cyp2c73-ps	0	NA	NA	NA	NA	NA
Cyp2d10	0	NA	NA	NA	NA	NA
Cyp2d37-ps	0	NA	NA	NA	NA	NA
Cyp2d40	0	NA	NA	NA	NA	NA
Cyp2d41-ps	0	NA	NA	NA	NA	NA
Cyp2f2	0	NA	NA	NA	NA	NA
Cyp2g1	0	NA	NA	NA	NA	NA
Cyp2j11	0	NA	NA	NA	NA	NA
Cyp2j12	0	NA	NA	NA	NA	NA
Cyp2j14-ps	0	NA	NA	NA	NA	NA
Cyp2j15-ps	0	NA	NA	NA	NA	NA
Cyp2j7-ps1	0	NA	NA	NA	NA	NA
Cyp2j7-ps2	0	NA	NA	NA	NA	NA
Cyp2j7-ps3	0	NA	NA	NA	NA	NA
Cyp2w1	0	NA	NA	NA	NA	NA
Cyp3a16	0	NA	NA	NA	NA	NA
Cyp3a25	0	NA	NA	NA	NA	NA
Cyp3a41b	0	NA	NA	NA	NA	NA
Cyp3a44	0	NA	NA	NA	NA	NA
Cyp3a57	0	NA	NA	NA	NA	NA
Cyp3a63-ps	0	NA	NA	NA	NA	NA
Cyp4a12a	0	NA	NA	NA	NA	NA
Cyp4a14	0	NA	NA	NA	NA	NA
Cyp4a29	0	NA	NA	NA	NA	NA
Cyp4a29-ps1	0	NA	NA	NA	NA	NA
Cyp4b1-ps1	0	NA	NA	NA	NA	NA
Cyp4f14	0	NA	NA	NA	NA	NA
Cyp4f15	0	NA	NA	NA	NA	NA
Cyp8b1	0	NA	NA	NA	NA	NA
Cypt12	0	NA	NA	NA	NA	NA
Cypt14	0	NA	NA	NA	NA	NA
Cypt15	0	NA	NA	NA	NA	NA
Cypt2	0	NA	NA	NA	NA	NA
Cypt3	0	NA	NA	NA	NA	NA
Cypt4	0	NA	NA	NA	NA	NA
Cytl1	0	NA	NA	NA	NA	NA
D11Bhm181e	0	NA	NA	NA	NA	NA
D330020A13Rik	0	NA	NA	NA	NA	NA
D5Ertd577e	0	NA	NA	NA	NA	NA
D730048I06Rik	0	NA	NA	NA	NA	NA
D930007J09Rik	0	NA	NA	NA	NA	NA
D9Wsu149	0	NA	NA	NA	NA	NA
Daw1	0	NA	NA	NA	NA	NA
Dbh	0	NA	NA	NA	NA	NA
Dcpp1	0	NA	NA	NA	NA	NA
Dcpp2	0	NA	NA	NA	NA	NA
Dcpp3	0	NA	NA	NA	NA	NA
Defa17	0	NA	NA	NA	NA	NA
Defa2	0	NA	NA	NA	NA	NA
Defa20	0	NA	NA	NA	NA	NA
Defa21	0	NA	NA	NA	NA	NA
Defa22	0	NA	NA	NA	NA	NA
Defa23	0	NA	NA	NA	NA	NA
Defa24	0	NA	NA	NA	NA	NA
Defa25	0	NA	NA	NA	NA	NA
Defa26	0	NA	NA	NA	NA	NA
Defa27	0	NA	NA	NA	NA	NA
Defa28	0	NA	NA	NA	NA	NA
Defa3	0	NA	NA	NA	NA	NA
Defa30	0	NA	NA	NA	NA	NA
Defa31	0	NA	NA	NA	NA	NA
Defa32	0	NA	NA	NA	NA	NA
Defa33	0	NA	NA	NA	NA	NA
Defa34	0	NA	NA	NA	NA	NA
Defa35	0	NA	NA	NA	NA	NA
Defa36	0	NA	NA	NA	NA	NA
Defa37	0	NA	NA	NA	NA	NA
Defa5	0	NA	NA	NA	NA	NA
Defa-ps1	0	NA	NA	NA	NA	NA
Defa-ps10	0	NA	NA	NA	NA	NA
Defa-ps11	0	NA	NA	NA	NA	NA
Defa-ps12	0	NA	NA	NA	NA	NA
Defa-ps13	0	NA	NA	NA	NA	NA
Defa-ps14	0	NA	NA	NA	NA	NA
Defa-ps15	0	NA	NA	NA	NA	NA
Defa-ps16	0	NA	NA	NA	NA	NA
Defa-ps17	0	NA	NA	NA	NA	NA
Defa-ps18	0	NA	NA	NA	NA	NA
Defa-ps3	0	NA	NA	NA	NA	NA
Defa-ps4	0	NA	NA	NA	NA	NA
Defa-ps5	0	NA	NA	NA	NA	NA
Defa-ps6	0	NA	NA	NA	NA	NA
Defa-ps7	0	NA	NA	NA	NA	NA
Defa-ps8	0	NA	NA	NA	NA	NA
Defa-ps9	0	NA	NA	NA	NA	NA
Defb1	0	NA	NA	NA	NA	NA
Defb10	0	NA	NA	NA	NA	NA
Defb11	0	NA	NA	NA	NA	NA
Defb12	0	NA	NA	NA	NA	NA
Defb13	0	NA	NA	NA	NA	NA
Defb15	0	NA	NA	NA	NA	NA
Defb18	0	NA	NA	NA	NA	NA
Defb20	0	NA	NA	NA	NA	NA
Defb21	0	NA	NA	NA	NA	NA
Defb22	0	NA	NA	NA	NA	NA
Defb23	0	NA	NA	NA	NA	NA
Defb26	0	NA	NA	NA	NA	NA
Defb28	0	NA	NA	NA	NA	NA
Defb29	0	NA	NA	NA	NA	NA
Defb3	0	NA	NA	NA	NA	NA
Defb30	0	NA	NA	NA	NA	NA
Defb33	0	NA	NA	NA	NA	NA
Defb34	0	NA	NA	NA	NA	NA
Defb35	0	NA	NA	NA	NA	NA
Defb36	0	NA	NA	NA	NA	NA
Defb37	0	NA	NA	NA	NA	NA
Defb38	0	NA	NA	NA	NA	NA
Defb39	0	NA	NA	NA	NA	NA
Defb4	0	NA	NA	NA	NA	NA
Defb43	0	NA	NA	NA	NA	NA
Defb44-ps	0	NA	NA	NA	NA	NA
Defb46	0	NA	NA	NA	NA	NA
Defb47	0	NA	NA	NA	NA	NA
Defb5	0	NA	NA	NA	NA	NA
Defb50	0	NA	NA	NA	NA	NA
Defb8	0	NA	NA	NA	NA	NA
Defb9	0	NA	NA	NA	NA	NA
Dhrs7c	0	NA	NA	NA	NA	NA
Dio1	0	NA	NA	NA	NA	NA
Disp3	0	NA	NA	NA	NA	NA
Dmrt1	0	NA	NA	NA	NA	NA
Dmrtb1	0	NA	NA	NA	NA	NA
Dmrtc1a	0	NA	NA	NA	NA	NA
Dmrtc1b	0	NA	NA	NA	NA	NA
Dmrtc1c1	0	NA	NA	NA	NA	NA
Dmrtc1c2	0	NA	NA	NA	NA	NA
Dnaja1-ps	0	NA	NA	NA	NA	NA
Dnajb8	0	NA	NA	NA	NA	NA
Dnd1-ps	0	NA	NA	NA	NA	NA
Dnmt3a-ps1	0	NA	NA	NA	NA	NA
Doxl2	0	NA	NA	NA	NA	NA
Dpep2nb	0	NA	NA	NA	NA	NA
Dph3b-ps	0	NA	NA	NA	NA	NA
Dppa3-ps	0	NA	NA	NA	NA	NA
Dppa5b	0	NA	NA	NA	NA	NA
Dpy19l2	0	NA	NA	NA	NA	NA
Drd2	0	NA	NA	NA	NA	NA
Drd5	0	NA	NA	NA	NA	NA
Dsg1a	0	NA	NA	NA	NA	NA
Dsg1c	0	NA	NA	NA	NA	NA
Dsg3	0	NA	NA	NA	NA	NA
Dupd1	0	NA	NA	NA	NA	NA
Dusp21	0	NA	NA	NA	NA	NA
Duxbl3	0	NA	NA	NA	NA	NA
DXBay18	0	NA	NA	NA	NA	NA
Dydc1	0	NA	NA	NA	NA	NA
Dydc2	0	NA	NA	NA	NA	NA
Dynap	0	NA	NA	NA	NA	NA
Dynlrb2	0	NA	NA	NA	NA	NA
E030025P04Rik	0	NA	NA	NA	NA	NA
E130208F15Rik	0	NA	NA	NA	NA	NA
E330014E10Rik	0	NA	NA	NA	NA	NA
E530001F21Rik	0	NA	NA	NA	NA	NA
Ear1	0	NA	NA	NA	NA	NA
Ear10	0	NA	NA	NA	NA	NA
Ear14	0	NA	NA	NA	NA	NA
Ear-ps1	0	NA	NA	NA	NA	NA
Ear-ps10	0	NA	NA	NA	NA	NA
Ear-ps12	0	NA	NA	NA	NA	NA
Ear-ps2	0	NA	NA	NA	NA	NA
Ear-ps3	0	NA	NA	NA	NA	NA
Ear-ps4	0	NA	NA	NA	NA	NA
Ear-ps5	0	NA	NA	NA	NA	NA
Ear-ps7	0	NA	NA	NA	NA	NA
Ear-ps8	0	NA	NA	NA	NA	NA
Eci3	0	NA	NA	NA	NA	NA
Efcab10	0	NA	NA	NA	NA	NA
Efcab3	0	NA	NA	NA	NA	NA
Eif1-ps3	0	NA	NA	NA	NA	NA
Eif3s6-ps1	0	NA	NA	NA	NA	NA
Eif3s6-ps2	0	NA	NA	NA	NA	NA
Elane	0	NA	NA	NA	NA	NA
Elf3	0	NA	NA	NA	NA	NA
Elfn2	0	NA	NA	NA	NA	NA
Emilin3	0	NA	NA	NA	NA	NA
Emx1	0	NA	NA	NA	NA	NA
Enam	0	NA	NA	NA	NA	NA
Enpp7	0	NA	NA	NA	NA	NA
Entpd8	0	NA	NA	NA	NA	NA
Epha8	0	NA	NA	NA	NA	NA
Epo	0	NA	NA	NA	NA	NA
Epp13	0	NA	NA	NA	NA	NA
Eppin	0	NA	NA	NA	NA	NA
Epx	0	NA	NA	NA	NA	NA
Eras	0	NA	NA	NA	NA	NA
Erbb4	0	NA	NA	NA	NA	NA
Erich2	0	NA	NA	NA	NA	NA
Erich6b	0	NA	NA	NA	NA	NA
Esd-ps	0	NA	NA	NA	NA	NA
Esp1	0	NA	NA	NA	NA	NA
Esp15	0	NA	NA	NA	NA	NA
Esp16	0	NA	NA	NA	NA	NA
Esp18	0	NA	NA	NA	NA	NA
Esp24	0	NA	NA	NA	NA	NA
Esp3	0	NA	NA	NA	NA	NA
Esp31	0	NA	NA	NA	NA	NA
Esp34	0	NA	NA	NA	NA	NA
Esp36	0	NA	NA	NA	NA	NA
Esp38	0	NA	NA	NA	NA	NA
Esp4	0	NA	NA	NA	NA	NA
Esp8	0	NA	NA	NA	NA	NA
Etd	0	NA	NA	NA	NA	NA
Etv3l	0	NA	NA	NA	NA	NA
F11	0	NA	NA	NA	NA	NA
F13b	0	NA	NA	NA	NA	NA
Fabp1	0	NA	NA	NA	NA	NA
Fabp2	0	NA	NA	NA	NA	NA
Fabp6	0	NA	NA	NA	NA	NA
Fabp9	0	NA	NA	NA	NA	NA
Fam122c	0	NA	NA	NA	NA	NA
Fam151a	0	NA	NA	NA	NA	NA
Fam159a	0	NA	NA	NA	NA	NA
Fam162b	0	NA	NA	NA	NA	NA
Fam163b	0	NA	NA	NA	NA	NA
Fam170a	0	NA	NA	NA	NA	NA
Fam181a	0	NA	NA	NA	NA	NA
Fam187a	0	NA	NA	NA	NA	NA
Fam19a4	0	NA	NA	NA	NA	NA
Fam205a1	0	NA	NA	NA	NA	NA
Fam216b	0	NA	NA	NA	NA	NA
Fam220-ps	0	NA	NA	NA	NA	NA
Fam24b	0	NA	NA	NA	NA	NA
Fam25c	0	NA	NA	NA	NA	NA
Fam43b	0	NA	NA	NA	NA	NA
Fam47c	0	NA	NA	NA	NA	NA
Fam50b	0	NA	NA	NA	NA	NA
Fam69c	0	NA	NA	NA	NA	NA
Fam71e2	0	NA	NA	NA	NA	NA
Fam92b	0	NA	NA	NA	NA	NA
Fau-ps1	0	NA	NA	NA	NA	NA
Fbxw13	0	NA	NA	NA	NA	NA
Fbxw23	0	NA	NA	NA	NA	NA
Fbxw25	0	NA	NA	NA	NA	NA
Fbxw26	0	NA	NA	NA	NA	NA
Fcamr	0	NA	NA	NA	NA	NA
Ferd3l	0	NA	NA	NA	NA	NA
Fezf1	0	NA	NA	NA	NA	NA
Fezf2	0	NA	NA	NA	NA	NA
Ffar3	0	NA	NA	NA	NA	NA
Fga	0	NA	NA	NA	NA	NA
Fgf17	0	NA	NA	NA	NA	NA
Fgf20	0	NA	NA	NA	NA	NA
Fgf3	0	NA	NA	NA	NA	NA
Fgf4	0	NA	NA	NA	NA	NA
Fgfr3-ps	0	NA	NA	NA	NA	NA
Figla	0	NA	NA	NA	NA	NA
Fkbp1a-ps1	0	NA	NA	NA	NA	NA
Fkbp1a-ps2	0	NA	NA	NA	NA	NA
Fmn2	0	NA	NA	NA	NA	NA
Fmo9	0	NA	NA	NA	NA	NA
FO082317.1	0	NA	NA	NA	NA	NA
FO082317.2	0	NA	NA	NA	NA	NA
FO082328.2	0	NA	NA	NA	NA	NA
Folh1	0	NA	NA	NA	NA	NA
Foxa2	0	NA	NA	NA	NA	NA
Foxd3	0	NA	NA	NA	NA	NA
Foxe3	0	NA	NA	NA	NA	NA
Foxh1	0	NA	NA	NA	NA	NA
Foxi1	0	NA	NA	NA	NA	NA
Foxi2	0	NA	NA	NA	NA	NA
Foxi3	0	NA	NA	NA	NA	NA
Foxl2	0	NA	NA	NA	NA	NA
Foxo6	0	NA	NA	NA	NA	NA
Fpr3	0	NA	NA	NA	NA	NA
Fpr-rs3	0	NA	NA	NA	NA	NA
Fpr-rs4	0	NA	NA	NA	NA	NA
Fpr-rs6	0	NA	NA	NA	NA	NA
Fpr-rs7	0	NA	NA	NA	NA	NA
Frem3	0	NA	NA	NA	NA	NA
Frg2f4	0	NA	NA	NA	NA	NA
Frmpd4	0	NA	NA	NA	NA	NA
Fscb	0	NA	NA	NA	NA	NA
Fshb	0	NA	NA	NA	NA	NA
Fsip2	0	NA	NA	NA	NA	NA
Fthl17a	0	NA	NA	NA	NA	NA
Fthl17b	0	NA	NA	NA	NA	NA
Fthl17c	0	NA	NA	NA	NA	NA
Fthl17d	0	NA	NA	NA	NA	NA
Fthl17e	0	NA	NA	NA	NA	NA
Fthl17f	0	NA	NA	NA	NA	NA
Fthl17-ps1	0	NA	NA	NA	NA	NA
Fthl17-ps2	0	NA	NA	NA	NA	NA
Fthl17-ps3	0	NA	NA	NA	NA	NA
Ftmt	0	NA	NA	NA	NA	NA
Fzd10	0	NA	NA	NA	NA	NA
G6pc2	0	NA	NA	NA	NA	NA
Gabra6	0	NA	NA	NA	NA	NA
Gal3st2	0	NA	NA	NA	NA	NA
Galp	0	NA	NA	NA	NA	NA
Galr1	0	NA	NA	NA	NA	NA
Gas2l2	0	NA	NA	NA	NA	NA
Gast	0	NA	NA	NA	NA	NA
Gbp2-ps	0	NA	NA	NA	NA	NA
Gc	0	NA	NA	NA	NA	NA
Gdf2	0	NA	NA	NA	NA	NA
Gdnf	0	NA	NA	NA	NA	NA
Gdpd4	0	NA	NA	NA	NA	NA
Gemin6-ps	0	NA	NA	NA	NA	NA
Gfra3	0	NA	NA	NA	NA	NA
Gfral	0	NA	NA	NA	NA	NA
Gfy	0	NA	NA	NA	NA	NA
Ggt6	0	NA	NA	NA	NA	NA
Gip	0	NA	NA	NA	NA	NA
Gjb4	0	NA	NA	NA	NA	NA
Gjb5	0	NA	NA	NA	NA	NA
Gjd2	0	NA	NA	NA	NA	NA
Gkn2	0	NA	NA	NA	NA	NA
Glipr1l1	0	NA	NA	NA	NA	NA
Glipr1l3	0	NA	NA	NA	NA	NA
Glod5	0	NA	NA	NA	NA	NA
Gltpd2	0	NA	NA	NA	NA	NA
Glud-ps	0	NA	NA	NA	NA	NA
Gm10013	0	NA	NA	NA	NA	NA
Gm10024	0	NA	NA	NA	NA	NA
Gm10043	0	NA	NA	NA	NA	NA
Gm10052	0	NA	NA	NA	NA	NA
Gm10057	0	NA	NA	NA	NA	NA
Gm10058	0	NA	NA	NA	NA	NA
Gm10088	0	NA	NA	NA	NA	NA
Gm10092	0	NA	NA	NA	NA	NA
Gm10096	0	NA	NA	NA	NA	NA
Gm10100	0	NA	NA	NA	NA	NA
Gm10105	0	NA	NA	NA	NA	NA
Gm10112	0	NA	NA	NA	NA	NA
Gm10120	0	NA	NA	NA	NA	NA
Gm10139	0	NA	NA	NA	NA	NA
Gm10142	0	NA	NA	NA	NA	NA
Gm10146	0	NA	NA	NA	NA	NA
Gm10153	0	NA	NA	NA	NA	NA
Gm10161	0	NA	NA	NA	NA	NA
Gm10179	0	NA	NA	NA	NA	NA
Gm10188	0	NA	NA	NA	NA	NA
Gm10205	0	NA	NA	NA	NA	NA
Gm10212	0	NA	NA	NA	NA	NA
Gm10220	0	NA	NA	NA	NA	NA
Gm10221	0	NA	NA	NA	NA	NA
Gm10222	0	NA	NA	NA	NA	NA
Gm10228	0	NA	NA	NA	NA	NA
Gm10229	0	NA	NA	NA	NA	NA
Gm10230	0	NA	NA	NA	NA	NA
Gm10234	0	NA	NA	NA	NA	NA
Gm10238	0	NA	NA	NA	NA	NA
Gm10241	0	NA	NA	NA	NA	NA
Gm10242	0	NA	NA	NA	NA	NA
Gm10254	0	NA	NA	NA	NA	NA
Gm10256	0	NA	NA	NA	NA	NA
Gm10259	0	NA	NA	NA	NA	NA
Gm10264	0	NA	NA	NA	NA	NA
Gm10267	0	NA	NA	NA	NA	NA
Gm10272	0	NA	NA	NA	NA	NA
Gm10283	0	NA	NA	NA	NA	NA
Gm10292	0	NA	NA	NA	NA	NA
Gm10298	0	NA	NA	NA	NA	NA
Gm10302	0	NA	NA	NA	NA	NA
Gm10307	0	NA	NA	NA	NA	NA
Gm10308	0	NA	NA	NA	NA	NA
Gm10312	0	NA	NA	NA	NA	NA
Gm10318	0	NA	NA	NA	NA	NA
Gm10319	0	NA	NA	NA	NA	NA
Gm10323	0	NA	NA	NA	NA	NA
Gm10334	0	NA	NA	NA	NA	NA
Gm10338	0	NA	NA	NA	NA	NA
Gm10340	0	NA	NA	NA	NA	NA
Gm10352	0	NA	NA	NA	NA	NA
Gm10354	0	NA	NA	NA	NA	NA
Gm10360	0	NA	NA	NA	NA	NA
Gm10375	0	NA	NA	NA	NA	NA
Gm10376	0	NA	NA	NA	NA	NA
Gm10377	0	NA	NA	NA	NA	NA
Gm10378	0	NA	NA	NA	NA	NA
Gm10408	0	NA	NA	NA	NA	NA
Gm10424	0	NA	NA	NA	NA	NA
Gm10436	0	NA	NA	NA	NA	NA
Gm10439	0	NA	NA	NA	NA	NA
Gm10443	0	NA	NA	NA	NA	NA
Gm10471	0	NA	NA	NA	NA	NA
Gm10477	0	NA	NA	NA	NA	NA
Gm10486	0	NA	NA	NA	NA	NA
Gm10487	0	NA	NA	NA	NA	NA
Gm10488	0	NA	NA	NA	NA	NA
Gm10493	0	NA	NA	NA	NA	NA
Gm10542	0	NA	NA	NA	NA	NA
Gm10549	0	NA	NA	NA	NA	NA
Gm10577	0	NA	NA	NA	NA	NA
Gm10580	0	NA	NA	NA	NA	NA
Gm10581	0	NA	NA	NA	NA	NA
Gm10583	0	NA	NA	NA	NA	NA
Gm10601	0	NA	NA	NA	NA	NA
Gm10620	0	NA	NA	NA	NA	NA
Gm10651	0	NA	NA	NA	NA	NA
Gm10663	0	NA	NA	NA	NA	NA
Gm10666	0	NA	NA	NA	NA	NA
Gm10668	0	NA	NA	NA	NA	NA
Gm10681	0	NA	NA	NA	NA	NA
Gm10698	0	NA	NA	NA	NA	NA
Gm10731	0	NA	NA	NA	NA	NA
Gm10736	0	NA	NA	NA	NA	NA
Gm10770	0	NA	NA	NA	NA	NA
Gm10794	0	NA	NA	NA	NA	NA
Gm10799	0	NA	NA	NA	NA	NA
Gm10803	0	NA	NA	NA	NA	NA
Gm10805	0	NA	NA	NA	NA	NA
Gm10812	0	NA	NA	NA	NA	NA
Gm10813	0	NA	NA	NA	NA	NA
Gm10837	0	NA	NA	NA	NA	NA
Gm10849	0	NA	NA	NA	NA	NA
Gm10944	0	NA	NA	NA	NA	NA
Gm10959	0	NA	NA	NA	NA	NA
Gm10964	0	NA	NA	NA	NA	NA
Gm10972	0	NA	NA	NA	NA	NA
Gm11009	0	NA	NA	NA	NA	NA
Gm11020	0	NA	NA	NA	NA	NA
Gm11037	0	NA	NA	NA	NA	NA
Gm11065	0	NA	NA	NA	NA	NA
Gm11077	0	NA	NA	NA	NA	NA
Gm11096	0	NA	NA	NA	NA	NA
Gm11099	0	NA	NA	NA	NA	NA
Gm11105	0	NA	NA	NA	NA	NA
Gm11107	0	NA	NA	NA	NA	NA
Gm11111	0	NA	NA	NA	NA	NA
Gm11114	0	NA	NA	NA	NA	NA
Gm11115	0	NA	NA	NA	NA	NA
Gm11116	0	NA	NA	NA	NA	NA
Gm11146	0	NA	NA	NA	NA	NA
Gm11172	0	NA	NA	NA	NA	NA
Gm11188	0	NA	NA	NA	NA	NA
Gm11189	0	NA	NA	NA	NA	NA
Gm11200	0	NA	NA	NA	NA	NA
Gm11203	0	NA	NA	NA	NA	NA
Gm11204	0	NA	NA	NA	NA	NA
Gm11207	0	NA	NA	NA	NA	NA
Gm11213	0	NA	NA	NA	NA	NA
Gm11218	0	NA	NA	NA	NA	NA
Gm11219	0	NA	NA	NA	NA	NA
Gm11220	0	NA	NA	NA	NA	NA
Gm11222	0	NA	NA	NA	NA	NA
Gm11227	0	NA	NA	NA	NA	NA
Gm11229	0	NA	NA	NA	NA	NA
Gm11232	0	NA	NA	NA	NA	NA
Gm11233	0	NA	NA	NA	NA	NA
Gm11235	0	NA	NA	NA	NA	NA
Gm11236	0	NA	NA	NA	NA	NA
Gm11237	0	NA	NA	NA	NA	NA
Gm11238	0	NA	NA	NA	NA	NA
Gm11239	0	NA	NA	NA	NA	NA
Gm11241	0	NA	NA	NA	NA	NA
Gm11242	0	NA	NA	NA	NA	NA
Gm11243	0	NA	NA	NA	NA	NA
Gm11244	0	NA	NA	NA	NA	NA
Gm11245	0	NA	NA	NA	NA	NA
Gm11248	0	NA	NA	NA	NA	NA
Gm11252	0	NA	NA	NA	NA	NA
Gm11254	0	NA	NA	NA	NA	NA
Gm11255	0	NA	NA	NA	NA	NA
Gm11256	0	NA	NA	NA	NA	NA
Gm11257	0	NA	NA	NA	NA	NA
Gm11258	0	NA	NA	NA	NA	NA
Gm11259	0	NA	NA	NA	NA	NA
Gm11260	0	NA	NA	NA	NA	NA
Gm11268	0	NA	NA	NA	NA	NA
Gm11270	0	NA	NA	NA	NA	NA
Gm11278	0	NA	NA	NA	NA	NA
Gm11279	0	NA	NA	NA	NA	NA
Gm11282	0	NA	NA	NA	NA	NA
Gm11284	0	NA	NA	NA	NA	NA
Gm11295	0	NA	NA	NA	NA	NA
Gm11313	0	NA	NA	NA	NA	NA
Gm11318	0	NA	NA	NA	NA	NA
Gm11320	0	NA	NA	NA	NA	NA
Gm11321	0	NA	NA	NA	NA	NA
Gm11322	0	NA	NA	NA	NA	NA
Gm11325	0	NA	NA	NA	NA	NA
Gm11333	0	NA	NA	NA	NA	NA
Gm11334	0	NA	NA	NA	NA	NA
Gm11338	0	NA	NA	NA	NA	NA
Gm11340	0	NA	NA	NA	NA	NA
Gm11348	0	NA	NA	NA	NA	NA
Gm11350	0	NA	NA	NA	NA	NA
Gm11352	0	NA	NA	NA	NA	NA
Gm11354	0	NA	NA	NA	NA	NA
Gm11355	0	NA	NA	NA	NA	NA
Gm11356	0	NA	NA	NA	NA	NA
Gm11357	0	NA	NA	NA	NA	NA
Gm11358	0	NA	NA	NA	NA	NA
Gm11359	0	NA	NA	NA	NA	NA
Gm11360	0	NA	NA	NA	NA	NA
Gm11363	0	NA	NA	NA	NA	NA
Gm11366	0	NA	NA	NA	NA	NA
Gm11367	0	NA	NA	NA	NA	NA
Gm11369	0	NA	NA	NA	NA	NA
Gm11370	0	NA	NA	NA	NA	NA
Gm11371	0	NA	NA	NA	NA	NA
Gm11384	0	NA	NA	NA	NA	NA
Gm11385	0	NA	NA	NA	NA	NA
Gm11386	0	NA	NA	NA	NA	NA
Gm11387	0	NA	NA	NA	NA	NA
Gm11388	0	NA	NA	NA	NA	NA
Gm11392	0	NA	NA	NA	NA	NA
Gm11393	0	NA	NA	NA	NA	NA
Gm11394	0	NA	NA	NA	NA	NA
Gm11395	0	NA	NA	NA	NA	NA
Gm11397	0	NA	NA	NA	NA	NA
Gm11398	0	NA	NA	NA	NA	NA
Gm1140	0	NA	NA	NA	NA	NA
Gm11401	0	NA	NA	NA	NA	NA
Gm11403	0	NA	NA	NA	NA	NA
Gm11404	0	NA	NA	NA	NA	NA
Gm11406	0	NA	NA	NA	NA	NA
Gm11409	0	NA	NA	NA	NA	NA
Gm11410	0	NA	NA	NA	NA	NA
Gm11414	0	NA	NA	NA	NA	NA
Gm11416	0	NA	NA	NA	NA	NA
Gm11420	0	NA	NA	NA	NA	NA
Gm11421	0	NA	NA	NA	NA	NA
Gm11422	0	NA	NA	NA	NA	NA
Gm11429	0	NA	NA	NA	NA	NA
Gm11430	0	NA	NA	NA	NA	NA
Gm11432	0	NA	NA	NA	NA	NA
Gm11433	0	NA	NA	NA	NA	NA
Gm11438	0	NA	NA	NA	NA	NA
Gm11445	0	NA	NA	NA	NA	NA
Gm11451	0	NA	NA	NA	NA	NA
Gm11452	0	NA	NA	NA	NA	NA
Gm11461	0	NA	NA	NA	NA	NA
Gm11462	0	NA	NA	NA	NA	NA
Gm11471	0	NA	NA	NA	NA	NA
Gm11472	0	NA	NA	NA	NA	NA
Gm11473	0	NA	NA	NA	NA	NA
Gm11475	0	NA	NA	NA	NA	NA
Gm11480	0	NA	NA	NA	NA	NA
Gm11481	0	NA	NA	NA	NA	NA
Gm11484	0	NA	NA	NA	NA	NA
Gm11486	0	NA	NA	NA	NA	NA
Gm11487	0	NA	NA	NA	NA	NA
Gm11492	0	NA	NA	NA	NA	NA
Gm11498	0	NA	NA	NA	NA	NA
Gm11500	0	NA	NA	NA	NA	NA
Gm11501	0	NA	NA	NA	NA	NA
Gm11502	0	NA	NA	NA	NA	NA
Gm11504	0	NA	NA	NA	NA	NA
Gm11507	0	NA	NA	NA	NA	NA
Gm11509	0	NA	NA	NA	NA	NA
Gm11514	0	NA	NA	NA	NA	NA
Gm11516	0	NA	NA	NA	NA	NA
Gm11518	0	NA	NA	NA	NA	NA
Gm11524	0	NA	NA	NA	NA	NA
Gm11540	0	NA	NA	NA	NA	NA
Gm11543	0	NA	NA	NA	NA	NA
Gm11544	0	NA	NA	NA	NA	NA
Gm11546	0	NA	NA	NA	NA	NA
Gm11553	0	NA	NA	NA	NA	NA
Gm11554	0	NA	NA	NA	NA	NA
Gm11555	0	NA	NA	NA	NA	NA
Gm11561	0	NA	NA	NA	NA	NA
Gm11562	0	NA	NA	NA	NA	NA
Gm11563	0	NA	NA	NA	NA	NA
Gm11564	0	NA	NA	NA	NA	NA
Gm11565	0	NA	NA	NA	NA	NA
Gm11567	0	NA	NA	NA	NA	NA
Gm11568	0	NA	NA	NA	NA	NA
Gm11569	0	NA	NA	NA	NA	NA
Gm11576	0	NA	NA	NA	NA	NA
Gm11582	0	NA	NA	NA	NA	NA
Gm11584	0	NA	NA	NA	NA	NA
Gm11585	0	NA	NA	NA	NA	NA
Gm11591	0	NA	NA	NA	NA	NA
Gm11595	0	NA	NA	NA	NA	NA
Gm11596	0	NA	NA	NA	NA	NA
Gm11597	0	NA	NA	NA	NA	NA
Gm11598	0	NA	NA	NA	NA	NA
Gm11600	0	NA	NA	NA	NA	NA
Gm11606	0	NA	NA	NA	NA	NA
Gm11617	0	NA	NA	NA	NA	NA
Gm11618	0	NA	NA	NA	NA	NA
Gm11619	0	NA	NA	NA	NA	NA
Gm11621	0	NA	NA	NA	NA	NA
Gm11624	0	NA	NA	NA	NA	NA
Gm11633	0	NA	NA	NA	NA	NA
Gm11644	0	NA	NA	NA	NA	NA
Gm11667	0	NA	NA	NA	NA	NA
Gm11673	0	NA	NA	NA	NA	NA
Gm11676	0	NA	NA	NA	NA	NA
Gm11677	0	NA	NA	NA	NA	NA
Gm11689	0	NA	NA	NA	NA	NA
Gm11692	0	NA	NA	NA	NA	NA
Gm11700	0	NA	NA	NA	NA	NA
Gm11702	0	NA	NA	NA	NA	NA
Gm11708	0	NA	NA	NA	NA	NA
Gm11726	0	NA	NA	NA	NA	NA
Gm11742	0	NA	NA	NA	NA	NA
Gm11746	0	NA	NA	NA	NA	NA
Gm11757	0	NA	NA	NA	NA	NA
Gm11758	0	NA	NA	NA	NA	NA
Gm11764	0	NA	NA	NA	NA	NA
Gm11765	0	NA	NA	NA	NA	NA
Gm11771	0	NA	NA	NA	NA	NA
Gm11774	0	NA	NA	NA	NA	NA
Gm11779	0	NA	NA	NA	NA	NA
Gm11780	0	NA	NA	NA	NA	NA
Gm11781	0	NA	NA	NA	NA	NA
Gm11783	0	NA	NA	NA	NA	NA
Gm11784	0	NA	NA	NA	NA	NA
Gm11785	0	NA	NA	NA	NA	NA
Gm11786	0	NA	NA	NA	NA	NA
Gm11790	0	NA	NA	NA	NA	NA
Gm11792	0	NA	NA	NA	NA	NA
Gm11794	0	NA	NA	NA	NA	NA
Gm11796	0	NA	NA	NA	NA	NA
Gm11797	0	NA	NA	NA	NA	NA
Gm11798	0	NA	NA	NA	NA	NA
Gm11799	0	NA	NA	NA	NA	NA
Gm11800	0	NA	NA	NA	NA	NA
Gm11801	0	NA	NA	NA	NA	NA
Gm11809	0	NA	NA	NA	NA	NA
Gm11813	0	NA	NA	NA	NA	NA
Gm11819	0	NA	NA	NA	NA	NA
Gm11822	0	NA	NA	NA	NA	NA
Gm11825	0	NA	NA	NA	NA	NA
Gm11830	0	NA	NA	NA	NA	NA
Gm11834	0	NA	NA	NA	NA	NA
Gm11835	0	NA	NA	NA	NA	NA
Gm11838	0	NA	NA	NA	NA	NA
Gm11841	0	NA	NA	NA	NA	NA
Gm11843	0	NA	NA	NA	NA	NA
Gm11845	0	NA	NA	NA	NA	NA
Gm11848	0	NA	NA	NA	NA	NA
Gm11849	0	NA	NA	NA	NA	NA
Gm11850	0	NA	NA	NA	NA	NA
Gm11852	0	NA	NA	NA	NA	NA
Gm11853	0	NA	NA	NA	NA	NA
Gm11854	0	NA	NA	NA	NA	NA
Gm11855	0	NA	NA	NA	NA	NA
Gm11856	0	NA	NA	NA	NA	NA
Gm11858	0	NA	NA	NA	NA	NA
Gm11859	0	NA	NA	NA	NA	NA
Gm11860	0	NA	NA	NA	NA	NA
Gm11862	0	NA	NA	NA	NA	NA
Gm11864	0	NA	NA	NA	NA	NA
Gm11866	0	NA	NA	NA	NA	NA
Gm11871	0	NA	NA	NA	NA	NA
Gm11875	0	NA	NA	NA	NA	NA
Gm11876	0	NA	NA	NA	NA	NA
Gm11880	0	NA	NA	NA	NA	NA
Gm11882	0	NA	NA	NA	NA	NA
Gm11885	0	NA	NA	NA	NA	NA
Gm11888	0	NA	NA	NA	NA	NA
Gm11890	0	NA	NA	NA	NA	NA
Gm11892	0	NA	NA	NA	NA	NA
Gm11894	0	NA	NA	NA	NA	NA
Gm11895	0	NA	NA	NA	NA	NA
Gm11896	0	NA	NA	NA	NA	NA
Gm11898	0	NA	NA	NA	NA	NA
Gm11901	0	NA	NA	NA	NA	NA
Gm11902	0	NA	NA	NA	NA	NA
Gm11904	0	NA	NA	NA	NA	NA
Gm11905	0	NA	NA	NA	NA	NA
Gm11907	0	NA	NA	NA	NA	NA
Gm11908	0	NA	NA	NA	NA	NA
Gm11909	0	NA	NA	NA	NA	NA
Gm11910	0	NA	NA	NA	NA	NA
Gm11911	0	NA	NA	NA	NA	NA
Gm11912	0	NA	NA	NA	NA	NA
Gm11913	0	NA	NA	NA	NA	NA
Gm11918	0	NA	NA	NA	NA	NA
Gm11919	0	NA	NA	NA	NA	NA
Gm11920	0	NA	NA	NA	NA	NA
Gm11922	0	NA	NA	NA	NA	NA
Gm11923	0	NA	NA	NA	NA	NA
Gm11925	0	NA	NA	NA	NA	NA
Gm11929	0	NA	NA	NA	NA	NA
Gm11930	0	NA	NA	NA	NA	NA
Gm11931	0	NA	NA	NA	NA	NA
Gm11933	0	NA	NA	NA	NA	NA
Gm11936	0	NA	NA	NA	NA	NA
Gm11937	0	NA	NA	NA	NA	NA
Gm11938	0	NA	NA	NA	NA	NA
Gm11939	0	NA	NA	NA	NA	NA
Gm11941	0	NA	NA	NA	NA	NA
Gm11943	0	NA	NA	NA	NA	NA
Gm11950	0	NA	NA	NA	NA	NA
Gm11951	0	NA	NA	NA	NA	NA
Gm11952	0	NA	NA	NA	NA	NA
Gm11955	0	NA	NA	NA	NA	NA
Gm11965	0	NA	NA	NA	NA	NA
Gm11970	0	NA	NA	NA	NA	NA
Gm11976	0	NA	NA	NA	NA	NA
Gm11982	0	NA	NA	NA	NA	NA
Gm11984	0	NA	NA	NA	NA	NA
Gm11985	0	NA	NA	NA	NA	NA
Gm11987	0	NA	NA	NA	NA	NA
Gm11997	0	NA	NA	NA	NA	NA
Gm12001	0	NA	NA	NA	NA	NA
Gm12004	0	NA	NA	NA	NA	NA
Gm12006	0	NA	NA	NA	NA	NA
Gm12007	0	NA	NA	NA	NA	NA
Gm12008	0	NA	NA	NA	NA	NA
Gm12010	0	NA	NA	NA	NA	NA
Gm12012	0	NA	NA	NA	NA	NA
Gm12013	0	NA	NA	NA	NA	NA
Gm12014	0	NA	NA	NA	NA	NA
Gm12015	0	NA	NA	NA	NA	NA
Gm12016	0	NA	NA	NA	NA	NA
Gm12019	0	NA	NA	NA	NA	NA
Gm12025	0	NA	NA	NA	NA	NA
Gm12026	0	NA	NA	NA	NA	NA
Gm12028	0	NA	NA	NA	NA	NA
Gm12029	0	NA	NA	NA	NA	NA
Gm12030	0	NA	NA	NA	NA	NA
Gm12041	0	NA	NA	NA	NA	NA
Gm12044	0	NA	NA	NA	NA	NA
Gm12045	0	NA	NA	NA	NA	NA
Gm12046	0	NA	NA	NA	NA	NA
Gm12047	0	NA	NA	NA	NA	NA
Gm12053	0	NA	NA	NA	NA	NA
Gm12062	0	NA	NA	NA	NA	NA
Gm12067	0	NA	NA	NA	NA	NA
Gm12071	0	NA	NA	NA	NA	NA
Gm12072	0	NA	NA	NA	NA	NA
Gm12073	0	NA	NA	NA	NA	NA
Gm12074	0	NA	NA	NA	NA	NA
Gm12075	0	NA	NA	NA	NA	NA
Gm12077	0	NA	NA	NA	NA	NA
Gm12079	0	NA	NA	NA	NA	NA
Gm12085	0	NA	NA	NA	NA	NA
Gm12086	0	NA	NA	NA	NA	NA
Gm12087	0	NA	NA	NA	NA	NA
Gm12093	0	NA	NA	NA	NA	NA
Gm12096	0	NA	NA	NA	NA	NA
Gm12099	0	NA	NA	NA	NA	NA
Gm12112	0	NA	NA	NA	NA	NA
Gm12115	0	NA	NA	NA	NA	NA
Gm12118	0	NA	NA	NA	NA	NA
Gm12125	0	NA	NA	NA	NA	NA
Gm12131	0	NA	NA	NA	NA	NA
Gm12133	0	NA	NA	NA	NA	NA
Gm12134	0	NA	NA	NA	NA	NA
Gm12135	0	NA	NA	NA	NA	NA
Gm12137	0	NA	NA	NA	NA	NA
Gm12140	0	NA	NA	NA	NA	NA
Gm12142	0	NA	NA	NA	NA	NA
Gm12143	0	NA	NA	NA	NA	NA
Gm12149	0	NA	NA	NA	NA	NA
Gm12151	0	NA	NA	NA	NA	NA
Gm12152	0	NA	NA	NA	NA	NA
Gm12155	0	NA	NA	NA	NA	NA
Gm12156	0	NA	NA	NA	NA	NA
Gm12163	0	NA	NA	NA	NA	NA
Gm12169	0	NA	NA	NA	NA	NA
Gm12170	0	NA	NA	NA	NA	NA
Gm12173	0	NA	NA	NA	NA	NA
Gm12175	0	NA	NA	NA	NA	NA
Gm12178	0	NA	NA	NA	NA	NA
Gm12179	0	NA	NA	NA	NA	NA
Gm12180	0	NA	NA	NA	NA	NA
Gm12181	0	NA	NA	NA	NA	NA
Gm12186	0	NA	NA	NA	NA	NA
Gm12189	0	NA	NA	NA	NA	NA
Gm12202	0	NA	NA	NA	NA	NA
Gm12206	0	NA	NA	NA	NA	NA
Gm12209	0	NA	NA	NA	NA	NA
Gm12210	0	NA	NA	NA	NA	NA
Gm12213	0	NA	NA	NA	NA	NA
Gm12217	0	NA	NA	NA	NA	NA
Gm12218	0	NA	NA	NA	NA	NA
Gm12220	0	NA	NA	NA	NA	NA
Gm12225	0	NA	NA	NA	NA	NA
Gm12237	0	NA	NA	NA	NA	NA
Gm12240	0	NA	NA	NA	NA	NA
Gm12241	0	NA	NA	NA	NA	NA
Gm12244	0	NA	NA	NA	NA	NA
Gm12245	0	NA	NA	NA	NA	NA
Gm12252	0	NA	NA	NA	NA	NA
Gm12262	0	NA	NA	NA	NA	NA
Gm12263	0	NA	NA	NA	NA	NA
Gm12271	0	NA	NA	NA	NA	NA
Gm12274	0	NA	NA	NA	NA	NA
Gm12281	0	NA	NA	NA	NA	NA
Gm12285	0	NA	NA	NA	NA	NA
Gm12287	0	NA	NA	NA	NA	NA
Gm12288	0	NA	NA	NA	NA	NA
Gm12291	0	NA	NA	NA	NA	NA
Gm12293	0	NA	NA	NA	NA	NA
Gm12294	0	NA	NA	NA	NA	NA
Gm12297	0	NA	NA	NA	NA	NA
Gm12303	0	NA	NA	NA	NA	NA
Gm12310	0	NA	NA	NA	NA	NA
Gm12311	0	NA	NA	NA	NA	NA
Gm12313	0	NA	NA	NA	NA	NA
Gm12317	0	NA	NA	NA	NA	NA
Gm12327	0	NA	NA	NA	NA	NA
Gm12329	0	NA	NA	NA	NA	NA
Gm12332	0	NA	NA	NA	NA	NA
Gm12337	0	NA	NA	NA	NA	NA
Gm12344	0	NA	NA	NA	NA	NA
Gm12358	0	NA	NA	NA	NA	NA
Gm12361	0	NA	NA	NA	NA	NA
Gm12368	0	NA	NA	NA	NA	NA
Gm12369	0	NA	NA	NA	NA	NA
Gm12370	0	NA	NA	NA	NA	NA
Gm12375	0	NA	NA	NA	NA	NA
Gm12376	0	NA	NA	NA	NA	NA
Gm12377	0	NA	NA	NA	NA	NA
Gm12378	0	NA	NA	NA	NA	NA
Gm12379	0	NA	NA	NA	NA	NA
Gm12382	0	NA	NA	NA	NA	NA
Gm12383	0	NA	NA	NA	NA	NA
Gm12384	0	NA	NA	NA	NA	NA
Gm12385	0	NA	NA	NA	NA	NA
Gm12386	0	NA	NA	NA	NA	NA
Gm12387	0	NA	NA	NA	NA	NA
Gm12388	0	NA	NA	NA	NA	NA
Gm12389	0	NA	NA	NA	NA	NA
Gm12390	0	NA	NA	NA	NA	NA
Gm12391	0	NA	NA	NA	NA	NA
Gm12392	0	NA	NA	NA	NA	NA
Gm12394	0	NA	NA	NA	NA	NA
Gm12399	0	NA	NA	NA	NA	NA
Gm12400	0	NA	NA	NA	NA	NA
Gm12402	0	NA	NA	NA	NA	NA
Gm12407	0	NA	NA	NA	NA	NA
Gm12412	0	NA	NA	NA	NA	NA
Gm12413	0	NA	NA	NA	NA	NA
Gm12417	0	NA	NA	NA	NA	NA
Gm12420	0	NA	NA	NA	NA	NA
Gm12423	0	NA	NA	NA	NA	NA
Gm12425	0	NA	NA	NA	NA	NA
Gm12427	0	NA	NA	NA	NA	NA
Gm12431	0	NA	NA	NA	NA	NA
Gm12432	0	NA	NA	NA	NA	NA
Gm12433	0	NA	NA	NA	NA	NA
Gm12438	0	NA	NA	NA	NA	NA
Gm12441	0	NA	NA	NA	NA	NA
Gm12442	0	NA	NA	NA	NA	NA
Gm12444	0	NA	NA	NA	NA	NA
Gm12448	0	NA	NA	NA	NA	NA
Gm12449	0	NA	NA	NA	NA	NA
Gm12451	0	NA	NA	NA	NA	NA
Gm12452	0	NA	NA	NA	NA	NA
Gm12453	0	NA	NA	NA	NA	NA
Gm12458	0	NA	NA	NA	NA	NA
Gm12469	0	NA	NA	NA	NA	NA
Gm12475	0	NA	NA	NA	NA	NA
Gm12477	0	NA	NA	NA	NA	NA
Gm12486	0	NA	NA	NA	NA	NA
Gm12489	0	NA	NA	NA	NA	NA
Gm12494	0	NA	NA	NA	NA	NA
Gm12495	0	NA	NA	NA	NA	NA
Gm12497	0	NA	NA	NA	NA	NA
Gm12499	0	NA	NA	NA	NA	NA
Gm12501	0	NA	NA	NA	NA	NA
Gm12509	0	NA	NA	NA	NA	NA
Gm12512	0	NA	NA	NA	NA	NA
Gm12513	0	NA	NA	NA	NA	NA
Gm12515	0	NA	NA	NA	NA	NA
Gm12518	0	NA	NA	NA	NA	NA
Gm12520	0	NA	NA	NA	NA	NA
Gm12527	0	NA	NA	NA	NA	NA
Gm12535	0	NA	NA	NA	NA	NA
Gm12538	0	NA	NA	NA	NA	NA
Gm12539	0	NA	NA	NA	NA	NA
Gm12550	0	NA	NA	NA	NA	NA
Gm12566	0	NA	NA	NA	NA	NA
Gm12570	0	NA	NA	NA	NA	NA
Gm12578	0	NA	NA	NA	NA	NA
Gm12579	0	NA	NA	NA	NA	NA
Gm12582	0	NA	NA	NA	NA	NA
Gm12587	0	NA	NA	NA	NA	NA
Gm12593	0	NA	NA	NA	NA	NA
Gm12598	0	NA	NA	NA	NA	NA
Gm12604	0	NA	NA	NA	NA	NA
Gm12612	0	NA	NA	NA	NA	NA
Gm12613	0	NA	NA	NA	NA	NA
Gm12614	0	NA	NA	NA	NA	NA
Gm12615	0	NA	NA	NA	NA	NA
Gm12616	0	NA	NA	NA	NA	NA
Gm12617	0	NA	NA	NA	NA	NA
Gm12619	0	NA	NA	NA	NA	NA
Gm12620	0	NA	NA	NA	NA	NA
Gm12621	0	NA	NA	NA	NA	NA
Gm12622	0	NA	NA	NA	NA	NA
Gm12623	0	NA	NA	NA	NA	NA
Gm12625	0	NA	NA	NA	NA	NA
Gm12626	0	NA	NA	NA	NA	NA
Gm12627	0	NA	NA	NA	NA	NA
Gm12628	0	NA	NA	NA	NA	NA
Gm12635	0	NA	NA	NA	NA	NA
Gm12636	0	NA	NA	NA	NA	NA
Gm12638	0	NA	NA	NA	NA	NA
Gm12640	0	NA	NA	NA	NA	NA
Gm12641	0	NA	NA	NA	NA	NA
Gm12644	0	NA	NA	NA	NA	NA
Gm12645	0	NA	NA	NA	NA	NA
Gm12646	0	NA	NA	NA	NA	NA
Gm12647	0	NA	NA	NA	NA	NA
Gm12653	0	NA	NA	NA	NA	NA
Gm12654	0	NA	NA	NA	NA	NA
Gm12663	0	NA	NA	NA	NA	NA
Gm12664	0	NA	NA	NA	NA	NA
Gm12666	0	NA	NA	NA	NA	NA
Gm12667	0	NA	NA	NA	NA	NA
Gm12677	0	NA	NA	NA	NA	NA
Gm12683	0	NA	NA	NA	NA	NA
Gm12684	0	NA	NA	NA	NA	NA
Gm12685	0	NA	NA	NA	NA	NA
Gm12686	0	NA	NA	NA	NA	NA
Gm12687	0	NA	NA	NA	NA	NA
Gm12692	0	NA	NA	NA	NA	NA
Gm12695	0	NA	NA	NA	NA	NA
Gm12697	0	NA	NA	NA	NA	NA
Gm12700	0	NA	NA	NA	NA	NA
Gm12706	0	NA	NA	NA	NA	NA
Gm12716	0	NA	NA	NA	NA	NA
Gm12717	0	NA	NA	NA	NA	NA
Gm12722	0	NA	NA	NA	NA	NA
Gm12723	0	NA	NA	NA	NA	NA
Gm12732	0	NA	NA	NA	NA	NA
Gm12736	0	NA	NA	NA	NA	NA
Gm12738	0	NA	NA	NA	NA	NA
Gm12740	0	NA	NA	NA	NA	NA
Gm12745	0	NA	NA	NA	NA	NA
Gm12765	0	NA	NA	NA	NA	NA
Gm12768	0	NA	NA	NA	NA	NA
Gm12770	0	NA	NA	NA	NA	NA
Gm12771	0	NA	NA	NA	NA	NA
Gm12773	0	NA	NA	NA	NA	NA
Gm12779	0	NA	NA	NA	NA	NA
Gm12780	0	NA	NA	NA	NA	NA
Gm12782	0	NA	NA	NA	NA	NA
Gm12783	0	NA	NA	NA	NA	NA
Gm12787	0	NA	NA	NA	NA	NA
Gm12788	0	NA	NA	NA	NA	NA
Gm12790	0	NA	NA	NA	NA	NA
Gm12794	0	NA	NA	NA	NA	NA
Gm12797	0	NA	NA	NA	NA	NA
Gm12799	0	NA	NA	NA	NA	NA
Gm12800	0	NA	NA	NA	NA	NA
Gm12803	0	NA	NA	NA	NA	NA
Gm12804	0	NA	NA	NA	NA	NA
Gm12805	0	NA	NA	NA	NA	NA
Gm12806	0	NA	NA	NA	NA	NA
Gm12813	0	NA	NA	NA	NA	NA
Gm12814	0	NA	NA	NA	NA	NA
Gm12815	0	NA	NA	NA	NA	NA
Gm12817	0	NA	NA	NA	NA	NA
Gm12818	0	NA	NA	NA	NA	NA
Gm12819	0	NA	NA	NA	NA	NA
Gm12820	0	NA	NA	NA	NA	NA
Gm12821	0	NA	NA	NA	NA	NA
Gm12825	0	NA	NA	NA	NA	NA
Gm12826	0	NA	NA	NA	NA	NA
Gm12830	0	NA	NA	NA	NA	NA
Gm12833	0	NA	NA	NA	NA	NA
Gm12834	0	NA	NA	NA	NA	NA
Gm12838	0	NA	NA	NA	NA	NA
Gm12845	0	NA	NA	NA	NA	NA
Gm12848	0	NA	NA	NA	NA	NA
Gm12849	0	NA	NA	NA	NA	NA
Gm12851	0	NA	NA	NA	NA	NA
Gm12857	0	NA	NA	NA	NA	NA
Gm12858	0	NA	NA	NA	NA	NA
Gm12871	0	NA	NA	NA	NA	NA
Gm12872	0	NA	NA	NA	NA	NA
Gm12873	0	NA	NA	NA	NA	NA
Gm12874	0	NA	NA	NA	NA	NA
Gm12875	0	NA	NA	NA	NA	NA
Gm12876	0	NA	NA	NA	NA	NA
Gm12877	0	NA	NA	NA	NA	NA
Gm12878	0	NA	NA	NA	NA	NA
Gm12880	0	NA	NA	NA	NA	NA
Gm12881	0	NA	NA	NA	NA	NA
Gm12883	0	NA	NA	NA	NA	NA
Gm12884	0	NA	NA	NA	NA	NA
Gm12885	0	NA	NA	NA	NA	NA
Gm12887	0	NA	NA	NA	NA	NA
Gm12888	0	NA	NA	NA	NA	NA
Gm12893	0	NA	NA	NA	NA	NA
Gm12897	0	NA	NA	NA	NA	NA
Gm12899	0	NA	NA	NA	NA	NA
Gm12901	0	NA	NA	NA	NA	NA
Gm12903	0	NA	NA	NA	NA	NA
Gm12906	0	NA	NA	NA	NA	NA
Gm12918	0	NA	NA	NA	NA	NA
Gm12920	0	NA	NA	NA	NA	NA
Gm12926	0	NA	NA	NA	NA	NA
Gm12928	0	NA	NA	NA	NA	NA
Gm12929	0	NA	NA	NA	NA	NA
Gm12931	0	NA	NA	NA	NA	NA
Gm12934	0	NA	NA	NA	NA	NA
Gm12935	0	NA	NA	NA	NA	NA
Gm12936	0	NA	NA	NA	NA	NA
Gm12939	0	NA	NA	NA	NA	NA
Gm12954	0	NA	NA	NA	NA	NA
Gm12955	0	NA	NA	NA	NA	NA
Gm12956	0	NA	NA	NA	NA	NA
Gm12980	0	NA	NA	NA	NA	NA
Gm12982	0	NA	NA	NA	NA	NA
Gm12986	0	NA	NA	NA	NA	NA
Gm12994	0	NA	NA	NA	NA	NA
Gm12997	0	NA	NA	NA	NA	NA
Gm13006	0	NA	NA	NA	NA	NA
Gm13019	0	NA	NA	NA	NA	NA
Gm13023	0	NA	NA	NA	NA	NA
Gm13035	0	NA	NA	NA	NA	NA
Gm13040	0	NA	NA	NA	NA	NA
Gm13041	0	NA	NA	NA	NA	NA
Gm13042	0	NA	NA	NA	NA	NA
Gm13043	0	NA	NA	NA	NA	NA
Gm13045	0	NA	NA	NA	NA	NA
Gm13046	0	NA	NA	NA	NA	NA
Gm13047	0	NA	NA	NA	NA	NA
Gm13057	0	NA	NA	NA	NA	NA
Gm13058	0	NA	NA	NA	NA	NA
Gm13059	0	NA	NA	NA	NA	NA
Gm13064	0	NA	NA	NA	NA	NA
Gm13065	0	NA	NA	NA	NA	NA
Gm13076	0	NA	NA	NA	NA	NA
Gm13078	0	NA	NA	NA	NA	NA
Gm13082	0	NA	NA	NA	NA	NA
Gm13084	0	NA	NA	NA	NA	NA
Gm13085	0	NA	NA	NA	NA	NA
Gm13087	0	NA	NA	NA	NA	NA
Gm13088	0	NA	NA	NA	NA	NA
Gm13090	0	NA	NA	NA	NA	NA
Gm13100	0	NA	NA	NA	NA	NA
Gm13101	0	NA	NA	NA	NA	NA
Gm13102	0	NA	NA	NA	NA	NA
Gm13103	0	NA	NA	NA	NA	NA
Gm13106	0	NA	NA	NA	NA	NA
Gm13108	0	NA	NA	NA	NA	NA
Gm13114	0	NA	NA	NA	NA	NA
Gm13120	0	NA	NA	NA	NA	NA
Gm13122	0	NA	NA	NA	NA	NA
Gm13123	0	NA	NA	NA	NA	NA
Gm13124	0	NA	NA	NA	NA	NA
Gm13128	0	NA	NA	NA	NA	NA
Gm13130	0	NA	NA	NA	NA	NA
Gm13131	0	NA	NA	NA	NA	NA
Gm13137	0	NA	NA	NA	NA	NA
Gm13144	0	NA	NA	NA	NA	NA
Gm13148	0	NA	NA	NA	NA	NA
Gm13149	0	NA	NA	NA	NA	NA
Gm13153	0	NA	NA	NA	NA	NA
Gm13158	0	NA	NA	NA	NA	NA
Gm13163	0	NA	NA	NA	NA	NA
Gm13168	0	NA	NA	NA	NA	NA
Gm13170	0	NA	NA	NA	NA	NA
Gm13172	0	NA	NA	NA	NA	NA
Gm13176	0	NA	NA	NA	NA	NA
Gm13188	0	NA	NA	NA	NA	NA
Gm13193	0	NA	NA	NA	NA	NA
Gm13195	0	NA	NA	NA	NA	NA
Gm13197	0	NA	NA	NA	NA	NA
Gm13210	0	NA	NA	NA	NA	NA
Gm13214	0	NA	NA	NA	NA	NA
Gm13217	0	NA	NA	NA	NA	NA
Gm13220	0	NA	NA	NA	NA	NA
Gm13221	0	NA	NA	NA	NA	NA
Gm13222	0	NA	NA	NA	NA	NA
Gm13223	0	NA	NA	NA	NA	NA
Gm13224	0	NA	NA	NA	NA	NA
Gm13228	0	NA	NA	NA	NA	NA
Gm13229	0	NA	NA	NA	NA	NA
Gm13232	0	NA	NA	NA	NA	NA
Gm13234	0	NA	NA	NA	NA	NA
Gm13240	0	NA	NA	NA	NA	NA
Gm13249	0	NA	NA	NA	NA	NA
Gm13254	0	NA	NA	NA	NA	NA
Gm13263	0	NA	NA	NA	NA	NA
Gm13265	0	NA	NA	NA	NA	NA
Gm13273	0	NA	NA	NA	NA	NA
Gm13275	0	NA	NA	NA	NA	NA
Gm13281	0	NA	NA	NA	NA	NA
Gm13282	0	NA	NA	NA	NA	NA
Gm13287	0	NA	NA	NA	NA	NA
Gm13289	0	NA	NA	NA	NA	NA
Gm13296	0	NA	NA	NA	NA	NA
Gm13297	0	NA	NA	NA	NA	NA
Gm13298	0	NA	NA	NA	NA	NA
Gm1330	0	NA	NA	NA	NA	NA
Gm13304	0	NA	NA	NA	NA	NA
Gm13305	0	NA	NA	NA	NA	NA
Gm13311	0	NA	NA	NA	NA	NA
Gm13313	0	NA	NA	NA	NA	NA
Gm13314	0	NA	NA	NA	NA	NA
Gm13315	0	NA	NA	NA	NA	NA
Gm13316	0	NA	NA	NA	NA	NA
Gm13325	0	NA	NA	NA	NA	NA
Gm13329	0	NA	NA	NA	NA	NA
Gm13331	0	NA	NA	NA	NA	NA
Gm13332	0	NA	NA	NA	NA	NA
Gm13333	0	NA	NA	NA	NA	NA
Gm13338	0	NA	NA	NA	NA	NA
Gm13343	0	NA	NA	NA	NA	NA
Gm13345	0	NA	NA	NA	NA	NA
Gm13352	0	NA	NA	NA	NA	NA
Gm13353	0	NA	NA	NA	NA	NA
Gm13355	0	NA	NA	NA	NA	NA
Gm13358	0	NA	NA	NA	NA	NA
Gm13359	0	NA	NA	NA	NA	NA
Gm13360	0	NA	NA	NA	NA	NA
Gm13361	0	NA	NA	NA	NA	NA
Gm13366	0	NA	NA	NA	NA	NA
Gm13367	0	NA	NA	NA	NA	NA
Gm13368	0	NA	NA	NA	NA	NA
Gm13377	0	NA	NA	NA	NA	NA
Gm13384	0	NA	NA	NA	NA	NA
Gm13385	0	NA	NA	NA	NA	NA
Gm13386	0	NA	NA	NA	NA	NA
Gm13396	0	NA	NA	NA	NA	NA
Gm13400	0	NA	NA	NA	NA	NA
Gm13401	0	NA	NA	NA	NA	NA
Gm13410	0	NA	NA	NA	NA	NA
Gm13416	0	NA	NA	NA	NA	NA
Gm13418	0	NA	NA	NA	NA	NA
Gm13419	0	NA	NA	NA	NA	NA
Gm13424	0	NA	NA	NA	NA	NA
Gm13426	0	NA	NA	NA	NA	NA
Gm13428	0	NA	NA	NA	NA	NA
Gm13432	0	NA	NA	NA	NA	NA
Gm13435	0	NA	NA	NA	NA	NA
Gm13438	0	NA	NA	NA	NA	NA
Gm13439	0	NA	NA	NA	NA	NA
Gm13440	0	NA	NA	NA	NA	NA
Gm13444	0	NA	NA	NA	NA	NA
Gm13451	0	NA	NA	NA	NA	NA
Gm13452	0	NA	NA	NA	NA	NA
Gm13455	0	NA	NA	NA	NA	NA
Gm13457	0	NA	NA	NA	NA	NA
Gm13458	0	NA	NA	NA	NA	NA
Gm13460	0	NA	NA	NA	NA	NA
Gm13462	0	NA	NA	NA	NA	NA
Gm13463	0	NA	NA	NA	NA	NA
Gm13471	0	NA	NA	NA	NA	NA
Gm13472	0	NA	NA	NA	NA	NA
Gm13473	0	NA	NA	NA	NA	NA
Gm13474	0	NA	NA	NA	NA	NA
Gm13475	0	NA	NA	NA	NA	NA
Gm13478	0	NA	NA	NA	NA	NA
Gm13482	0	NA	NA	NA	NA	NA
Gm13484	0	NA	NA	NA	NA	NA
Gm13486	0	NA	NA	NA	NA	NA
Gm13487	0	NA	NA	NA	NA	NA
Gm13489	0	NA	NA	NA	NA	NA
Gm13491	0	NA	NA	NA	NA	NA
Gm13492	0	NA	NA	NA	NA	NA
Gm13494	0	NA	NA	NA	NA	NA
Gm13495	0	NA	NA	NA	NA	NA
Gm13500	0	NA	NA	NA	NA	NA
[truncated: 33,029 more rows]
