# Supplementary material for: Yap suppresses T-cell function and infiltration in the tumor microenvironment
Source: PLoS Biol. 2020 Jan 13;18(1):e3000591. doi: 10.1371/journal.pbio.3000591 (PMC6980695; doi:10.1371/journal.pbio.3000591)
Supplement: S2 Table — The RNA-seq data are available at NCBI GEO (GSE139883). (XLSX) [file pbio.3000591.s007.xlsx]

## Sheet: DESeq2 results for CD4 TDLN
GeneID	Base mean	log2(FC) - KO/WT	StdErr	Wald-Stats	P-value	P-adj
Rps3a3	875.673	-4.3937	0.232421	-18.9041	1.05576e-79	2.50141e-75
Tgif1-ps	41.78	2.27854	0.266147	8.5612	1.11696e-17	1.32321e-13
Gm7600	39.1712	2.17133	0.266411	8.15028	3.63089e-16	2.86755e-12
Gm4956	50.7149	1.90181	0.265953	7.1509	8.62078e-13	5.1063e-09
Gm46223	1451.1	-1.29657	0.19846	-6.53314	6.44052e-11	3.0519e-07
Slco1a6	46.3013	1.51574	0.254921	5.94595	2.74865e-09	1.0854e-05
Camk2b	196.448	-1.29139	0.2295	-5.62699	1.83379e-08	5.96253e-05
Vmn2r97	369.54	1.34401	0.239537	5.61086	2.01326e-08	5.96253e-05
Cnbd2	317.868	-1.19747	0.215274	-5.56257	2.65837e-08	6.99829e-05
Kdm5d	319.39	-1.45853	0.266528	-5.47234	4.44139e-08	0.00010523
Uty	144.894	-1.39354	0.266506	-5.22894	1.70486e-07	0.000367211
Cfap74	90.7113	1.34939	0.26049	5.18021	2.21642e-07	0.000437613
Gm33707	11.2135	1.2553	0.249425	5.03279	4.83387e-07	0.000880991
Rab6b	284.548	1.29211	0.259992	4.96982	6.70137e-07	0.00113411
Miga1	1468.28	-0.863481	0.174946	-4.93571	7.98595e-07	0.00126141
Cdk5rap1	1266.7	-1.17635	0.2463	-4.77608	1.78749e-06	0.00264694
Akap1	110.038	-1.01519	0.219001	-4.63555	3.55994e-06	0.00496151
Zfp937	52.4466	1.19369	0.260162	4.58824	4.46995e-06	0.0058837
Vmn2r96	31.2441	1.21759	0.266253	4.57304	4.80689e-06	0.00599419
Bmf	41.172	1.17179	0.260494	4.49832	6.8491e-06	0.00811378
Pkd1l1	12.8508	-0.944885	0.232051	-4.07188	4.66353e-05	0.0526158
Ccr8	1176.92	-0.921379	0.235646	-3.91001	9.2293e-05	0.0993954
Gm15975	10.1746	-0.937213	0.24747	-3.78718	0.000152368	0.156959
Chd9	2577.56	-0.6931	0.198499	-3.49171	0.000479945	0.473805
Dzank1	18.2929	-0.911521	0.264479	-3.44648	0.000567938	0.501159
Gm18852	8.33689	0.843395	0.244819	3.44498	0.00057111	0.501159
Gmppb	436.446	-0.759213	0.220086	-3.44961	0.00056139	0.501159
Itga2b	11.9524	0.897687	0.262654	3.41775	0.000631411	0.534287
Gpld1	49.7174	-0.885845	0.266466	-3.32442	0.000886014	0.723873
Foxn3	2214.16	0.682811	0.20616	3.31204	0.000926171	0.731459
Gm4017	5.5449	-0.710296	0.215353	-3.29829	0.000972747	0.739631
Sall1	11.035	0.832354	0.252932	3.29082	0.000998953	0.739631
Arrdc4	82.7889	-0.823962	0.251291	-3.27892	0.00104205	0.748159
Ky	26.5988	-0.863106	0.26445	-3.26378	0.00109937	0.766101
Nr3c2	11.0639	-0.858134	0.264297	-3.24686	0.00116688	0.782817
Rps3a1	11783.3	0.605192	0.186707	3.2414	0.00118944	0.782817
Slc4a10	7.19281	0.756708	0.236818	3.19532	0.00139677	0.894424
Rps7-ps2	15.666	0.839046	0.265793	3.15676	0.00159534	0.994692
0610009B22Rik	70.419	-0.0239866	0.243058	-0.0986868	0.921387	0.999781
0610009O20Rik	212.027	-0.0255019	0.206995	-0.1232	0.901948	0.999781
0610010F05Rik	103.366	0.325578	0.261862	1.24332	0.213751	0.999781
0610010K14Rik	978.375	-0.103718	0.237458	-0.436787	0.662266	0.999781
0610012G03Rik	610.591	-0.182458	0.228881	-0.797175	0.42535	0.999781
0610030E20Rik	750.908	0.00411484	0.20806	0.0197772	0.984221	0.999781
0610037L13Rik	602.663	-0.0895341	0.218177	-0.410374	0.681532	0.999781
0610040J01Rik	2.77439	0.115182	0.18999	0.606254	0.544346	0.999781
43160	10.361	0.0435452	0.257762	0.168935	0.865847	0.999781
43344	7647.5	-0.0830018	0.237711	-0.349172	0.72696	0.999781
43353	6.01929	-0.0371912	0.238026	-0.156249	0.875837	0.999781
43170	0.874089	0.045664	0.103426	0.441514	0.658841	0.999781
43354	1465.74	-0.133609	0.187758	-0.7116	0.476713	0.999781
1110002E22Rik	0.652761	-0.0679325	0.0799938	-0.849222	0.395758	0.999781
1110004E09Rik	301.064	-0.044511	0.240066	-0.185412	0.852906	0.999781
1110004F10Rik	1946.79	-0.118571	0.181142	-0.654571	0.512744	0.999781
1110008F13Rik	1736.28	-0.203099	0.221651	-0.916298	0.359511	0.999781
1110008L16Rik	160.634	0.133008	0.249149	0.53385	0.593445	0.999781
1110008P14Rik	517.294	-0.0839952	0.228757	-0.367182	0.713484	0.999781
1110012L19Rik	526.16	-0.255246	0.226183	-1.1285	0.259111	0.999781
1110017D15Rik	0.261104	-0.0326701	0.0786292	-0.415495	0.677779	0.999781
1110032A03Rik	84.0691	-0.144343	0.23636	-0.610689	0.541406	0.999781
1110032F04Rik	415.372	-0.202765	0.184579	-1.09853	0.271975	0.999781
1110034G24Rik	511.288	-0.147792	0.243625	-0.606635	0.544093	0.999781
1110038F14Rik	520.479	-0.360567	0.222406	-1.62121	0.104973	0.999781
1110051M20Rik	181.208	-0.465377	0.22841	-2.03746	0.0416035	0.999781
1110059E24Rik	293.724	0.155639	0.212894	0.731064	0.46474	0.999781
1110059G10Rik	222.716	0.135528	0.255795	0.529828	0.596231	0.999781
1110065P20Rik	254.781	-0.243956	0.245718	-0.99283	0.320793	0.999781
1190002N15Rik	1543.41	0.00508554	0.250675	0.0202874	0.983814	0.999781
1190005I06Rik	4.7851	-0.19023	0.235891	-0.806433	0.419993	0.999781
1190007I07Rik	258.977	0.0349411	0.239399	0.145953	0.883958	0.999781
1300017J02Rik	7.32015	-0.0236177	0.249921	-0.0945008	0.924711	0.999781
43357	0.5291	-0.0077489	0.0813896	-0.0952074	0.92415	0.999781
1500009C09Rik	0.254079	-0.0326701	0.0786292	-0.415495	0.677779	0.999781
1500009L16Rik	33.8224	-0.0228745	0.266279	-0.0859041	0.931543	0.999781
1500011B03Rik	373.065	-0.111284	0.227606	-0.488931	0.624891	0.999781
1500011K16Rik	187.404	-0.0453502	0.247753	-0.183046	0.854762	0.999781
1500015O10Rik	1.90534	-0.0768767	0.169677	-0.453075	0.650494	0.999781
1520401A03Rik	0.369284	0.0183714	0.0786292	0.233646	0.81526	0.999781
1600002K03Rik	234.236	-0.109388	0.230079	-0.475437	0.634476	0.999781
1600012H06Rik	412.628	-0.195135	0.253707	-0.769135	0.441813	0.999781
1600014C10Rik	1934.07	-0.0556089	0.247649	-0.224547	0.822332	0.999781
1600029O15Rik	8.10155	-0.212968	0.257876	-0.825854	0.408887	0.999781
1700001C19Rik	4.10271	-0.147774	0.216999	-0.68099	0.495878	0.999781
1700001J03Rik	0.127039	-0.0166199	0.0786292	-0.211371	0.832598	0.999781
1700001J11Rik	0.384777	-0.0487202	0.0786292	-0.619619	0.535508	0.999781
1700001K19Rik	3.1426	0.194397	0.206304	0.942281	0.346049	0.999781
1700001O22Rik	16.2271	-0.174711	0.265185	-0.658825	0.510008	0.999781
1700001P01Rik	10.1612	0.356624	0.25876	1.3782	0.168141	0.999781
1700003F12Rik	2.08857	0.226982	0.171546	1.32315	0.185785	0.999781
1700003N22Rik	0.251297	0.0315304	0.0786292	0.401001	0.688419	0.999781
1700006A11Rik	0.631711	0.0675041	0.0798442	0.845447	0.397861	0.999781
1700007E05Rik	7.1268	0.328223	0.235954	1.39105	0.16421	0.999781
1700007K13Rik	1.16981	0.130732	0.127466	1.02562	0.305069	0.999781
1700008O03Rik	4.51124	0.0356882	0.208688	0.171012	0.864214	0.999781
1700010B08Rik	0.256175	-0.000468515	0.0786292	-0.00595854	0.995246	0.999781
1700010I14Rik	30.4416	0.143422	0.263151	0.545016	0.585743	0.999781
1700010N08Rik	0.475117	-0.0627931	0.0794866	-0.789984	0.429537	0.999781
1700011H14Rik	3.62157	0.137849	0.153524	0.897894	0.369242	0.999781
1700011I03Rik	0.24466	-0.0326701	0.0786292	-0.415495	0.677779	0.999781
1700012B07Rik	2.06088	-0.123429	0.167484	-0.736957	0.461148	0.999781
1700012P22Rik	0.454246	0.0601397	0.078724	0.763931	0.444908	0.999781
1700013F07Rik	1.91315	0.0437939	0.169025	0.259097	0.79556	0.999781
1700014D04Rik	0.820997	0.0029753	0.0936681	0.0317642	0.97466	0.999781
1700016C15Rik	1.37313	0.130805	0.158189	0.82689	0.408299	0.999781
1700016D06Rik	13.1381	0.077399	0.258124	0.299852	0.76429	0.999781
1700016G14Rik	15.5056	0.526364	0.265259	1.98434	0.0472183	0.999781
1700016K19Rik	8.65237	0.228589	0.248298	0.920622	0.357248	0.999781
1700017B05Rik	1533.56	-0.0946097	0.229722	-0.411845	0.680453	0.999781
1700017D01Rik	0.219802	0.0315304	0.0786292	0.401001	0.688419	0.999781
1700018B08Rik	0.127039	-0.0166199	0.0786292	-0.211371	0.832598	0.999781
1700018M17Rik	4.14743	-0.0355421	0.23272	-0.152725	0.878615	0.999781
1700019D03Rik	19.4235	-0.0382983	0.240902	-0.158979	0.873686	0.999781
1700019N19Rik	0.261104	-0.0326701	0.0786292	-0.415495	0.677779	0.999781
1700020A23Rik	0.379027	0.0475805	0.0786292	0.605125	0.545096	0.999781
1700020D05Rik	1.48964	-0.00556007	0.155895	-0.0356654	0.971549	0.999781
1700020L24Rik	16.563	-0.366098	0.263517	-1.38928	0.164749	0.999781
1700020N15Rik	0.252684	0.0315304	0.0786292	0.401001	0.688419	0.999781
1700021F05Rik	125.31	0.136354	0.212459	0.64179	0.52101	0.999781
1700022I11Rik	3.87183	0.0102193	0.20292	0.0503611	0.959835	0.999781
1700023F06Rik	0.219802	0.0315304	0.0786292	0.401001	0.688419	0.999781
1700024B05Rik	1.13711	0.115311	0.116593	0.989009	0.322659	0.999781
1700024J04Rik	7.18453	-0.00427849	0.249062	-0.0171784	0.986294	0.999781
1700024P04Rik	0.254079	-0.0326701	0.0786292	-0.415495	0.677779	0.999781
1700025C18Rik	0.728151	0.0730026	0.10297	0.708971	0.478342	0.999781
1700025F22Rik	0.379027	0.0475805	0.0786292	0.605125	0.545096	0.999781
1700025G04Rik	336.764	0.0655167	0.204235	0.320791	0.748369	0.999781
1700028B04Rik	5.90106	0.116531	0.226529	0.51442	0.606958	0.999781
1700028J19Rik	15.7119	0.406174	0.266488	1.52417	0.127466	0.999781
1700028K03Rik	8.45641	0.683636	0.248287	2.75341	0.00589779	0.999781
1700029F12Rik	5.31635	-0.0489785	0.2351	-0.20833	0.834971	0.999781
1700029H14Rik	7.03626	0.0107065	0.216888	0.0493644	0.960629	0.999781
1700029I15Rik	26.0316	-0.225897	0.263493	-0.857318	0.391269	0.999781
1700029J07Rik	12.4465	0.221521	0.258091	0.858307	0.390723	0.999781
1700030C10Rik	10.5355	0.263937	0.241104	1.0947	0.273646	0.999781
1700030J22Rik	7.11231	-0.442452	0.25233	-1.75347	0.0795216	0.999781
1700030K09Rik	96.826	-0.0711758	0.245478	-0.289947	0.771856	0.999781
1700031F05Rik	0.354273	0.0475805	0.0786292	0.605125	0.545096	0.999781
1700034I23Rik	3.0679	0.243423	0.165176	1.47372	0.140556	0.999781
1700034J05Rik	1.12552	0.138202	0.127581	1.08325	0.278698	0.999781
1700037C18Rik	80.3757	-0.205946	0.257977	-0.798311	0.42469	0.999781
1700037H04Rik	377.831	-0.211212	0.232885	-0.906937	0.36444	0.999781
1700049E17Rik2	0.680143	0.0378119	0.0868584	0.435328	0.663325	0.999781
1700056E22Rik	241.084	-0.0900259	0.20287	-0.443761	0.657215	0.999781
1700057G04Rik	5.48286	0.166867	0.234556	0.711417	0.476826	0.999781
1700061G19Rik	6.62243	-0.00763482	0.241044	-0.0316739	0.974732	0.999781
1700064H15Rik	20.574	0.148099	0.266517	0.555683	0.578427	0.999781
1700065I16Rik	0.405474	0.0203173	0.0788077	0.257809	0.796554	0.999781
1700066B19Rik	18.4255	-0.161905	0.260896	-0.620574	0.53488	0.999781
1700066M21Rik	116.244	0.463131	0.266134	1.74021	0.0818217	0.999781
1700067K01Rik	11.9022	0.15032	0.254105	0.591566	0.554142	0.999781
1700073E17Rik	0.354914	0.016231	0.0786292	0.206424	0.83646	0.999781
1700084J12Rik	1.15032	0.056644	0.127528	0.444169	0.65692	0.999781
1700086D15Rik	0.133668	-0.0166199	0.0786292	-0.211371	0.832598	0.999781
1700088E04Rik	10.0602	0.0170424	0.256309	0.0664915	0.946987	0.999781
1700091H14Rik	0.631711	0.0675041	0.0798442	0.845447	0.397861	0.999781
1700092M07Rik	9.52714	-0.40558	0.252935	-1.6035	0.108825	0.999781
1700093K21Rik	19.7472	-0.109678	0.264777	-0.414226	0.678709	0.999781
1700102P08Rik	54.9923	-0.145471	0.257871	-0.564121	0.572672	0.999781
1700109H08Rik	39.9204	0.527566	0.252569	2.08879	0.0367263	0.999781
1700123O20Rik	1528.1	-0.122082	0.234301	-0.521048	0.602333	0.999781
1700125H20Rik	0.675278	0.0680467	0.0801423	0.849074	0.39584	0.999781
1700128F08Rik	5.27394	0.164213	0.215627	0.761562	0.446322	0.999781
1700129C05Rik	0.522209	-0.0647376	0.0788658	-0.820857	0.411728	0.999781
1810009A15Rik	548.154	-0.246866	0.228318	-1.08124	0.279592	0.999781
1810009J06Rik	0.489316	-0.0654656	0.0806475	-0.81175	0.416935	0.999781
1810010D01Rik	1.82761	0.198068	0.165549	1.19643	0.23153	0.999781
1810010H24Rik	19.6449	0.0134662	0.264578	0.0508967	0.959408	0.999781
1810011H11Rik	1.16782	-0.0278876	0.1034	-0.269706	0.787386	0.999781
1810013L24Rik	1842.75	0.0295674	0.212513	0.139132	0.889346	0.999781
1810014B01Rik	115.517	0.15887	0.252227	0.629867	0.528781	0.999781
1810018F18Rik	1.9096	0.191607	0.163406	1.17258	0.240964	0.999781
1810022K09Rik	772.07	-0.026036	0.212267	-0.122657	0.902379	0.999781
1810024B03Rik	11.1575	0.230316	0.261601	0.880412	0.378636	0.999781
1810030O07Rik	1317.57	0.102923	0.194751	0.528486	0.597162	0.999781
1810032O08Rik	297.145	0.123543	0.215694	0.572767	0.566803	0.999781
1810037I17Rik	955.665	-0.105962	0.195869	-0.540983	0.588519	0.999781
1810041L15Rik	0.549506	0.0663107	0.0791828	0.837438	0.402346	0.999781
1810043G02Rik	154.857	-0.357131	0.247872	-1.44079	0.149645	0.999781
1810046K07Rik	1.31156	0.0612174	0.131466	0.465653	0.641464	0.999781
1810049J17Rik	5.84963	-0.0113657	0.237751	-0.0478049	0.961872	0.999781
1810055G02Rik	269.907	-0.319458	0.25885	-1.23415	0.217149	0.999781
1810062G17Rik	14.931	0.18933	0.260934	0.725586	0.468093	0.999781
43161	4512.19	-0.184068	0.232853	-0.790491	0.429241	0.999781
43345	1168.52	0.226917	0.236693	0.958697	0.337711	0.999781
2010003K11Rik	0.133668	-0.0166199	0.0786292	-0.211371	0.832598	0.999781
2010005H15Rik	13.7092	-0.225903	0.265611	-0.850504	0.395045	0.999781
2010010A06Rik	1.53235	-0.0978356	0.15804	-0.619056	0.535879	0.999781
2010107E04Rik	946.042	-0.161165	0.221535	-0.727493	0.466924	0.999781
2010109A12Rik	56.9836	0.022986	0.24859	0.0924656	0.926328	0.999781
2010109I03Rik	12.7221	0.0237985	0.263737	0.0902356	0.9281	0.999781
2010111I01Rik	964.775	0.136031	0.204353	0.665668	0.505623	0.999781
2010300C02Rik	40.4626	-0.151759	0.256847	-0.590854	0.554618	0.999781
2010315B03Rik	180.883	0.267791	0.261533	1.02393	0.30587	0.999781
2200002D01Rik	20.9489	-0.0125482	0.265685	-0.0472296	0.96233	0.999781
2210010C04Rik	2.90849	0.116945	0.201352	0.580798	0.561377	0.999781
2210011C24Rik	6.00158	0.0249786	0.227984	0.109563	0.912756	0.999781
2210016F16Rik	1123	-0.313069	0.229647	-1.36327	0.172799	0.999781
2210016L21Rik	367.193	-0.118635	0.229172	-0.517668	0.60469	0.999781
2210017I01Rik	23.2054	-0.260507	0.260689	-0.999303	0.317648	0.999781
2210408I21Rik	23.7961	-0.0671057	0.246791	-0.271913	0.785689	0.999781
2210418O10Rik	101.571	-0.0502077	0.266388	-0.188476	0.850504	0.999781
2300009A05Rik	329.39	-0.144682	0.217049	-0.666587	0.505036	0.999781
2310003L06Rik	0.126342	0.0154803	0.0786292	0.196877	0.843924	0.999781
2310009B15Rik	193.38	0.200779	0.243421	0.824824	0.409471	0.999781
2310011J03Rik	925.001	-0.391615	0.222768	-1.75795	0.0787567	0.999781
2310022A10Rik	522.991	-0.125513	0.190787	-0.657872	0.510621	0.999781
2310022B05Rik	136.263	0.0623088	0.231889	0.268701	0.78816	0.999781
2310033P09Rik	439.372	-0.215219	0.199387	-1.0794	0.280408	0.999781
2310034G01Rik	4.16465	-0.0388424	0.223121	-0.174087	0.861797	0.999781
2310035C23Rik	998.866	0.163959	0.214298	0.765098	0.444213	0.999781
2310039H08Rik	225.067	-0.0753291	0.248556	-0.303066	0.761839	0.999781
2310050C09Rik	0.135056	0.0154803	0.0786292	0.196877	0.843924	0.999781
2310057J18Rik	0.378304	0.0475805	0.0786292	0.605125	0.545096	0.999781
2310057M21Rik	368.444	0.0340361	0.207209	0.164259	0.869527	0.999781
2310057N15Rik	0.62368	-0.0235022	0.105838	-0.222057	0.824269	0.999781
2310061I04Rik	241.558	-0.0248916	0.217317	-0.114541	0.908809	0.999781
2410002F23Rik	3117.87	-0.264097	0.20197	-1.3076	0.191008	0.999781
2410004B18Rik	737.506	-0.2022	0.215967	-0.936256	0.349141	0.999781
2410004P03Rik	45.1629	0.0245308	0.250266	0.0980188	0.921917	0.999781
2410015M20Rik	1149.7	-0.227185	0.228301	-0.995114	0.319681	0.999781
2410024N13Rik	4.42869	0.302799	0.236133	1.28232	0.19973	0.999781
2410089E03Rik	452.021	0.18686	0.260146	0.71829	0.472579	0.999781
2410131K14Rik	583.184	-0.166658	0.228322	-0.729928	0.465434	0.999781
2410141K09Rik	3.54148	0.00557177	0.157988	0.0352672	0.971867	0.999781
2510002D24Rik	827.127	0.00668121	0.180941	0.0369247	0.970545	0.999781
2510009E07Rik	116.354	-0.349504	0.218991	-1.59597	0.110495	0.999781
2510039O18Rik	3718.59	-0.330888	0.233084	-1.41961	0.155722	0.999781
2610001J05Rik	599.219	-0.165649	0.209712	-0.789889	0.429592	0.999781
2610002M06Rik	494.252	0.0923618	0.222924	0.414319	0.67864	0.999781
2610005L07Rik	717.832	0.368372	0.240764	1.53001	0.126014	0.999781
2610008E11Rik	294.734	0.205729	0.243738	0.844061	0.398636	0.999781
2610021A01Rik	347.578	0.489746	0.266541	1.83742	0.0661484	0.999781
2610024D14Rik	3.29372	0.329904	0.194469	1.69643	0.0898037	0.999781
2610042L04Rik	4.46501	-0.601438	0.220197	-2.73136	0.00630737	0.999781
2610044O15Rik8	319.543	0.29067	0.233578	1.24442	0.213345	0.999781
2610301B20Rik	119.644	0.201222	0.237309	0.847933	0.396475	0.999781
2610318N02Rik	44.8462	-0.285464	0.256761	-1.11179	0.266228	0.999781
2610507B11Rik	2982.04	0.120425	0.184859	0.651446	0.514758	0.999781
2610524H06Rik	184.306	-0.310413	0.231953	-1.33826	0.180811	0.999781
2610528A11Rik	1.31366	-0.0748368	0.153155	-0.488634	0.625101	0.999781
2700049A03Rik	336.716	0.153213	0.242425	0.632004	0.527384	0.999781
2700062C07Rik	176.012	0.0145254	0.225364	0.0644531	0.948609	0.999781
2700081O15Rik	17.3975	0.339353	0.266263	1.27451	0.202484	0.999781
2700097O09Rik	205.692	-0.126123	0.214112	-0.589054	0.555825	0.999781
2700099C18Rik	37.7795	0.0830739	0.265455	0.312949	0.75432	0.999781
2810004N23Rik	683.869	0.116138	0.18058	0.643141	0.520133	0.999781
2810006K23Rik	217.494	0.0682377	0.23428	0.291265	0.770848	0.999781
2810021J22Rik	174.52	-0.0388061	0.256578	-0.151245	0.879782	0.999781
2810025M15Rik	2.48866	-0.0814834	0.177917	-0.457986	0.646962	0.999781
2810039B14Rik	48.6715	-0.171918	0.256652	-0.669847	0.502955	0.999781
2810047C21Rik1	1.91366	-0.0877102	0.143644	-0.610607	0.54146	0.999781
2810403A07Rik	2905.79	0.150527	0.184195	0.817215	0.413806	0.999781
2810408A11Rik	37.7168	-0.034333	0.264047	-0.130026	0.896546	0.999781
2810459M11Rik	8.42953	-0.231369	0.25931	-0.892248	0.37226	0.999781
2810474O19Rik	1621.88	0.397072	0.264243	1.50268	0.132921	0.999781
2900011O08Rik	2.05498	0.0869273	0.152114	0.571462	0.567686	0.999781
2900026A02Rik	42.7845	-0.231406	0.266535	-0.868201	0.385284	0.999781
43162	120.745	-0.309505	0.250413	-1.23598	0.216467	0.999781
43346	10.9394	-0.155351	0.264443	-0.587463	0.556893	0.999781
3000002C10Rik	47.9565	-0.0116869	0.265973	-0.0439402	0.964952	0.999781
3110001I22Rik	356.259	0.395478	0.243621	1.62333	0.104518	0.999781
3110002H16Rik	1482.3	-0.146031	0.180566	-0.808742	0.418664	0.999781
3110009E18Rik	69.3908	0.0686297	0.245011	0.280108	0.779394	0.999781
3110018I06Rik	0.342319	-0.0487202	0.0786292	-0.619619	0.535508	0.999781
3110021N24Rik	0.388475	0.0174863	0.0834879	0.209447	0.834099	0.999781
3110035E14Rik	0.251297	0.0315304	0.0786292	0.401001	0.688419	0.999781
3110040M04Rik	0.755168	-0.0364124	0.0917756	-0.396755	0.691548	0.999781
3110040N11Rik	344.439	-0.196791	0.227367	-0.865523	0.386752	0.999781
3110043O21Rik	557.876	-0.0148745	0.252182	-0.0589832	0.952966	0.999781
3110053B16Rik	22.3376	0.0203673	0.26654	0.0764135	0.93909	0.999781
3110062M04Rik	102.208	-0.0874412	0.249472	-0.350505	0.72596	0.999781
3110070M22Rik	8.07533	-0.359203	0.254262	-1.41273	0.157735	0.999781
3110079O15Rik	0.381118	-0.0487202	0.0786292	-0.619619	0.535508	0.999781
3110082I17Rik	101.906	-0.114263	0.260044	-0.4394	0.660371	0.999781
3300002I08Rik	17.3768	0.305844	0.248358	1.23147	0.218148	0.999781
3425401B19Rik	0.251297	0.0315304	0.0786292	0.401001	0.688419	0.999781
3632451O06Rik	16.8924	0.222259	0.227873	0.975362	0.329381	0.999781
3830403N18Rik	15.9835	0.595202	0.258207	2.30513	0.0211592	0.999781
3830406C13Rik	262.273	0.113366	0.24328	0.46599	0.641223	0.999781
43163	8.2495	-0.106118	0.254741	-0.416573	0.676991	0.999781
43347	19.8979	0.155922	0.266539	0.584987	0.558556	0.999781
4430402I18Rik	7.21789	0.00961154	0.250785	0.0383258	0.969428	0.999781
4833420G17Rik	1393.74	0.297971	0.237135	1.25654	0.208919	0.999781
4833439L19Rik	1575.48	-0.271042	0.222007	-1.22087	0.222135	0.999781
4921504E06Rik	0.387547	-0.0487202	0.0786292	-0.619619	0.535508	0.999781
4921507P07Rik	13.2693	0.440691	0.26611	1.65605	0.0977116	0.999781
4921511C20Rik	0.631711	0.0675041	0.0798442	0.845447	0.397861	0.999781
4921517D22Rik	4.79281	0.437276	0.220848	1.97999	0.0477052	0.999781
4921524J17Rik	404.626	0.160924	0.227274	0.708061	0.478907	0.999781
4921536K21Rik	0.896965	-0.0511312	0.106731	-0.479065	0.631893	0.999781
4921539E11Rik	0.260708	0.0315304	0.0786292	0.401001	0.688419	0.999781
4922502D21Rik	0.126342	0.0154803	0.0786292	0.196877	0.843924	0.999781
4930402F06Rik	0.135056	0.0154803	0.0786292	0.196877	0.843924	0.999781
4930402H24Rik	469.583	0.202344	0.18006	1.12376	0.261116	0.999781
4930404N11Rik	9.96374	-0.184215	0.241408	-0.763085	0.445413	0.999781
4930415L06Rik	0.647029	0.0848153	0.0890624	0.952313	0.340938	0.999781
4930415O20Rik	1.10003	0.0718496	0.14554	0.493676	0.621535	0.999781
4930426L09Rik	27.9125	-0.111205	0.264214	-0.420891	0.673835	0.999781
4930430A15Rik	2.30395	0.0712617	0.171114	0.416457	0.677076	0.999781
4930430F08Rik	55.8046	0.373316	0.254596	1.46631	0.142564	0.999781
4930431P19Rik	56.4942	0.0291197	0.237952	0.122376	0.902601	0.999781
4930432E11Rik	0.647082	0.00386332	0.0973563	0.0396823	0.968346	0.999781
4930432K21Rik	77.5989	-0.0400377	0.228899	-0.174914	0.861147	0.999781
4930442H23Rik	4.65068	0.0427405	0.196321	0.217707	0.827657	0.999781
4930444P10Rik	12.4865	-0.0583854	0.246078	-0.237264	0.812452	0.999781
4930447C04Rik	1.46376	-0.0942364	0.152837	-0.616581	0.537511	0.999781
4930447F04Rik	0.135056	0.0154803	0.0786292	0.196877	0.843924	0.999781
4930448K20Rik	0.507313	0.0834105	0.0908015	0.918603	0.358303	0.999781
4930451G09Rik	16.933	-0.307869	0.266393	-1.15569	0.247807	0.999781
4930452B06Rik	8.55083	-0.0491001	0.252128	-0.194743	0.845595	0.999781
4930453N24Rik	669.962	0.0650825	0.236164	0.275581	0.78287	0.999781
4930465K10Rik	4.84425	-0.0931508	0.22272	-0.418242	0.67577	0.999781
4930469K13Rik	9.38316	0.413995	0.244517	1.69312	0.0904334	0.999781
4930474N05Rik	3.50861	0.121156	0.19604	0.618015	0.536565	0.999781
4930486L24Rik	41.6367	-0.100681	0.244526	-0.41174	0.68053	0.999781
4930502E18Rik	0.256185	-0.000511901	0.0786292	-0.00651032	0.994806	0.999781
4930503B20Rik	0.427852	-0.053653	0.0788963	-0.680045	0.496476	0.999781
4930503E14Rik	0.350288	0.0154684	0.0786292	0.196726	0.844042	0.999781
4930503E24Rik	0.26006	-0.000669274	0.0786292	-0.00851177	0.993209	0.999781
4930503L19Rik	234.955	0.327766	0.263849	1.24225	0.214145	0.999781
4930507D05Rik	12.4373	0.246438	0.263338	0.935823	0.349364	0.999781
4930512M02Rik	1.23055	0.103405	0.149683	0.690828	0.489673	0.999781
4930515G13Rik	1.05498	0.125571	0.10697	1.17389	0.240441	0.999781
4930516K23Rik	18.8529	0.119976	0.265594	0.451726	0.651466	0.999781
4930518I15Rik	81.028	0.272094	0.237869	1.14388	0.252673	0.999781
4930519F09Rik	0.395998	-0.0168783	0.0786292	-0.214657	0.830035	0.999781
4930519F16Rik	1.10275	0.0349869	0.136318	0.256657	0.797444	0.999781
4930519G04Rik	10.8035	0.277515	0.244623	1.13446	0.256602	0.999781
4930519P11Rik	4.08533	-0.166959	0.196129	-0.851271	0.394619	0.999781
4930522L14Rik	174.511	0.312562	0.237687	1.31502	0.188504	0.999781
4930523C07Rik	4215.16	0.0969016	0.204657	0.473484	0.635868	0.999781
4930524B15Rik	0.387606	-0.0166389	0.0786292	-0.211613	0.832409	0.999781
4930524J08Rik	4.79793	0.131644	0.240359	0.547697	0.5839	0.999781
4930526A20Rik	49.0627	0.134874	0.257508	0.523767	0.60044	0.999781
4930529C04Rik	2.7002	0.0260167	0.195338	0.133188	0.894044	0.999781
4930535I16Rik	0.127039	-0.0166199	0.0786292	-0.211371	0.832598	0.999781
4930539E08Rik	40.1041	0.0202013	0.255333	0.0791174	0.936939	0.999781
4930544D05Rik	8.92259	-0.0930348	0.252324	-0.368711	0.712343	0.999781
4930544G11Rik	0.364266	-0.0166517	0.0786292	-0.211775	0.832283	0.999781
4930546C10Rik	0.540222	0.064963	0.0789594	0.822739	0.410656	0.999781
4930548H24Rik	15.6978	0.244974	0.266542	0.919081	0.358053	0.999781
4930550C14Rik	6.07265	-0.141284	0.220299	-0.641331	0.521308	0.999781
4930550L24Rik	0.342319	-0.0487202	0.0786292	-0.619619	0.535508	0.999781
4930553M12Rik	11.5218	-0.155276	0.258809	-0.599963	0.548531	0.999781
4930556J24Rik	1.2479	0.0482867	0.150454	0.320941	0.748255	0.999781
4930558K02Rik	2.78668	0.117051	0.168014	0.696676	0.486006	0.999781
4930562C15Rik	45.5035	0.27639	0.245455	1.12604	0.260151	0.999781
4930563D23Rik	0.626727	-0.0258172	0.106115	-0.243294	0.807778	0.999781
4930578C19Rik	0.252684	0.0315304	0.0786292	0.401001	0.688419	0.999781
4930578G10Rik	1.04398	-0.00310774	0.133466	-0.023285	0.981423	0.999781
4930579G24Rik	279.872	-0.276559	0.19917	-1.38856	0.164967	0.999781
4930590J08Rik	10.5208	0.322715	0.251801	1.28163	0.199972	0.999781
4930595D18Rik	5.91443	0.193144	0.239484	0.806499	0.419955	0.999781
4931406C07Rik	44.8833	0.101034	0.260504	0.38784	0.698135	0.999781
4931406P16Rik	1040.95	0.0259366	0.238982	0.10853	0.913576	0.999781
4931409K22Rik	1.16472	0.132747	0.109729	1.20977	0.226367	0.999781
4931414P19Rik	44.5476	-0.0120361	0.253864	-0.0474117	0.962185	0.999781
4931422A03Rik	22.8548	-0.0139756	0.265822	-0.0525749	0.958071	0.999781
4931423N10Rik	0.252684	0.0315304	0.0786292	0.401001	0.688419	0.999781
4931428F04Rik	104.551	-0.228352	0.231982	-0.984354	0.324942	0.999781
4931428L18Rik	9.42544	0.0579096	0.255479	0.22667	0.82068	0.999781
4931429L15Rik	0.731726	0.061159	0.103483	0.591008	0.554515	0.999781
4931440F15Rik	0.515177	-0.0695641	0.0819253	-0.849115	0.395817	0.999781
4931440P22Rik	44.252	-0.176703	0.253631	-0.696691	0.485996	0.999781
4932411N23Rik	0.460912	-0.00243578	0.0875568	-0.0278194	0.977806	0.999781
4932414N04Rik	16.8649	0.162305	0.263848	0.615147	0.538457	0.999781
4932415D10Rik	2.63873	-0.0697477	0.16587	-0.420496	0.674123	0.999781
4932431P20Rik	0.338112	-0.0166197	0.0786292	-0.211368	0.8326	0.999781
4932438A13Rik	4243.46	0.357321	0.26512	1.34777	0.177732	0.999781
4932438H23Rik	24.426	-0.456904	0.266546	-1.71416	0.0864988	0.999781
4932443I19Rik	18.746	0.176329	0.26632	0.662093	0.507912	0.999781
4933402D24Rik	0.127039	-0.0166199	0.0786292	-0.211371	0.832598	0.999781
4933402N03Rik	0.521432	-0.0700208	0.0822057	-0.851775	0.394339	0.999781
4933402N22Rik	0.405167	0.0475805	0.0786292	0.605125	0.545096	0.999781
4933407L21Rik	3.73039	0.0731446	0.208888	0.350162	0.726217	0.999781
4933408B17Rik	3.93188	0.017688	0.213755	0.0827487	0.934051	0.999781
4933412A08Rik	3.36199	-0.0657808	0.194638	-0.337965	0.73539	0.999781
4933414I15Rik	0.57258	0.0401917	0.0840969	0.477922	0.632706	0.999781
4933415A04Rik	1.11488	0.179106	0.141335	1.26725	0.205067	0.999781
4933415F23Rik	0.135056	0.0154803	0.0786292	0.196877	0.843924	0.999781
4933416C03Rik	1.02524	0.034009	0.100037	0.339965	0.733883	0.999781
4933424G06Rik	2.33875	-0.14113	0.193632	-0.728857	0.466089	0.999781
4933427D14Rik	184.693	-0.106772	0.266453	-0.400717	0.688629	0.999781
4933427G23Rik	4.7632	0.0028106	0.218928	0.012838	0.989757	0.999781
4933427I04Rik	34.7946	0.210336	0.26436	0.795642	0.42624	0.999781
4933428M09Rik	0.329703	0.0475805	0.0786292	0.605125	0.545096	0.999781
4933430I17Rik	5.76711	0.0209992	0.246466	0.0852012	0.932101	0.999781
4933434E20Rik	2039.56	-0.0815424	0.184533	-0.441886	0.658572	0.999781
43164	1439.28	-0.0981091	0.173054	-0.566929	0.570762	0.999781
43348	4.07437	-0.282563	0.213188	-1.32542	0.185033	0.999781
5031439G07Rik	914.288	-0.406104	0.251846	-1.61251	0.106851	0.999781
5033423K11Rik	0.251297	0.0315304	0.0786292	0.401001	0.688419	0.999781
5330417C22Rik	5.5285	-0.0254478	0.191661	-0.132775	0.894371	0.999781
5430401F13Rik	0.252684	0.0315304	0.0786292	0.401001	0.688419	0.999781
5430403G16Rik	91.0163	0.145658	0.266429	0.546704	0.584582	0.999781
5430419D17Rik	4.92315	0.21069	0.168085	1.25347	0.210034	0.999781
5430427O19Rik	17.1115	0.301708	0.265099	1.13809	0.255081	0.999781
5430437J10Rik	1.46961	0.0471855	0.146389	0.32233	0.747202	0.999781
5530401A14Rik	2.75444	-0.0452388	0.196216	-0.230556	0.81766	0.999781
5730409E04Rik	6.60985	0.172891	0.245652	0.703806	0.481554	0.999781
5730416F02Rik	0.723894	0.0724576	0.102753	0.705162	0.480709	0.999781
5730455P16Rik	237.016	-0.122865	0.220361	-0.557565	0.577141	0.999781
5730480H06Rik	190.803	0.00483686	0.189485	0.0255263	0.979635	0.999781
5730507C01Rik	3.2322	-0.094976	0.203252	-0.467283	0.640298	0.999781
5730522E02Rik	0.617997	-0.000158878	0.105559	-0.00150512	0.998799	0.999781
5730559C18Rik	0.38036	0.0475805	0.0786292	0.605125	0.545096	0.999781
5830411N06Rik	217.833	-0.403596	0.266231	-1.51596	0.129529	0.999781
5830417I10Rik	1232.04	0.165937	0.204197	0.812633	0.416429	0.999781
5830473C10Rik	0.273121	0.0022484	0.0786292	0.028595	0.977188	0.999781
43165	824.431	0.0935213	0.217236	0.430506	0.666827	0.999781
43349	4855.07	0.0183679	0.168385	0.109082	0.913137	0.999781
6030408B16Rik	23.0204	0.580449	0.262158	2.21412	0.0268208	0.999781
6030445D17Rik	2.8884	0.0715017	0.200125	0.357285	0.720878	0.999781
6030458C11Rik	793.169	0.00422409	0.201088	0.0210061	0.983241	0.999781
6030468B19Rik	2.70416	0.0185046	0.196538	0.0941527	0.924988	0.999781
6330409D20Rik	1.25171	-0.0478278	0.129661	-0.368867	0.712227	0.999781
6330549D23Rik	15.5791	-0.050387	0.256367	-0.196543	0.844185	0.999781
6430531B16Rik	3.56128	-0.149192	0.202935	-0.735171	0.462236	0.999781
6430548M08Rik	51.772	-0.38091	0.263498	-1.44559	0.148293	0.999781
6430550D23Rik	10.0677	-0.122612	0.251992	-0.486571	0.626562	0.999781
6430571L13Rik	18.3963	-0.301331	0.265063	-1.13683	0.255609	0.999781
6430573F11Rik	1.42859	0.0634799	0.155997	0.406931	0.684059	0.999781
6430628N08Rik	0.507595	0.0398754	0.0901267	0.442437	0.658173	0.999781
6720489N17Rik	17.3759	0.20229	0.224987	0.899118	0.36859	0.999781
6820408C15Rik	0.251297	0.0315304	0.0786292	0.401001	0.688419	0.999781
6820431F20Rik	2468.32	0.422963	0.254789	1.66005	0.0969039	0.999781
43166	2705.37	0.343743	0.260645	1.31882	0.187231	0.999781
43350	3771.38	0.329694	0.266224	1.23841	0.215565	0.999781
7530416G11Rik	1.55111	0.145448	0.153747	0.946022	0.344137	0.999781
7530428D23Rik	0.240407	-0.000626993	0.0786292	-0.00797405	0.993638	0.999781
43167	16.7832	-0.185945	0.264729	-0.702396	0.482432	0.999781
43351	87.6703	-0.101522	0.25975	-0.390848	0.69591	0.999781
8030462N17Rik	290.299	-0.142941	0.204388	-0.69936	0.484327	0.999781
8030474K03Rik	0.631711	0.0675041	0.0798442	0.845447	0.397861	0.999781
8430408G22Rik	1.28164	-0.0942443	0.117415	-0.802658	0.422173	0.999781
43168	32.2854	0.0347903	0.266049	0.130766	0.89596	0.999781
43352	6215.41	0.00312052	0.246683	0.0126499	0.989907	0.999781
9030025P20Rik	190.129	0.104748	0.237902	0.440299	0.65972	0.999781
9030612E09Rik	1.27311	0.0533436	0.150858	0.353601	0.723638	0.999781
9030624G23Rik	4.98294	-0.0710178	0.232213	-0.305831	0.759733	0.999781
9030624J02Rik	2044.86	-0.0337097	0.217818	-0.154761	0.87701	0.999781
9130008F23Rik	0.762713	-0.00121245	0.112554	-0.0107721	0.991405	0.999781
9130011E15Rik	306.297	0.0329772	0.196079	0.168183	0.866439	0.999781
9130019O22Rik	357.385	-0.151771	0.245913	-0.617173	0.53712	0.999781
9130023H24Rik	60.1004	0.131528	0.229946	0.571995	0.567325	0.999781
9130208D14Rik	1.5314	-0.069602	0.136212	-0.510983	0.609363	0.999781
9130213A22Rik	1.2638	0.00413489	0.151776	0.0272434	0.978266	0.999781
9130230L23Rik	16.7998	0.0586689	0.266396	0.220232	0.82569	0.999781
9130401M01Rik	732.23	-0.242503	0.220628	-1.09915	0.271703	0.999781
9130409I23Rik	0.606166	0.0145358	0.0958799	0.151605	0.879499	0.999781
9230102O04Rik	0.662942	-0.0307869	0.0978878	-0.314512	0.753132	0.999781
9230110C19Rik	10.1144	0.24072	0.256155	0.939745	0.347349	0.999781
9230113P08Rik	2.11558	-0.122581	0.176382	-0.694977	0.48707	0.999781
9330132A10Rik	1.23264	0.157899	0.154675	1.02085	0.307327	0.999781
9330159F19Rik	7.58459	-0.0231191	0.251486	-0.0919299	0.926754	0.999781
9330161L09Rik	9.12376	0.195847	0.257758	0.75981	0.447368	0.999781
9330182L06Rik	2.00507	0.0739287	0.157989	0.467936	0.63983	0.999781
9330182O14Rik	5.49241	-0.0145756	0.244155	-0.0596982	0.952396	0.999781
9430015G10Rik	472.022	0.194099	0.192898	1.00622	0.314308	0.999781
9430025C20Rik	9.18316	0.0250595	0.259194	0.0966825	0.922979	0.999781
9430038I01Rik	241.81	-0.225975	0.206378	-1.09496	0.273536	0.999781
9430069I07Rik	0.261104	-0.0326701	0.0786292	-0.415495	0.677779	0.999781
9430097D07Rik	4.47326	0.195765	0.225169	0.869413	0.384621	0.999781
9530003J23Rik	0.219802	0.0315304	0.0786292	0.401001	0.688419	0.999781
9530050K03Rik	1.58698	0.181202	0.151532	1.1958	0.231774	0.999781
9530053A07Rik	12.9607	0.128951	0.26521	0.48622	0.626811	0.999781
9530068E07Rik	2641.16	-0.276984	0.201759	-1.37285	0.169799	0.999781
9530077C05Rik	13.0062	0.0043633	0.260441	0.0167535	0.986633	0.999781
9830107B12Rik	2.32893	0.0592203	0.185957	0.318463	0.750134	0.999781
9930012K11Rik	122.072	-0.138897	0.264795	-0.524544	0.5999	0.999781
9930021J03Rik	304.495	0.373054	0.262947	1.41874	0.155974	0.999781
9930022D16Rik	42.8741	-0.180078	0.259504	-0.69393	0.487726	0.999781
9930104L06Rik	194.976	0.17181	0.203739	0.843286	0.399068	0.999781
9930111J21Rik1	1069.26	0.0694841	0.229724	0.302468	0.762296	0.999781
9930111J21Rik2	965.038	0.123648	0.249625	0.495337	0.620362	0.999781
a	0.5726	0.0762581	0.0846919	0.900418	0.367898	0.999781
A030005L19Rik	0.703483	-0.00183798	0.110572	-0.0166224	0.986738	0.999781
A030014E15Rik	0.549506	0.0663107	0.0791828	0.837438	0.402346	0.999781
A130006I12Rik	4.1916	-0.166875	0.215859	-0.773071	0.439481	0.999781
A130010J15Rik	323.508	-0.089911	0.212577	-0.422957	0.672326	0.999781
A1bg	0.127039	-0.0166199	0.0786292	-0.211371	0.832598	0.999781
A1cf	0.27621	-0.00844977	0.0786888	-0.107382	0.914486	0.999781
A230050P20Rik	262.793	0.117605	0.238049	0.494038	0.621279	0.999781
A2m	1.14181	-0.0658491	0.0986829	-0.66728	0.504594	0.999781
A2ml1	2.00601	0.144768	0.157666	0.918196	0.358516	0.999781
A330044P14Rik	32.7145	0.208161	0.261829	0.795023	0.4266	0.999781
A3galt2	8.47003	0.258314	0.236	1.09455	0.273713	0.999781
A430005L14Rik	632.245	-0.449767	0.218424	-2.05915	0.0394798	0.999781
A430033K04Rik	131.149	-0.211257	0.263017	-0.803205	0.421856	0.999781
A430078G23Rik	1341.23	0.139055	0.182959	0.760035	0.447234	0.999781
A430105I19Rik	10.0374	0.353485	0.232493	1.52041	0.128408	0.999781
A4galt	3.89232	-0.0675481	0.186262	-0.362651	0.716866	0.999781
A530032D15Rik	8.93872	-0.094576	0.256463	-0.368771	0.712298	0.999781
A530064D06Rik	4.45898	0.23745	0.216184	1.09837	0.272044	0.999781
A630001G21Rik	249.585	0.0548499	0.201273	0.272515	0.785226	0.999781
A630010A05Rik	18.8308	0.0289086	0.266388	0.108521	0.913583	0.999781
A630073D07Rik	4.146	0.404456	0.221659	1.82468	0.0680498	0.999781
A630089N07Rik	131.34	0.0779373	0.237238	0.32852	0.742519	0.999781
A630095E13Rik	1.76518	0.0296956	0.154781	0.191856	0.847855	0.999781
A630095N17Rik	6.78252	-0.154069	0.243412	-0.632958	0.526761	0.999781
A730009L09Rik	0.645824	-0.0219205	0.0975522	-0.224706	0.822208	0.999781
A730015C16Rik	13.7381	0.0650087	0.262456	0.247693	0.804372	0.999781
A730017C20Rik	2.02248	-0.0479734	0.156841	-0.305872	0.759702	0.999781
A730046J19Rik	0.456425	-0.0611595	0.0787321	-0.776805	0.437274	0.999781
A730061H03Rik	22.4505	-0.148671	0.263486	-0.564247	0.572586	0.999781
A730071L15Rik	15.0506	0.215403	0.266496	0.808278	0.41893	0.999781
A830005F24Rik	23.5645	-0.0221362	0.266547	-0.0830481	0.933813	0.999781
A830010M20Rik	59.093	0.220867	0.266139	0.829892	0.4066	0.999781
A830018L16Rik	15.7131	0.10001	0.25643	0.390009	0.69653	0.999781
A930002H24Rik	0.329703	0.0475805	0.0786292	0.605125	0.545096	0.999781
A930004D18Rik	9.87131	0.25709	0.236176	1.08855	0.276351	0.999781
A930017M01Rik	0.63092	0.0459202	0.0853891	0.537776	0.590732	0.999781
A930018P22Rik	0.379371	-0.0165752	0.0786292	-0.210803	0.833041	0.999781
A930035D04Rik	1.57935	0.139095	0.150895	0.921799	0.356633	0.999781
AA413626	2.23897	-0.136149	0.17714	-0.768597	0.442133	0.999781
AA414768	56.6892	0.170393	0.258559	0.65901	0.509889	0.999781
AA467197	2.79781	-0.176172	0.178296	-0.988085	0.323111	0.999781
AA792892	0.257587	-0.0326701	0.0786292	-0.415495	0.677779	0.999781
AA986860	4.35349	-0.100387	0.202935	-0.494677	0.620828	0.999781
Aaas	737.222	-0.133119	0.226796	-0.586954	0.557235	0.999781
Aacs	1598.86	-0.309463	0.237671	-1.30206	0.192895	0.999781
Aadat	0.506867	-0.0202525	0.0915875	-0.221128	0.824993	0.999781
Aaed1	789.704	0.250895	0.214574	1.16927	0.242295	0.999781
Aagab	1292.66	-0.00801565	0.220543	-0.036345	0.971007	0.999781
Aak1	2108.04	0.299293	0.222593	1.34457	0.178763	0.999781
Aamdc	300.869	-0.0727187	0.214711	-0.338681	0.73485	0.999781
Aamp	5027.14	-0.191602	0.229938	-0.83328	0.404687	0.999781
Aanat	0.982965	-0.0221155	0.110409	-0.200304	0.841243	0.999781
Aar2	1167.83	-0.491515	0.227223	-2.16314	0.0305302	0.999781
Aars	2103.18	-0.345822	0.205191	-1.68536	0.0919186	0.999781
Aars2	423.138	-0.264586	0.219828	-1.20361	0.228741	0.999781
Aarsd1	440.178	-0.429023	0.222717	-1.92632	0.0540648	0.999781
Aasdh	267.294	0.0609075	0.207553	0.293456	0.769174	0.999781
Aasdhppt	506.035	-0.00591207	0.218021	-0.0271169	0.978366	0.999781
Aatf	811.131	0.038375	0.199763	0.192103	0.847662	0.999781
Aatk	4.31119	0.306644	0.185384	1.6541	0.0981073	0.999781
AB124611	638.291	-0.027676	0.235627	-0.117457	0.906498	0.999781
Abat	21.1482	0.398037	0.259811	1.53202	0.125517	0.999781
Abca1	777.186	0.360463	0.246888	1.46003	0.144283	0.999781
Abca12	11.8526	0.369873	0.263121	1.40572	0.159808	0.999781
Abca13	4.9865	0.158625	0.218169	0.727074	0.46718	0.999781
Abca14	0.762631	-0.0638681	0.0922859	-0.692068	0.488894	0.999781
Abca15	1.07712	0.00272504	0.116772	0.0233364	0.981382	0.999781
Abca16	0.866958	0.0466818	0.117264	0.398091	0.690563	0.999781
Abca17	3.40231	0.146781	0.202634	0.724367	0.46884	0.999781
Abca2	2152.94	0.186564	0.238987	0.780645	0.435012	0.999781
Abca3	1167.34	0.10976	0.201606	0.54443	0.586146	0.999781
Abca4	1.02923	0.106393	0.122262	0.870205	0.384188	0.999781
Abca5	18.7538	-0.154463	0.254404	-0.607155	0.543748	0.999781
Abca6	1.17833	0.168645	0.122315	1.37878	0.167962	0.999781
Abca7	2321.01	0.0920458	0.21358	0.430967	0.666493	0.999781
Abca8a	0.130552	-0.0166199	0.0786292	-0.211371	0.832598	0.999781
Abca8b	4.39905	-0.0327042	0.226954	-0.1441	0.885421	0.999781
Abca9	1.41877	0.00411762	0.108176	0.0380639	0.969637	0.999781
Abcb10	86.9796	-0.14947	0.255313	-0.585439	0.558253	0.999781
Abcb11	14.1682	0.0706627	0.248516	0.284339	0.776151	0.999781
Abcb1a	190.424	0.0423732	0.26301	0.161109	0.872008	0.999781
Abcb1b	520.216	-0.0500378	0.2568	-0.194851	0.845509	0.999781
Abcb4	16.3559	0.00306591	0.266131	0.0115203	0.990808	0.999781
Abcb5	0.823299	-0.00948077	0.113132	-0.0838027	0.933213	0.999781
Abcb6	165.307	-0.33068	0.235413	-1.40468	0.160117	0.999781
Abcb7	494.61	0.311792	0.262169	1.18928	0.234329	0.999781
Abcb8	384.999	-0.223395	0.205321	-1.08802	0.276585	0.999781
Abcb9	3951.92	-0.197512	0.259923	-0.759888	0.447322	0.999781
Abcc1	940.318	0.0389611	0.185039	0.210556	0.833234	0.999781
Abcc10	232.597	0.118934	0.238655	0.49835	0.618237	0.999781
Abcc12	0.252684	0.0315304	0.0786292	0.401001	0.688419	0.999781
Abcc2	7.22048	-0.135256	0.217167	-0.62282	0.533403	0.999781
Abcc3	12.7585	-0.273648	0.261993	-1.04449	0.296259	0.999781
Abcc4	1174.58	0.150965	0.185741	0.812774	0.416348	0.999781
Abcc5	774.757	0.229966	0.217203	1.05876	0.289707	0.999781
Abcc6	0.130552	-0.0166199	0.0786292	-0.211371	0.832598	0.999781
Abcc8	0.342319	-0.0487202	0.0786292	-0.619619	0.535508	0.999781
Abcc9	9.85512	-0.0702303	0.258185	-0.272016	0.78561	0.999781
Abcd1	1270.94	-0.065171	0.229134	-0.284423	0.776086	0.999781
Abcd2	15.4191	0.496306	0.237508	2.08964	0.0366497	0.999781
Abcd3	426.855	-0.0265535	0.221902	-0.119663	0.90475	0.999781
Abcd4	320.748	0.0784728	0.19121	0.410402	0.681511	0.999781
Abce1	2246.6	0.352696	0.25718	1.37139	0.170252	0.999781
Abcf1	1734.26	-0.0963137	0.17628	-0.546368	0.584813	0.999781
Abcf2	2984.8	-0.323492	0.223006	-1.4506	0.146892	0.999781
Abcf3	1505.55	-0.249524	0.203132	-1.22839	0.219302	0.999781
Abcg1	2576.53	0.0127019	0.204466	0.0621226	0.950465	0.999781
Abcg2	285.395	-0.024832	0.216881	-0.114496	0.908844	0.999781
Abcg3	630.846	0.247232	0.243269	1.01629	0.309491	0.999781
Abcg4	1.95879	0.153488	0.150301	1.02121	0.307157	0.999781
Abcg8	0.44643	0.0474713	0.0786421	0.603637	0.546085	0.999781
Abhd10	316.005	-0.0741445	0.193685	-0.38281	0.701861	0.999781
Abhd11	742.615	-0.265512	0.19374	-1.37045	0.170545	0.999781
Abhd11os	0.627492	0.0103256	0.106111	0.0973096	0.922481	0.999781
Abhd12	1237.5	-0.1953	0.227564	-0.85822	0.390771	0.999781
Abhd12b	5.5734	-0.103542	0.242206	-0.427494	0.669019	0.999781
Abhd13	1021.29	-0.124855	0.224942	-0.555056	0.578856	0.999781
Abhd14a	172.642	-0.339224	0.243416	-1.3936	0.163439	0.999781
Abhd14b	104.19	0.00207257	0.257088	0.00806172	0.993568	0.999781
Abhd15	221.079	0.178953	0.257439	0.695128	0.486975	0.999781
Abhd16a	1742.67	-0.0459404	0.228408	-0.201133	0.840595	0.999781
Abhd16b	2.21349	-0.0606921	0.19746	-0.307363	0.758567	0.999781
Abhd17a	1827.25	-0.171544	0.250338	-0.685249	0.493187	0.999781
Abhd17b	793.8	0.107715	0.225818	0.476999	0.633363	0.999781
Abhd17c	1176.1	-0.268803	0.189437	-1.41895	0.155912	0.999781
Abhd18	196.224	0.244868	0.266441	0.91903	0.35808	0.999781
Abhd2	945.337	0.00906674	0.187893	0.0482547	0.961513	0.999781
Abhd3	2.03254	0.123561	0.168505	0.733275	0.46339	0.999781
Abhd4	160.706	-0.0941208	0.253611	-0.371123	0.710546	0.999781
Abhd5	390.727	-0.107931	0.220592	-0.489277	0.624646	0.999781
Abhd6	321.335	0.0251051	0.193442	0.12978	0.89674	0.999781
Abhd8	2383.84	-0.109921	0.259612	-0.423403	0.672001	0.999781
Abi1	2562.72	0.139616	0.210683	0.662684	0.507533	0.999781
Abi2	302.025	-0.0650107	0.244935	-0.26542	0.790686	0.999781
Abi3	486.868	-0.188005	0.2604	-0.721987	0.470302	0.999781
Abi3bp	5.87423	-0.0822798	0.209962	-0.391879	0.695148	0.999781
Abl1	1363.48	0.0950798	0.174209	0.54578	0.585217	0.999781
Abl2	349.357	0.392035	0.220425	1.77854	0.0753147	0.999781
Ablim1	20409.2	0.0420464	0.193853	0.216898	0.828288	0.999781
Ablim2	54.2417	0.0236906	0.262994	0.0900801	0.928224	0.999781
Ablim3	2.20719	0.0353028	0.155376	0.227208	0.820262	0.999781
Abr	1556.31	-0.0737643	0.203594	-0.362312	0.717119	0.999781
Abra	6.17306	0.0853356	0.223516	0.381788	0.702619	0.999781
Abracl	1787.38	0.20266	0.218036	0.92948	0.352641	0.999781
Abraxas1	289.004	0.146703	0.229513	0.63919	0.522699	0.999781
Abraxas2	521.187	0.109901	0.232811	0.47206	0.636884	0.999781
Abt1	940.127	-0.457752	0.227712	-2.01022	0.0444076	0.999781
Abtb1	1188.2	-0.224002	0.225306	-0.994209	0.320121	0.999781
Abtb2	3811.26	-0.105105	0.211638	-0.496625	0.619453	0.999781
AC073947.1	0.598226	0.0802048	0.0867345	0.924716	0.355114	0.999781
AC078895.2	0.245069	0.0315304	0.0786292	0.401001	0.688419	0.999781
AC083895.1	1.50303	-0.202696	0.161261	-1.25695	0.208772	0.999781
AC084822.2	1.25652	0.0472301	0.105923	0.445892	0.655675	0.999781
AC087556.2	0.126342	0.0154803	0.0786292	0.196877	0.843924	0.999781
AC087559.1	0.254079	-0.0326701	0.0786292	-0.415495	0.677779	0.999781
AC087559.2	0.879831	0.132304	0.109687	1.20619	0.227742	0.999781
AC087802.1	1.23625	0.116637	0.129837	0.898335	0.369007	0.999781
AC087802.2	6.55518	0.101235	0.247591	0.408882	0.682627	0.999781
AC087802.5	2.81643	-0.205277	0.173241	-1.18492	0.236048	0.999781
AC087898.5	1.23153	0.129959	0.139069	0.934492	0.35005	0.999781
AC087902.3	9.87225	0.209092	0.25481	0.820577	0.411887	0.999781
AC090430.1	0.645217	-0.0233347	0.106814	-0.218461	0.82707	0.999781
AC099572.1	0.130552	-0.0166199	0.0786292	-0.211371	0.832598	0.999781
AC102176.1	0.346096	0.0475805	0.0786292	0.605125	0.545096	0.999781
AC102176.3	1.42888	0.0352373	0.147055	0.239619	0.810625	0.999781
AC102569.1	3.56319	0.0279196	0.192249	0.145226	0.884532	0.999781
AC102745.1	0.370719	0.052456	0.0824632	0.636115	0.524702	0.999781
AC102914.1	1.24148	0.0461985	0.140469	0.328887	0.742241	0.999781
AC109138.1	2.778	-0.015454	0.183268	-0.0843246	0.932798	0.999781
AC109138.2	9897.44	0.153684	0.217379	0.706989	0.479574	0.999781
AC109255.2	0.631255	0.0154006	0.0867789	0.17747	0.859139	0.999781
AC110211.2	0.379027	0.0475805	0.0786292	0.605125	0.545096	0.999781
AC110241.1	0.517981	-0.0536155	0.0995942	-0.538339	0.590343	0.999781
AC110514.1	5.26773	0.140919	0.224674	0.627215	0.530519	0.999781
AC110534.1	3.73369	-0.142862	0.202274	-0.706281	0.480013	0.999781
AC110534.2	0.252684	0.0315304	0.0786292	0.401001	0.688419	0.999781
AC110534.3	0.256905	-0.000606073	0.0786292	-0.00770798	0.99385	0.999781
AC110534.4	2.22183	0.15459	0.160363	0.964004	0.335044	0.999781
AC110534.5	106.423	0.057963	0.248626	0.233133	0.815658	0.999781
AC112943.1	0.224002	-0.000547273	0.0786292	-0.00696017	0.994447	0.999781
AC113063.1	0.725271	0.0492059	0.111622	0.440826	0.659339	0.999781
AC113125.1	0.501214	-0.0537822	0.0986154	-0.545374	0.585497	0.999781
AC113292.1	8.11763	-0.0369873	0.23462	-0.157647	0.874735	0.999781
AC115797.3	0.240423	-0.000604668	0.0786292	-0.00769012	0.993864	0.999781
AC115954.1	37.3204	0.125125	0.122028	1.02538	0.305186	0.999781
AC116324.1	0.528993	0.000246592	0.0909116	0.00271244	0.997836	0.999781
AC116487.1	0.126342	0.0154803	0.0786292	0.196877	0.843924	0.999781
AC116527.3	0.127039	-0.0166199	0.0786292	-0.211371	0.832598	0.999781
AC117188.2	17.9999	0.194347	0.250015	0.777344	0.436956	0.999781
AC117662.1	0.254079	-0.0326701	0.0786292	-0.415495	0.677779	0.999781
AC117662.2	1.24639	0.0988093	0.151925	0.650383	0.515445	0.999781
AC117662.3	0.251297	0.0315304	0.0786292	0.401001	0.688419	0.999781
AC118227.1	2.48357	-0.0692334	0.174726	-0.39624	0.691928	0.999781
AC118475.1	5.89907	0.229155	0.184045	1.2451	0.213096	0.999781
AC118646.2	2.84961	0.0346505	0.193515	0.179058	0.857892	0.999781
AC118710.1	0.127039	-0.0166199	0.0786292	-0.211371	0.832598	0.999781
AC118710.5	0.249506	-0.00032763	0.0786292	-0.00416677	0.996675	0.999781
AC119928.1	8.06773	0.114538	0.214652	0.533598	0.593619	0.999781
AC119928.2	375.363	0.562843	0.218912	2.57109	0.0101379	0.999781
AC119987.1	0.37099	-0.0166182	0.0786292	-0.211349	0.832615	0.999781
AC119998.1	1.87164	-0.0777377	0.158602	-0.490143	0.624033	0.999781
AC121151.1	0.130552	-0.0166199	0.0786292	-0.211371	0.832598	0.999781
AC121560.1	1.94491	-0.304514	0.169085	-1.80095	0.0717105	0.999781
AC121795.1	0.639411	0.0198334	0.106491	0.186244	0.852253	0.999781
AC121848.1	0.256929	-0.00067869	0.0786292	-0.00863153	0.993113	0.999781
AC122217.1	3.34874	-0.156212	0.198738	-0.786021	0.431855	0.999781
AC122217.3	7.42492	0.187513	0.250488	0.748588	0.454105	0.999781
AC122217.4	0.379027	0.0475805	0.0786292	0.605125	0.545096	0.999781
AC122413.2	23.9557	0.230019	0.248996	0.923784	0.355599	0.999781
AC122494.1	1.4304	-0.0710042	0.144649	-0.490873	0.623516	0.999781
AC123611.1	8.44364	0.156796	0.258836	0.605771	0.544667	0.999781
AC123956.1	5.66386	-0.211105	0.244383	-0.86383	0.387681	0.999781
AC124133.1	0.912851	-0.0838588	0.0884165	-0.948453	0.342899	0.999781
AC124426.1	21.4404	0.0501284	0.235474	0.212883	0.831418	0.999781
AC124479.1	0.130552	-0.0166199	0.0786292	-0.211371	0.832598	0.999781
AC124774.1	2.93444	0.137399	0.189977	0.723241	0.469532	0.999781
AC125028.1	0.856224	0.00886802	0.105928	0.0837173	0.933281	0.999781
AC125149.3	26.0815	0.147638	0.262629	0.562154	0.574011	0.999781
AC125149.4	0.262101	-0.000557573	0.0786292	-0.00709117	0.994342	0.999781
AC125178.2	0.506776	-0.000591997	0.0807669	-0.0073297	0.994152	0.999781
AC125178.3	0.133668	-0.0166199	0.0786292	-0.211371	0.832598	0.999781
AC125199.1	0.387421	-0.0487202	0.0786292	-0.619619	0.535508	0.999781
AC125396.1	0.135056	0.0154803	0.0786292	0.196877	0.843924	0.999781
AC125541.1	0.126342	0.0154803	0.0786292	0.196877	0.843924	0.999781
AC126553.1	6.50958	-0.080114	0.220696	-0.363006	0.716601	0.999781
AC129214.2	1.07059	0.126749	0.107431	1.17982	0.238071	0.999781
AC129539.1	1.19152	0.0399389	0.126796	0.314987	0.752772	0.999781
AC129574.1	1.01485	-0.00317969	0.148512	-0.0214104	0.982918	0.999781
AC131776.2	0.133668	-0.0166199	0.0786292	-0.211371	0.832598	0.999781
AC132099.1	4.46817	0.0581628	0.210437	0.27639	0.782248	0.999781
AC132291.1	0.126342	0.0154803	0.0786292	0.196877	0.843924	0.999781
AC132380.1	0.219802	0.0315304	0.0786292	0.401001	0.688419	0.999781
AC132444.1	4.84142	0.111421	0.220776	0.504679	0.613785	0.999781
AC132444.2	4.7404	-0.241832	0.223273	-1.08312	0.278753	0.999781
AC132444.6	11.1828	0.179233	0.241701	0.74155	0.45836	0.999781
AC132863.2	0.521415	0.069206	0.0821631	0.8423	0.39962	0.999781
AC133095.2	0.126342	0.0154803	0.0786292	0.196877	0.843924	0.999781
AC133103.1	1.63218	-0.214013	0.162081	-1.32041	0.186699	0.999781
AC133103.2	0.256909	-0.000621566	0.0786292	-0.00790503	0.993693	0.999781
AC133103.3	0.342319	-0.0487202	0.0786292	-0.619619	0.535508	0.999781
AC133103.7	1.78736	0.196392	0.150888	1.30158	0.193061	0.999781
AC133488.1	0.50053	-0.00102707	0.0808902	-0.0126971	0.989869	0.999781
AC133889.1	0.135056	0.0154803	0.0786292	0.196877	0.843924	0.999781
AC134468.1	32.2657	0.478353	0.259136	1.84596	0.0648987	0.999781
AC134548.1	6.22151	0.0935546	0.241947	0.386675	0.698997	0.999781
AC134917.1	0.391274	-0.0554603	0.0837599	-0.662135	0.507885	0.999781
AC135356.1	0.135056	0.0154803	0.0786292	0.196877	0.843924	0.999781
AC135736.3	3.01268	-0.264445	0.205205	-1.28869	0.197506	0.999781
AC137513.1	12.8107	-0.0341278	0.127418	-0.267841	0.788822	0.999781
AC137605.1	0.262067	-0.000628309	0.0786292	-0.00799078	0.993624	0.999781
AC138177.1	0.135056	0.0154803	0.0786292	0.196877	0.843924	0.999781
AC138715.1	3.28559	-0.0906108	0.201801	-0.449011	0.653424	0.999781
AC139155.1	0.252012	0.0315304	0.0786292	0.401001	0.688419	0.999781
AC139209.1	1.77281	0.0462123	0.124993	0.36972	0.711591	0.999781
AC139209.2	8.71019	-0.196229	0.208627	-0.940574	0.346923	0.999781
AC139573.2	3.79852	-0.197341	0.224116	-0.880534	0.37857	0.999781
AC140267.3	0.35035	0.0154795	0.0786292	0.196867	0.843931	0.999781
AC140300.2	6.06646	-0.117922	0.246764	-0.477875	0.632739	0.999781
AC140325.1	0.254079	-0.0326701	0.0786292	-0.415495	0.677779	0.999781
AC140325.3	0.126342	0.0154803	0.0786292	0.196877	0.843924	0.999781
AC140403.2	1.1335	-0.0698798	0.103796	-0.673245	0.500792	0.999781
AC140982.1	0.267335	-0.0326701	0.0786292	-0.415495	0.677779	0.999781
AC140982.3	0.254079	-0.0326701	0.0786292	-0.415495	0.677779	0.999781
AC141879.1	0.135056	0.0154803	0.0786292	0.196877	0.843924	0.999781
AC144408.3	0.514445	-0.0432064	0.0905656	-0.477073	0.63331	0.999781
AC144732.1	0.874433	0.0106701	0.107319	0.0994245	0.920801	0.999781
AC144852.1	0.999399	0.115114	0.102735	1.1205	0.2625	0.999781
AC147512.1	4.04073	0.070408	0.208941	0.336976	0.736135	0.999781
AC147512.2	3.28922	-0.120613	0.213594	-0.564682	0.57229	0.999781
AC147983.1	0.391657	-0.0487202	0.0786292	-0.619619	0.535508	0.999781
AC149090.1	1602.58	0.101281	0.203359	0.498039	0.618456	0.999781
AC149294.1	8.61172	-0.148821	0.235782	-0.631181	0.527922	0.999781
AC150035.1	27.8248	0.264678	0.259224	1.02104	0.307236	0.999781
AC150035.2	2.26345	0.0414516	0.191893	0.216014	0.828977	0.999781
AC154188.1	0.835062	0.0295762	0.12611	0.234527	0.814576	0.999781
AC154201.1	0.36552	-0.0167891	0.0786292	-0.213522	0.830919	0.999781
AC154265.2	0.251999	0.0315304	0.0786292	0.401001	0.688419	0.999781
AC154275.1	0.256948	-0.000726806	0.0786292	-0.00924346	0.992625	0.999781
AC154275.2	0.240419	-0.000610042	0.0786292	-0.00775846	0.99381	0.999781
AC154378.2	0.526737	-0.0349646	0.0813876	-0.429606	0.667482	0.999781
AC154378.3	1.42243	0.180776	0.139485	1.29603	0.194967	0.999781
AC154378.4	0.133668	-0.0166199	0.0786292	-0.211371	0.832598	0.999781
AC154540.2	0.570791	0.0761504	0.0846155	0.899958	0.368143	0.999781
AC154576.1	16.9407	-0.0873847	0.266533	-0.327858	0.743019	0.999781
AC154608.1	0.387546	0.0158141	0.0786292	0.201123	0.840603	0.999781
AC154679.1	1.18055	0.0861618	0.118969	0.724236	0.468921	0.999781
AC154679.2	4.89517	0.214499	0.184142	1.16486	0.244075	0.999781
AC157554.1	29.9713	0.113372	0.259684	0.436578	0.662417	0.999781
AC157554.2	2.15515	0.0713868	0.134237	0.531797	0.594867	0.999781
AC157566.2	0.133668	-0.0166199	0.0786292	-0.211371	0.832598	0.999781
AC157602.1	0.366926	0.016753	0.0821824	0.203851	0.83847	0.999781
AC158985.1	1.9451	0.00299624	0.170058	0.017619	0.985943	0.999781
AC159898.2	0.23712	-0.000726884	0.0786292	-0.00924445	0.992624	0.999781
AC161165.4	7.97146	0.0103469	0.104587	0.0989311	0.921193	0.999781
AC161198.1	0.632871	-0.0269536	0.106378	-0.253375	0.799979	0.999781
AC162863.1	0.130552	-0.0166199	0.0786292	-0.211371	0.832598	0.999781
AC163355.1	0.865354	-0.0207459	0.116778	-0.177653	0.858995	0.999781
AC163634.1	0.393718	-0.0144705	0.0843533	-0.171547	0.863794	0.999781
AC163694.1	5.94688	-0.236932	0.233584	-1.01434	0.310423	0.999781
AC164084.1	0.463287	0.0602937	0.0788472	0.764691	0.444456	0.999781
AC164084.3	0.126342	0.0154803	0.0786292	0.196877	0.843924	0.999781
AC164093.3	0.65848	0.0625818	0.0981884	0.637364	0.523888	0.999781
AC164296.1	0.244659	-0.0326701	0.0786292	-0.415495	0.677779	0.999781
AC164314.2	7.80963	-0.0268482	0.213377	-0.125825	0.89987	0.999781
AC164431.1	3.12195	-0.0722693	0.186858	-0.386761	0.698933	0.999781
AC164431.2	0.126342	0.0154803	0.0786292	0.196877	0.843924	0.999781
AC164558.2	0.224006	-0.000563261	0.0786292	-0.0071635	0.994284	0.999781
AC165079.1	1.53789	0.0383216	0.11007	0.348156	0.727723	0.999781
AC165151.1	19.2403	0.43283	0.265523	1.63011	0.103079	0.999781
AC165274.1	0.236225	0.0315304	0.0786292	0.401001	0.688419	0.999781
AC165953.1	2.58632	-0.00671208	0.191968	-0.0349646	0.972108	0.999781
AC165958.1	0.439604	0.0595789	0.0787034	0.757005	0.449047	0.999781
AC166114.1	33.1728	0.341275	0.264371	1.29089	0.19674	0.999781
AC166171.1	0.510426	0.032783	0.0806912	0.406277	0.684539	0.999781
AC166344.1	1.53174	-0.0549605	0.159118	-0.345407	0.729788	0.999781
AC166832.1	0.135056	0.0154803	0.0786292	0.196877	0.843924	0.999781
AC167192.1	0.743174	0.122546	0.105922	1.15695	0.247291	0.999781
AC168066.2	0.130552	-0.0166199	0.0786292	-0.211371	0.832598	0.999781
AC168090.2	0.267335	-0.0326701	0.0786292	-0.415495	0.677779	0.999781
AC168977.1	15.1994	-0.0906316	0.26641	-0.340196	0.733709	0.999781
AC168977.2	0.481373	-0.00335896	0.0793525	-0.0423297	0.966236	0.999781
AC169385.1	13.3371	0.358269	0.260224	1.37677	0.168583	0.999781
AC169509.1	4.45687	0.325706	0.203211	1.6028	0.10898	0.999781
AC171202.1	0.512558	-0.085203	0.0911349	-0.93491	0.349835	0.999781
AC174929.1	19.847	0.0442229	0.263898	0.167575	0.866917	0.999781
AC174929.2	13.3509	0.0926608	0.264546	0.350264	0.726141	0.999781
AC183095.1	0.505369	0.0633024	0.078851	0.802811	0.422084	0.999781
AC183097.2	0.734997	-0.0435723	0.10251	-0.425055	0.670797	0.999781
AC183097.3	0.133668	-0.0166199	0.0786292	-0.211371	0.832598	0.999781
AC183097.4	1.8982	0.0570497	0.126427	0.451247	0.651811	0.999781
AC191865.4	0.133668	-0.0166199	0.0786292	-0.211371	0.832598	0.999781
AC225888.3	272.321	0.555813	0.243861	2.27922	0.0226539	0.999781
AC238676.1	48.1347	0.192654	0.262795	0.733095	0.463501	0.999781
AC241886.2	0.130552	-0.0166199	0.0786292	-0.211371	0.832598	0.999781
AC242683.1	1.303	-0.166062	0.134851	-1.23145	0.218155	0.999781
AC242685.1	9.98676	-0.0069813	0.192083	-0.0363452	0.971007	0.999781
AC243907.1	4.50414	-0.227217	0.211309	-1.07529	0.282246	0.999781
Acaa1a	1631.95	0.0549637	0.243752	0.225491	0.821598	0.999781
Acaa1b	6.31725	-0.0949094	0.182006	-0.521464	0.602044	0.999781
Acaa2	2043.81	-0.223874	0.244694	-0.914914	0.360237	0.999781
Acaca	199.9	0.211732	0.250533	0.845127	0.39804	0.999781
Acacb	39.7938	-0.288214	0.266171	-1.08281	0.278891	0.999781
Acad10	352.076	-0.0781857	0.237202	-0.329616	0.74169	0.999781
Acad11	372.772	0.181045	0.188546	0.960218	0.336946	0.999781
Acad12	69.9138	-0.0795373	0.2449	-0.324775	0.745351	0.999781
Acad8	389.02	-0.0528294	0.196718	-0.268554	0.788273	0.999781
Acad9	960.211	-0.158992	0.192998	-0.823802	0.410052	0.999781
Acadl	848.813	0.06618	0.204186	0.324116	0.74585	0.999781
Acadm	885.641	0.129997	0.195109	0.666278	0.505233	0.999781
Acads	494.363	-0.0973437	0.256693	-0.379222	0.704523	0.999781
Acadsb	413.302	0.267405	0.227984	1.17291	0.240831	0.999781
Acadvl	2488.06	-0.27254	0.23748	-1.14763	0.251121	0.999781
Acap1	6549.56	-0.200607	0.183758	-1.09169	0.274969	0.999781
Acap2	1363.95	0.197776	0.228035	0.867307	0.385774	0.999781
Acap3	408.503	-0.00787938	0.221231	-0.035616	0.971589	0.999781
Acat1	1925.34	-0.0786521	0.186269	-0.42225	0.672842	0.999781
Acat2	1490.46	-0.288031	0.247394	-1.16426	0.244318	0.999781
Acat3	19.0729	-0.0715292	0.264764	-0.270163	0.787035	0.999781
Acbd3	1238.22	0.0744376	0.233308	0.319053	0.749686	0.999781
Acbd4	268.001	-0.192927	0.232017	-0.83152	0.40568	0.999781
Acbd5	903.206	0.278548	0.258957	1.07565	0.282083	0.999781
Acbd6	678.017	-0.150528	0.21886	-0.68778	0.491591	0.999781
Acbd7	2.70196	0.0138004	0.17817	0.0774563	0.938261	0.999781
Accs	140.375	-0.0333352	0.229564	-0.145211	0.884544	0.999781
Accsl	0.401003	-0.0487202	0.0786292	-0.619619	0.535508	0.999781
Acd	798.231	-0.17932	0.214589	-0.835644	0.403355	0.999781
Acer1	6.10327	0.0124122	0.204064	0.0608251	0.951498	0.999781
Acer2	596.991	-0.120525	0.252276	-0.477749	0.632829	0.999781
Acer3	272.164	0.073624	0.210481	0.349789	0.726497	0.999781
Ache	4.01444	0.101489	0.216276	0.469255	0.638887	0.999781
Acin1	2231.78	0.132601	0.181032	0.732476	0.463878	0.999781
Ackr2	1.60526	-0.0645784	0.122735	-0.526163	0.598775	0.999781
Ackr3	1.09332	0.0192711	0.136019	0.141679	0.887333	0.999781
Ackr4	10.0737	-0.017879	0.231992	-0.0770676	0.93857	0.999781
Acly	6354.76	-0.110915	0.189251	-0.586075	0.557825	0.999781
Acmsd	14.4295	0.282245	0.26642	1.0594	0.289419	0.999781
Acnat1	26.0277	-0.0290173	0.266385	-0.10893	0.913258	0.999781
Acnat2	0.252684	0.0315304	0.0786292	0.401001	0.688419	0.999781
Aco1	896.313	0.0265902	0.216937	0.122571	0.902447	0.999781
Aco2	3893.82	-0.154047	0.205578	-0.74934	0.453653	0.999781
Acod1	19.2268	-0.341777	0.237813	-1.43716	0.150671	0.999781
Acot1	19.564	-0.459398	0.264478	-1.73699	0.0823881	0.999781
Acot10	0.385734	0.0153962	0.0786292	0.195808	0.844761	0.999781
Acot11	207.012	-0.224653	0.258677	-0.868467	0.385139	0.999781
Acot12	1.37988	-0.180038	0.131182	-1.37243	0.16993	0.999781
Acot13	350.049	0.0161906	0.234564	0.0690241	0.94497	0.999781
Acot2	2211.09	-0.0496948	0.21386	-0.232371	0.81625	0.999781
Acot3	0.438957	0.0545467	0.0788518	0.691762	0.489087	0.999781
Acot4	97.7948	0.441032	0.262891	1.67762	0.0934205	0.999781
Acot6	113.914	0.139643	0.247654	0.563862	0.572848	0.999781
Acot7	469.585	-0.171181	0.263878	-0.648715	0.516523	0.999781
Acot8	362.709	-0.342643	0.219089	-1.56394	0.117831	0.999781
Acot9	916.306	-0.0996129	0.198486	-0.501863	0.615764	0.999781
Acox1	792.533	-0.122567	0.228154	-0.537213	0.591121	0.999781
Acox2	0.858653	-0.0574896	0.116331	-0.494191	0.621171	0.999781
Acox3	984.067	0.160669	0.212566	0.755853	0.449737	0.999781
Acoxl	53.9958	0.296468	0.259835	1.14098	0.253877	0.999781
Acp1	510.973	0.197755	0.224776	0.87979	0.378973	0.999781
Acp2	340.902	-0.260553	0.222163	-1.1728	0.240875	0.999781
Acp4	13.2979	-0.0498136	0.26422	-0.188531	0.850461	0.999781
Acp5	3653.95	0.0393777	0.241358	0.163151	0.8704	0.999781
Acp6	962.564	-0.0761632	0.186858	-0.407599	0.683568	0.999781
Acpp	325.874	0.0389901	0.219717	0.177456	0.85915	0.999781
Acrbp	138.346	0.0173932	0.233812	0.0743896	0.9407	0.999781
Acrv1	8.60551	-0.0388778	0.255483	-0.152173	0.87905	0.999781
Acsbg1	220.615	-0.276691	0.253598	-1.09106	0.275247	0.999781
Acsbg2	5.00643	-0.0191299	0.234617	-0.0815368	0.935015	0.999781
Acsf2	189.946	0.312412	0.231097	1.35187	0.176418	0.999781
Acsf3	117.457	0.0686698	0.2539	0.27046	0.786806	0.999781
Acsl1	365.382	0.0567815	0.213865	0.265502	0.790623	0.999781
Acsl3	1102.3	0.0406427	0.266515	0.152497	0.878795	0.999781
Acsl4	1096.74	0.40056	0.255607	1.56709	0.117093	0.999781
Acsl5	2787.87	-0.0805318	0.191971	-0.4195	0.674851	0.999781
Acsm1	0.130552	-0.0166199	0.0786292	-0.211371	0.832598	0.999781
Acsm2	11.6052	0.387043	0.263924	1.46649	0.142514	0.999781
Acsm3	0.652761	-0.0679325	0.0799938	-0.849222	0.395758	0.999781
Acsm4	0.637199	0.0585324	0.0973394	0.601323	0.547625	0.999781
Acsm5	0.732299	-0.04266	0.101601	-0.419877	0.674575	0.999781
Acss1	1555.48	0.119068	0.218618	0.544638	0.586003	0.999781
Acss2	2177.16	0.231077	0.195612	1.1813	0.237482	0.999781
Acss3	20.7172	0.192139	0.253976	0.756524	0.449335	0.999781
Acta1	4.01743	0.238585	0.219418	1.08735	0.27688	0.999781
Acta2	3.897	-0.0326723	0.22809	-0.143243	0.886098	0.999781
Actb	251235	-0.162768	0.23645	-0.688382	0.491212	0.999781
Actbl2	0.526205	-0.0346233	0.0814708	-0.424979	0.670852	0.999781
Actc1	0.6036	-0.0225099	0.105116	-0.214144	0.830435	0.999781
Actg-ps1	10.1698	0.032245	0.255075	0.126414	0.899404	0.999781
Actg1	61865.8	-0.186612	0.18225	-1.02394	0.305866	0.999781
Actg2	56.8066	-0.183576	0.264207	-0.69482	0.487168	0.999781
Actl10	1.29685	0.052159	0.140192	0.372054	0.709853	0.999781
Actl6a	1855.45	-0.184568	0.202246	-0.912588	0.361459	0.999781
Actl6b	4.92814	0.0905616	0.235423	0.384677	0.700477	0.999781
Actl7a	0.261104	-0.0326701	0.0786292	-0.415495	0.677779	0.999781
Actl7b	0.676682	0.0868062	0.0900343	0.964146	0.334973	0.999781
Actn1	2783.6	0.183608	0.179208	1.02455	0.305576	0.999781
Actn2	153.503	0.4133	0.257884	1.60266	0.10901	0.999781
Actn3	2.91322	-0.0273668	0.167007	-0.163866	0.869837	0.999781
Actn4	6178.34	-0.132959	0.197617	-0.672812	0.501067	0.999781
Actr10	2052.14	0.0244857	0.196233	0.124779	0.900699	0.999781
Actr1a	2676.47	-0.177633	0.20839	-0.852406	0.393989	0.999781
Actr1b	1871.43	-0.196078	0.21177	-0.925903	0.354496	0.999781
Actr2	5227.22	0.160332	0.24425	0.656428	0.511549	0.999781
Actr3	20957	0.125448	0.204905	0.612227	0.540388	0.999781
Actr3b	14.8224	-0.47636	0.254393	-1.87254	0.0611319	0.999781
Actr5	1185.19	-0.378073	0.235853	-1.60301	0.108933	0.999781
Actr6	310.238	0.128549	0.239472	0.536804	0.591403	0.999781
Actr8	724.714	0.0565142	0.193252	0.292437	0.769952	0.999781
Actrt3	3.2185	-0.0752752	0.185984	-0.404739	0.685669	0.999781
Acvr1	15.6992	-0.142136	0.265094	-0.536172	0.59184	0.999781
Acvr1b	136.827	0.0237483	0.229762	0.10336	0.917677	0.999781
Acvr1c	8.35657	0.150143	0.219108	0.685246	0.493189	0.999781
Acvr2a	223.566	0.0469419	0.266357	0.176237	0.860108	0.999781
Acvr2b	4.29496	-0.0807505	0.188197	-0.429074	0.667869	0.999781
Acvrl1	1219.52	-0.0886051	0.255122	-0.347305	0.728362	0.999781
Acy1	243.811	-0.120535	0.241561	-0.498982	0.617792	0.999781
Acy3	0.783313	-0.0745398	0.0836109	-0.891508	0.372657	0.999781
Acyp1	340.473	0.0680984	0.212576	0.320349	0.748704	0.999781
Acyp2	7.70251	-0.144733	0.246345	-0.587523	0.556853	0.999781
Ada	422.724	-0.154036	0.239441	-0.643314	0.52002	0.999781
Adad1	1.00628	0.00143284	0.132701	0.0107975	0.991385	0.999781
Adal	255.556	0.0168801	0.215141	0.0784607	0.937462	0.999781
Adam10	2327.54	0.0717974	0.240453	0.298593	0.765251	0.999781
Adam11	6.85435	0.201751	0.232445	0.867948	0.385423	0.999781
Adam12	29.8219	0.0811497	0.266157	0.304893	0.760447	0.999781
Adam15	235.999	-0.0305549	0.228166	-0.133915	0.89347	0.999781
Adam17	1285.01	0.12006	0.234924	0.511058	0.60931	0.999781
Adam18	0.135056	0.0154803	0.0786292	0.196877	0.843924	0.999781
Adam19	464.41	-0.255262	0.266345	-0.958388	0.337867	0.999781
Adam1a	48.0827	0.240702	0.257702	0.934031	0.350288	0.999781
Adam1b	1.18159	-0.0175645	0.125421	-0.140044	0.888625	0.999781
Adam2	0.127039	-0.0166199	0.0786292	-0.211371	0.832598	0.999781
Adam21	2.52771	0.140817	0.171721	0.820036	0.412195	0.999781
Adam22	36.5225	0.337875	0.26615	1.26949	0.204266	0.999781
Adam23	9.02	-0.409115	0.240526	-1.70092	0.0889588	0.999781
Adam28	15.6757	0.042226	0.266543	0.158421	0.874125	0.999781
Adam3	0.262356	-0.00019236	0.0786292	-0.00244642	0.998048	0.999781
Adam30	5.0537	0.591448	0.218827	2.70281	0.0068756	0.999781
Adam32	0.460962	0.00838956	0.0788226	0.106436	0.915236	0.999781
Adam33	2.77205	0.0426722	0.209789	0.203405	0.838818	0.999781
Adam34	0.239676	0.000323121	0.0786292	0.00410942	0.996721	0.999781
Adam4	8.81482	0.321934	0.237945	1.35298	0.176063	0.999781
Adam6b	2.54708	0.0747381	0.17885	0.417882	0.676034	0.999781
Adam8	185.334	0.00146136	0.266247	0.00548874	0.995621	0.999781
Adam9	104.907	-0.163359	0.266523	-0.612927	0.539925	0.999781
Adamts1	0.371815	-0.00309094	0.0789343	-0.0391584	0.968764	0.999781
Adamts10	1529.88	-0.0604112	0.201534	-0.299756	0.764363	0.999781
Adamts12	0.391657	-0.0487202	0.0786292	-0.619619	0.535508	0.999781
Adamts13	3.48383	-0.199202	0.168835	-1.17986	0.238055	0.999781
Adamts14	177.172	-0.163461	0.225711	-0.724208	0.468938	0.999781
Adamts15	3.40681	0.318973	0.169946	1.87691	0.0605308	0.999781
Adamts16	0.938464	0.142165	0.121406	1.17099	0.241601	0.999781
Adamts17	28.3113	0.0961633	0.266173	0.361281	0.717889	0.999781
Adamts18	5.12662	0.177585	0.216953	0.818541	0.413048	0.999781
Adamts19	0.634574	0.060026	0.0979193	0.613015	0.539867	0.999781
Adamts2	31.3925	0.373925	0.25706	1.45462	0.145774	0.999781
Adamts20	3.02076	0.125095	0.188257	0.664488	0.506378	0.999781
Adamts3	32.5508	-0.227832	0.262387	-0.868306	0.385227	0.999781
Adamts4	1.25995	-0.108539	0.143018	-0.758915	0.447903	0.999781
Adamts5	0.235556	0.0315304	0.0786292	0.401001	0.688419	0.999781
Adamts6	234.818	0.259398	0.261593	0.991608	0.321389	0.999781
Adamts7	1.25853	0.099304	0.120855	0.821682	0.411258	0.999781
Adamts8	2.29303	-0.0843538	0.146417	-0.576122	0.564533	0.999781
Adamts9	12.4883	-0.0498219	0.264003	-0.188717	0.850314	0.999781
Adamtsl1	1.14184	-0.158351	0.138103	-1.14662	0.25154	0.999781
Adamtsl2	33.1038	-0.302628	0.265968	-1.13784	0.255189	0.999781
Adamtsl3	2.41984	0.005263	0.130728	0.0402592	0.967886	0.999781
Adamtsl4	92.5088	0.0904775	0.225136	0.401879	0.687773	0.999781
Adamtsl5	0.471133	0.0625905	0.0796782	0.785541	0.432136	0.999781
Adap1	322.403	-0.231196	0.265847	-0.869658	0.384487	0.999781
Adar	2975.28	0.017973	0.195744	0.0918187	0.926842	0.999781
Adarb1	51.5585	-0.74877	0.26212	-2.85659	0.00428213	0.999781
Adarb2	13.4797	0.0290839	0.260187	0.111781	0.910997	0.999781
Adat1	158.964	-0.136733	0.209171	-0.65369	0.513312	0.999781
Adat2	34.3063	-0.0575825	0.263584	-0.21846	0.827071	0.999781
Adat3	81.7272	-0.0688892	0.246859	-0.279063	0.780196	0.999781
Adck1	430.282	0.0440047	0.242064	0.181789	0.855748	0.999781
Adck2	787.298	-0.121359	0.215148	-0.564074	0.572703	0.999781
Adck5	341.302	-0.363385	0.227776	-1.59536	0.110632	0.999781
Adcy1	12.2617	-0.271122	0.245926	-1.10246	0.270263	0.999781
Adcy10	6.18629	0.121582	0.247106	0.492025	0.622702	0.999781
Adcy3	984.263	-0.0141441	0.20106	-0.0703473	0.943917	0.999781
Adcy4	9.67538	0.104195	0.261058	0.399127	0.6898	0.999781
Adcy5	3.4591	-0.0392871	0.173989	-0.225802	0.821355	0.999781
Adcy6	343.886	0.367763	0.209588	1.7547	0.0793113	0.999781
Adcy7	4729.87	0.0426674	0.189943	0.224633	0.822265	0.999781
Adcy8	4.02731	0.312436	0.211762	1.47541	0.140103	0.999781
Adcy9	25.2708	0.250713	0.263711	0.950713	0.34175	0.999781
Adcyap1	0.742648	-0.0417244	0.11269	-0.370257	0.711191	0.999781
Adcyap1r1	1.16105	0.0238274	0.145564	0.16369	0.869975	0.999781
Add1	9084.98	0.0135276	0.208921	0.0647501	0.948373	0.999781
Add2	0.228213	-0.0326701	0.0786292	-0.415495	0.677779	0.999781
Add3	8674.8	0.205783	0.184877	1.11308	0.265674	0.999781
Adgb	1.00638	-0.0375082	0.11033	-0.339965	0.733883	0.999781
Adgra1	0.822066	-0.0224197	0.115605	-0.193934	0.846227	0.999781
Adgra2	51.1907	-0.339949	0.251695	-1.35064	0.176811	0.999781
Adgra3	45.3055	0.200159	0.263483	0.759668	0.447453	0.999781
Adgrb2	4.30079	0.122454	0.191081	0.640852	0.521619	0.999781
Adgrb3	7.31107	0.118027	0.246228	0.479343	0.631695	0.999781
Adgrd1	25.5352	0.0964889	0.265759	0.363069	0.716553	0.999781
Adgre1	2.30007	-0.000238087	0.160887	-0.00147984	0.998819	0.999781
Adgre4	2.26809	-0.0380703	0.17975	-0.211795	0.832267	0.999781
Adgre5	7755.56	-0.116667	0.208876	-0.558548	0.57647	0.999781
Adgrf1	0.256897	-0.000579145	0.0786292	-0.00736552	0.994123	0.999781
Adgrf3	5.02472	-0.174604	0.176118	-0.991404	0.321488	0.999781
Adgrf4	0.236228	0.0315304	0.0786292	0.401001	0.688419	0.999781
Adgrf5	1.44164	0.115876	0.147755	0.784243	0.432897	0.999781
Adgrg1	23.9934	-0.0569466	0.265153	-0.214769	0.829947	0.999781
Adgrg2	1.19839	0.00284711	0.126407	0.0225233	0.982031	0.999781
Adgrg3	87.7956	0.00681474	0.256732	0.0265442	0.978823	0.999781
Adgrg4	4.5469	0.18626	0.230875	0.806757	0.419807	0.999781
Adgrg5	48.0736	-0.265687	0.262036	-1.01393	0.310615	0.999781
Adgrg6	0.239662	-0.00197457	0.0786292	-0.0251125	0.979965	0.999781
Adgrg7	0.219802	0.0315304	0.0786292	0.401001	0.688419	0.999781
Adgrl1	409.312	0.0669376	0.249511	0.268275	0.788487	0.999781
Adgrl2	177.142	0.130529	0.264935	0.492683	0.622237	0.999781
Adgrl3	16.612	-0.131523	0.255407	-0.514954	0.606585	0.999781
Adgrv1	41.0887	0.184251	0.254811	0.723086	0.469627	0.999781
Adh1	546.455	-0.436135	0.233202	-1.8702	0.061456	0.999781
Adh4	4.83521	0.0863976	0.232117	0.372215	0.709733	0.999781
Adh5	2216.25	-0.179252	0.180906	-0.990854	0.321757	0.999781
Adh6a	0.416055	0.0101428	0.0855531	0.118556	0.905627	0.999781
Adh6b	7.44092	-0.0456933	0.246457	-0.185401	0.852915	0.999781
Adh7	0.98467	0.107644	0.113725	0.946528	0.34388	0.999781
Adhfe1	3.64526	-0.0613565	0.200455	-0.306086	0.759539	0.999781
Adi1	2016.47	-0.273069	0.211185	-1.29303	0.196001	0.999781
Adig	4.29769	0.413623	0.20356	2.03194	0.0421593	0.999781
Adipoq	11.0694	-0.209932	0.245576	-0.854857	0.39263	0.999781
Adipor1	3201.89	-0.129913	0.213034	-0.609822	0.541979	0.999781
Adipor2	730.226	-0.25799	0.221872	-1.16279	0.244916	0.999781
Adk	1679.4	0.0258929	0.184083	0.140658	0.88814	0.999781
Adm	15.9824	-0.106796	0.266483	-0.400761	0.688596	0.999781
Adnp	341.887	0.412695	0.253931	1.62522	0.104115	0.999781
Adnp2	643.212	-0.284288	0.191926	-1.48124	0.138544	0.999781
Ado	458.415	-0.0663975	0.198193	-0.335015	0.737614	0.999781
Adora1	2.74206	0.0433875	0.188152	0.230598	0.817627	0.999781
Adora2a	563.733	-0.0690083	0.251023	-0.274908	0.783387	0.999781
Adora2b	1.58975	0.0170933	0.149253	0.114525	0.908821	0.999781
Adora3	18.0696	0.138146	0.265079	0.521151	0.602262	0.999781
Adpgk	1272.94	0.0733052	0.213026	0.344114	0.73076	0.999781
Adprh	1584.15	-0.250102	0.230752	-1.08386	0.278429	0.999781
Adprhl2	884.246	-0.366817	0.226692	-1.61813	0.105634	0.999781
Adprm	511.497	-0.192001	0.22399	-0.857186	0.391342	0.999781
Adra1a	8.26019	0.342335	0.244496	1.40017	0.161464	0.999781
Adra1b	2.78229	0.0384724	0.200511	0.191872	0.847842	0.999781
Adra2a	8.7449	0.400224	0.247033	1.62012	0.105207	0.999781
Adra2b	13.9467	0.22684	0.258506	0.877502	0.380214	0.999781
Adra2c	0.674621	0.0866224	0.0899439	0.963071	0.335512	0.999781
Adrb1	1.96621	-0.0950727	0.16766	-0.567057	0.570675	0.999781
Adrb2	2664.63	-0.0664361	0.218898	-0.303503	0.761507	0.999781
Adrb3	2.93535	-0.0151267	0.169173	-0.0894155	0.928752	0.999781
Adrm1	2204.64	-0.211769	0.222513	-0.951715	0.341242	0.999781
Adsl	2387.32	-0.21559	0.216038	-0.997926	0.318315	0.999781
Adss	1552.83	0.0800239	0.218507	0.366231	0.714193	0.999781
Adssl1	12.5535	-0.0852216	0.251474	-0.338889	0.734693	0.999781
Adtrp	0.295247	0.00694534	0.0786292	0.0883302	0.929614	0.999781
Aebp1	6.61483	-0.131415	0.223237	-0.588678	0.556077	0.999781
Aebp2	2840.41	0.0121131	0.229985	0.0526689	0.957996	0.999781
AEKR01077154.1	300.629	-0.126567	0.226249	-0.559414	0.575879	0.999781
Aen	499.403	-0.129478	0.202875	-0.638216	0.523333	0.999781
Aes	7533.18	-0.126688	0.23185	-0.546424	0.584775	0.999781
AF366264	1.61565	-0.167079	0.1426	-1.17166	0.241334	0.999781
AF529169	2.52423	0.0764992	0.191491	0.399493	0.68953	0.999781
Afap1	534.664	0.157731	0.181736	0.86791	0.385443	0.999781
Afap1l1	2.48607	-0.248259	0.163949	-1.51425	0.129962	0.999781
Afdn	17.3873	0.00890468	0.242676	0.0366937	0.970729	0.999781
Aff1	3127.27	-0.00859458	0.257744	-0.0333454	0.973399	0.999781
Aff2	5.40884	-0.0642247	0.227395	-0.282437	0.777608	0.999781
Aff3	1290.84	0.207122	0.203681	1.01689	0.309204	0.999781
Aff4	2149.48	0.182914	0.253289	0.722155	0.470199	0.999781
Afg1l	142.87	0.154376	0.237217	0.650778	0.51519	0.999781
Afg3l1	1100.23	-0.195479	0.199602	-0.979347	0.327409	0.999781
Afg3l2	1444.8	-0.10072	0.175459	-0.574038	0.565942	0.999781
Afm	0.270111	0.0315304	0.0786292	0.401001	0.688419	0.999781
Afmid	141.19	-0.133234	0.230445	-0.57816	0.563156	0.999781
Afp	182.093	0.120778	0.245972	0.491026	0.623408	0.999781
Aftph	1255.8	0.314121	0.257582	1.2195	0.222655	0.999781
Aga	282.576	0.120617	0.254122	0.474643	0.635042	0.999781
Agap1	9.30926	0.0354707	0.223564	0.15866	0.873937	0.999781
Agap2	175.39	-0.163728	0.202279	-0.809416	0.418276	0.999781
Agap3	1501.54	-0.0582201	0.236753	-0.245911	0.805751	0.999781
Agbl1	3.52941	-0.0240033	0.188905	-0.127066	0.898888	0.999781
Agbl2	5.27587	0.13829	0.224458	0.616105	0.537825	0.999781
Agbl3	33.0254	-0.257907	0.266265	-0.968608	0.332741	0.999781
Agbl4	4.12235	0.126399	0.192847	0.655434	0.512188	0.999781
Agbl5	230.426	-0.136068	0.219846	-0.618923	0.535967	0.999781
Ager	18.7858	0.181478	0.266497	0.680977	0.495886	0.999781
Agfg1	3409.55	0.0229488	0.208174	0.110238	0.91222	0.999781
Agfg2	660.327	0.0581718	0.260473	0.223331	0.823278	0.999781
Aggf1	1520.62	-0.0709655	0.216147	-0.32832	0.74267	0.999781
Agk	815.707	-0.133564	0.178646	-0.747648	0.454673	0.999781
Agl	155.538	0.258008	0.250866	1.02847	0.30373	0.999781
Agmat	0.130552	-0.0166199	0.0786292	-0.211371	0.832598	0.999781
Agmo	3.97397	0.111588	0.208973	0.533982	0.593354	0.999781
Ago1	243.384	0.247421	0.213696	1.15782	0.246938	0.999781
Ago2	2498.91	0.0452217	0.217608	0.207812	0.835375	0.999781
Ago3	331.896	-0.0720919	0.246822	-0.292081	0.770225	0.999781
Ago4	16.0266	0.108966	0.263007	0.414309	0.678648	0.999781
Agpat1	439.967	-0.135585	0.225638	-0.600898	0.547908	0.999781
Agpat2	250.625	-0.217523	0.240119	-0.905895	0.364991	0.999781
Agpat3	2626.48	-0.216689	0.205497	-1.05446	0.29167	0.999781
Agpat4	170.824	-0.363363	0.235022	-1.54608	0.122084	0.999781
Agpat5	811.277	-0.141189	0.195455	-0.722362	0.470072	0.999781
Agps	1501.58	0.160639	0.238539	0.673428	0.500675	0.999781
Agr3	1.8877	-0.124586	0.153587	-0.811175	0.417265	0.999781
Agrn	74.82	0.199114	0.254366	0.782785	0.433753	0.999781
Agrp	5.83158	0.260009	0.245874	1.05749	0.290289	0.999781
Agt	1.43131	0.0834823	0.148426	0.562452	0.573808	0.999781
Agtpbp1	520.293	-0.0201709	0.238316	-0.084639	0.932548	0.999781
Agtr1a	0.226207	-0.0326701	0.0786292	-0.415495	0.677779	0.999781
Agtr1b	1.11558	-0.072886	0.13772	-0.529232	0.596645	0.999781
Agtrap	516.045	-0.417102	0.231435	-1.80225	0.0715066	0.999781
Ahctf1	1530.7	0.241249	0.245429	0.98297	0.325622	0.999781
Ahcy	1066.27	-0.200397	0.229672	-0.872533	0.382918	0.999781
Ahcyl1	1634.96	0.181059	0.196439	0.921705	0.356683	0.999781
Ahcyl2	2531.73	0.034063	0.186143	0.182994	0.854803	0.999781
Ahdc1	154.867	0.0530043	0.23621	0.224395	0.82245	0.999781
Ahi1	176.543	-0.432824	0.237719	-1.82074	0.0686469	0.999781
Ahnak	713.424	-0.15797	0.253111	-0.624116	0.532552	0.999781
Ahr	229.438	-0.410046	0.24034	-1.70611	0.0879883	0.999781
Ahrr	20.8597	-0.394769	0.254402	-1.55175	0.120722	0.999781
Ahsa1	5520.74	-0.331204	0.25685	-1.28949	0.197228	0.999781
Ahsa2	906.446	0.0325887	0.262426	0.124182	0.901171	0.999781
AI182371	14.461	0.317552	0.25826	1.22958	0.218853	0.999781
AI314180	879.188	0.173332	0.260528	0.665311	0.505852	0.999781
AI413582	818.721	-0.014358	0.248272	-0.0578318	0.953883	0.999781
AI429214	5.41389	-0.0260001	0.20543	-0.126564	0.899285	0.999781
AI464131	0.753355	0.0956559	0.113256	0.844602	0.398333	0.999781
AI467606	1807.95	-0.318963	0.242195	-1.31697	0.187849	0.999781
AI481877	0.508633	0.0800896	0.0911226	0.878922	0.379444	0.999781
AI593442	0.708603	-0.0488588	0.111023	-0.440078	0.659881	0.999781
AI597479	431.913	0.0541501	0.21095	0.256696	0.797413	0.999781
AI606181	102.253	0.400716	0.244765	1.63715	0.1016	0.999781
AI837181	730.46	-0.180559	0.232047	-0.778112	0.436503	0.999781
AI854703	257.567	-0.448311	0.242166	-1.85126	0.0641323	0.999781
AI987944	265.611	0.262228	0.26578	0.986635	0.323822	0.999781
Aida	315.637	0.149101	0.220854	0.675112	0.499605	0.999781
Aif1	3.55904	0.335306	0.214886	1.56039	0.118667	0.999781
Aif1l	2.20639	0.116549	0.165958	0.702283	0.482503	0.999781
Aifm1	677.562	-0.0299303	0.222914	-0.134269	0.89319	0.999781
Aifm2	11.4081	0.17074	0.260151	0.656312	0.511623	0.999781
Aifm3	1.06573	0.05169	0.124384	0.415567	0.677727	0.999781
Aig1	464.146	-0.234491	0.203897	-1.15005	0.250125	0.999781
Aim2	264.762	0.131008	0.250186	0.523644	0.600526	0.999781
Aimp1	383.691	0.0837297	0.21519	0.389096	0.697205	0.999781
Aimp2	1030.77	-0.259673	0.244583	-1.0617	0.288372	0.999781
Aip	2408.91	-0.132288	0.242464	-0.5456	0.585341	0.999781
Aipl1	4.90938	0.0114774	0.224865	0.0510412	0.959293	0.999781
Aire	4.38061	0.239051	0.224767	1.06355	0.287532	0.999781
Ajuba	12.7128	-0.193191	0.259547	-0.744338	0.456672	0.999781
Ak1	1.87728	0.203204	0.162261	1.25233	0.21045	0.999781
AK157302	2.54261	0.0799448	0.179846	0.444518	0.656668	0.999781
Ak2	2054.09	-0.213868	0.216287	-0.988816	0.322753	0.999781
Ak3	1090.14	0.159683	0.203136	0.786087	0.431817	0.999781
Ak3l2-ps	0.261104	-0.0326701	0.0786292	-0.415495	0.677779	0.999781
Ak4	11.5161	-0.529479	0.233474	-2.26783	0.0233396	0.999781
Ak5	0.586718	0.0536699	0.0949601	0.565183	0.571949	0.999781
Ak6	1693.07	-0.0447619	0.201893	-0.221711	0.824539	0.999781
Ak7	13.91	0.252136	0.261011	0.965996	0.334046	0.999781
Ak8	1.67728	-0.101482	0.162114	-0.625992	0.53132	0.999781
Ak9	10.8103	-0.0470154	0.251025	-0.187294	0.85143	0.999781
Akain1	0.329703	0.0475805	0.0786292	0.605125	0.545096	0.999781
Akap10	1129.27	0.152396	0.237046	0.642898	0.52029	0.999781
Akap11	810.047	0.406059	0.266283	1.52492	0.12728	0.999781
Akap12	342.172	0.0987246	0.232301	0.424986	0.670847	0.999781
Akap13	9145.4	0.164224	0.211474	0.77657	0.437412	0.999781
Akap14	1.65233	-0.0478334	0.149283	-0.320421	0.748649	0.999781
Akap17b	53.1684	-0.180568	0.264179	-0.683506	0.494287	0.999781
Akap2	133.611	-0.0816531	0.246946	-0.330651	0.740908	0.999781
Akap3	1.11631	-0.0868287	0.116743	-0.74376	0.457022	0.999781
Akap4	1.43359	0.156484	0.118243	1.32342	0.185697	0.999781
Akap5	54.8646	0.586216	0.258962	2.26372	0.0235915	0.999781
Akap6	8.37643	0.145406	0.248714	0.584633	0.558795	0.999781
Akap7	19.2324	-0.16934	0.265587	-0.637608	0.523729	0.999781
Akap8	3895.09	0.178359	0.206743	0.862707	0.388299	0.999781
Akap8l	2241.86	0.054492	0.184233	0.295778	0.7674	0.999781
Akap9	602.998	0.151305	0.242266	0.624541	0.532272	0.999781
Akip1	235.357	-0.104774	0.236614	-0.442806	0.657906	0.999781
Akirin1	2828.26	-0.0736166	0.190024	-0.387406	0.698455	0.999781
Akirin1-ps	1.23878	0.0788793	0.136482	0.577947	0.5633	0.999781
Akirin2	1197.24	-0.118519	0.217317	-0.545377	0.585494	0.999781
Akna	13259.1	-0.144908	0.193379	-0.749348	0.453647	0.999781
Aknad1	3.31412	0.00728115	0.182879	0.039814	0.968241	0.999781
Akr1a1	5501.99	-0.0848635	0.240564	-0.352768	0.724262	0.999781
Akr1b10	208.047	0.0165011	0.219741	0.0750933	0.94014	0.999781
Akr1b3	6843.44	-0.184856	0.238995	-0.773474	0.439242	0.999781
Akr1b7	0.589963	0.0204223	0.104355	0.195699	0.844845	0.999781
Akr1b8	0.6208	-0.0288161	0.0962677	-0.299333	0.764686	0.999781
Akr1c12	44.9799	-0.261124	0.261788	-0.997464	0.318539	0.999781
Akr1c13	265.683	0.0538887	0.244027	0.220831	0.825224	0.999781
Akr1c14	0.540222	0.064963	0.0789594	0.822739	0.410656	0.999781
Akr1c18	9.92175	-0.16756	0.241153	-0.694827	0.487164	0.999781
Akr1c19	1.63421	0.0525539	0.148011	0.355067	0.72254	0.999781
Akr1c20	0.317672	-0.0100252	0.0787067	-0.127374	0.898644	0.999781
Akr1c21	0.379177	0.01541	0.0786292	0.195983	0.844623	0.999781
Akr1cl	8.75992	-0.0519682	0.257934	-0.201479	0.840324	0.999781
Akr1d1	4.82218	-0.0471094	0.236229	-0.199423	0.841932	0.999781
Akr1e1	129.309	-0.109161	0.256176	-0.426119	0.670021	0.999781
Akr7a5	382.99	-0.15683	0.241127	-0.650404	0.515431	0.999781
Akt1	3531.49	-0.152566	0.235051	-0.649075	0.51629	0.999781
Akt1s1	308.114	0.0457272	0.247482	0.18477	0.85341	0.999781
Akt2	4068.72	-0.282469	0.233616	-1.20912	0.226618	0.999781
Akt2-ps	1.23822	-0.00127382	0.139303	-0.00914428	0.992704	0.999781
Akt3	156.118	0.560243	0.266547	2.10186	0.0355657	0.999781
Aktip	606.648	0.00652253	0.1782	0.0366024	0.970802	0.999781
AL583889.1	0.405167	0.0475805	0.0786292	0.605125	0.545096	0.999781
AL592169.1	47.9816	0.0179773	0.266536	0.0674481	0.946225	0.999781
AL592187.1	5.41184	0.0346427	0.201847	0.171629	0.863729	0.999781
AL592187.6	0.391657	-0.0487202	0.0786292	-0.619619	0.535508	0.999781
AL592187.7	1.33842	0.0215202	0.154771	0.139046	0.889414	0.999781
AL603714.1	0.329703	0.0475805	0.0786292	0.605125	0.545096	0.999781
AL607107.2	3.53191	-0.152275	0.203146	-0.749587	0.453503	0.999781
AL607142.1	0.620616	0.0582128	0.0972703	0.598464	0.54953	0.999781
AL611930.1	10.929	0.0505125	0.250436	0.201698	0.840153	0.999781
AL645849.1	0.270111	0.0315304	0.0786292	0.401001	0.688419	0.999781
AL645849.2	0.270111	0.0315304	0.0786292	0.401001	0.688419	0.999781
AL646044.2	37.7126	0.146903	0.259828	0.565385	0.571812	0.999781
AL669898.1	4.17432	0.20033	0.164449	1.21819	0.223151	0.999781
AL691519.1	3.14296	0.18993	0.148971	1.27495	0.202327	0.999781
AL731706.1	181.386	-0.143168	0.215016	-0.66585	0.505507	0.999781
AL731706.2	4.88682	-0.0791799	0.199302	-0.397287	0.691156	0.999781
AL731810.1	25.0987	0.0461551	0.262498	0.175831	0.860427	0.999781
AL732309.1	81.3105	-0.490114	0.26582	-1.84378	0.0652146	0.999781
AL732309.2	22.6582	-0.054977	0.243541	-0.22574	0.821404	0.999781
AL772308.2	0.610661	0.0742188	0.105821	0.701364	0.483076	0.999781
AL772386.1	0.252684	0.0315304	0.0786292	0.401001	0.688419	0.999781
AL844841.3	7.83364	0.160042	0.244158	0.655485	0.512156	0.999781
Alad	306.478	-0.201921	0.258288	-0.781766	0.434352	0.999781
Alas1	572.065	-0.0249332	0.209367	-0.119089	0.905205	0.999781
Alas2	2.36168	0.256681	0.164672	1.55874	0.119058	0.999781
Alb	0.127039	-0.0166199	0.0786292	-0.211371	0.832598	0.999781
Alcam	33.0541	-0.180778	0.265387	-0.681187	0.495753	0.999781
Aldh16a1	517.561	-0.154631	0.250259	-0.617883	0.536653	0.999781
Aldh18a1	1756.95	-0.322782	0.206892	-1.56015	0.118724	0.999781
Aldh1a2	2.07906	0.0601693	0.141141	0.426308	0.669884	0.999781
Aldh1a3	11.5808	0.106802	0.253364	0.421536	0.673364	0.999781
Aldh1b1	124.747	-0.336112	0.254772	-1.31927	0.18708	0.999781
Aldh1l1	76.54	0.303363	0.240603	1.26085	0.207364	0.999781
Aldh1l2	11.0043	-0.174739	0.253543	-0.689189	0.490704	0.999781
Aldh2	617.385	-0.0625881	0.204625	-0.305867	0.759706	0.999781
Aldh3a1	0.267335	-0.0326701	0.0786292	-0.415495	0.677779	0.999781
Aldh3a2	950.031	0.104201	0.192709	0.540716	0.588703	0.999781
Aldh3b1	11.4776	-0.022495	0.252924	-0.08894	0.92913	0.999781
Aldh3b3	4.28775	0.244574	0.185799	1.31633	0.188062	0.999781
Aldh4a1	775.321	-0.146145	0.22848	-0.639638	0.522408	0.999781
Aldh5a1	67.0118	-0.359657	0.232865	-1.54449	0.12247	0.999781
Aldh6a1	398.81	0.319901	0.219361	1.45833	0.144749	0.999781
Aldh7a1	161.13	0.0987246	0.245319	0.402434	0.687365	0.999781
Aldh8a1	8.0855	0.118075	0.258353	0.457031	0.647649	0.999781
Aldh9a1	1731.83	-0.0459875	0.181854	-0.252882	0.800359	0.999781
Aldoa	8995.77	-0.26039	0.240186	-1.08412	0.278312	0.999781
Aldoa-ps4	0.130552	-0.0166199	0.0786292	-0.211371	0.832598	0.999781
Aldoart1	0.890395	-0.0800106	0.128067	-0.624756	0.532131	0.999781
Aldoart2	0.130552	-0.0166199	0.0786292	-0.211371	0.832598	0.999781
Aldob	0.509288	0.0328508	0.0806206	0.407474	0.68366	0.999781
Aldoc	75.8141	-0.33867	0.257411	-1.31568	0.188282	0.999781
Alg1	920.679	-0.0912792	0.222049	-0.411077	0.681016	0.999781
Alg10b	187.077	0.0382892	0.243977	0.156938	0.875294	0.999781
Alg11	365.846	-0.0796306	0.253922	-0.313602	0.753823	0.999781
Alg12	190.229	-0.0507318	0.229155	-0.221386	0.824792	0.999781
Alg13	142.691	0.244299	0.25572	0.955338	0.339407	0.999781
Alg14	187.236	-0.25227	0.219687	-1.14832	0.250838	0.999781
Alg2	426.696	-0.104669	0.199209	-0.525422	0.59929	0.999781
Alg3	369.46	-0.192311	0.224609	-0.856205	0.391885	0.999781
Alg5	1183.71	-0.196421	0.216372	-0.907791	0.363989	0.999781
Alg6	127.833	0.0568809	0.246284	0.230956	0.817349	0.999781
Alg8	352.35	-0.231165	0.229136	-1.00885	0.313044	0.999781
Alg9	498.876	-0.063416	0.223455	-0.283798	0.776565	0.999781
Alk	0.607807	-0.0171566	0.0959431	-0.178821	0.858078	0.999781
Alkbh1	1165.12	-0.126256	0.198212	-0.636975	0.524141	0.999781
Alkbh2	103.158	-0.0362732	0.254653	-0.142442	0.886731	0.999781
Alkbh3	556.558	0.0622746	0.209747	0.296904	0.76654	0.999781
Alkbh4	1073.46	-0.179221	0.246679	-0.726534	0.467512	0.999781
Alkbh5	3176.83	-0.274376	0.239366	-1.14626	0.251687	0.999781
Alkbh6	650.264	-0.178729	0.200643	-0.890783	0.373046	0.999781
Alkbh7	226.176	-0.161698	0.225219	-0.717958	0.472783	0.999781
Alkbh8	333.97	0.300513	0.258209	1.16384	0.244489	0.999781
Allc	0.130552	-0.0166199	0.0786292	-0.211371	0.832598	0.999781
Alms1	56.3976	-0.128286	0.262875	-0.488011	0.625542	0.999781
Alms1-ps1	0.381118	-0.0487202	0.0786292	-0.619619	0.535508	0.999781
Alox12	6.80473	0.222411	0.244097	0.91116	0.362211	0.999781
Alox15	2.18709	-0.0438849	0.132282	-0.331754	0.740075	0.999781
Alox5	0.907879	-0.0951383	0.10395	-0.91523	0.360071	0.999781
Alox5ap	9.5987	0.00156535	0.252588	0.00619722	0.995055	0.999781
Alox8	58.078	0.0649602	0.245745	0.264339	0.791518	0.999781
Aloxe3	7.12539	-0.126238	0.244758	-0.515765	0.606018	0.999781
Alpk1	14.6412	0.0625469	0.253282	0.246946	0.80495	0.999781
Alpk2	112.343	0.180343	0.24011	0.751086	0.452601	0.999781
Alpk3	7.97734	0.393815	0.239182	1.64651	0.0996593	0.999781
Alpl	28.9186	-0.270265	0.257276	-1.05049	0.293493	0.999781
Alppl2	0.358003	0.0419791	0.0788568	0.532346	0.594486	0.999781
Als2	408.093	-0.102403	0.224298	-0.45655	0.647995	0.999781
Als2cl	5813.4	0.142517	0.202261	0.70462	0.481047	0.999781
Als2cr12	2.6389	0.061874	0.152662	0.4053	0.685257	0.999781
Alx1	2.01175	-0.0480928	0.160768	-0.299144	0.76483	0.999781
Alx4	4.86423	0.227604	0.222398	1.02341	0.306116	0.999781
Alyref	3204.54	-0.315389	0.235529	-1.33906	0.18055	0.999781
Alyref2	132.116	-0.00227991	0.236531	-0.00963895	0.992309	0.999781
Amacr	112.347	-0.398134	0.223519	-1.78121	0.0748778	0.999781
Ambp	0.254079	-0.0326701	0.0786292	-0.415495	0.677779	0.999781
Ambra1	2302.92	0.0153809	0.190331	0.0808114	0.935592	0.999781
Amd-ps3	85.0805	0.202395	0.134581	1.50389	0.132609	0.999781
Amd-ps4	1.1334	-0.0698665	0.103793	-0.673131	0.500864	0.999781
Amd1	4212.11	0.17307	0.253983	0.681425	0.495603	0.999781
Amd2	534.398	0.266597	0.247509	1.07712	0.281427	0.999781
Amdhd1	4.69677	-0.207176	0.221704	-0.93447	0.350062	0.999781
Amdhd2	344.176	-0.109532	0.249726	-0.438609	0.660945	0.999781
Amelx	0.38218	0.0153395	0.0786292	0.195086	0.845326	0.999781
Amer1	203.35	0.137338	0.216291	0.634966	0.525451	0.999781
Amer2	6.92384	0.318541	0.249434	1.27705	0.201584	0.999781
Amfr	5286.13	-0.180846	0.217437	-0.831717	0.405569	0.999781
Amh	2.61869	-0.0295157	0.20627	-0.143092	0.886217	0.999781
Amhr2	1.87547	-0.0489269	0.149556	-0.327147	0.743557	0.999781
Amigo1	68.1065	-0.430621	0.259363	-1.6603	0.0968537	0.999781
Amigo2	1032.94	-0.247531	0.202724	-1.22102	0.222077	0.999781
Amigo3	53.0593	0.0598635	0.261291	0.229106	0.818786	0.999781
Ammecr1	138.042	0.0028069	0.238376	0.0117751	0.990605	0.999781
Ammecr1l	1020.03	0.103016	0.183695	0.560802	0.574932	0.999781
Amn	7.80105	-0.0426403	0.253531	-0.168186	0.866437	0.999781
Amn1	227.083	0.196194	0.228868	0.857235	0.391315	0.999781
Amot	5.04558	0.226584	0.23094	0.981137	0.326525	0.999781
Amotl1	8.06847	-0.0903069	0.240422	-0.375619	0.7072	0.999781
Amotl2	6.58515	0.0197343	0.228094	0.0865183	0.931054	0.999781
Ampd1	357.784	-0.143671	0.218265	-0.65824	0.510384	0.999781
Ampd2	748.272	-0.176301	0.214465	-0.822053	0.411047	0.999781
Ampd3	451.086	-0.00599139	0.229168	-0.026144	0.979142	0.999781
Amph	2.55124	-0.0239612	0.164059	-0.146052	0.88388	0.999781
Amt	11.1347	-0.152764	0.262988	-0.580877	0.561323	0.999781
Amy1	2.07198	-0.0319074	0.165552	-0.192733	0.847168	0.999781
Amy2a1	0.219802	0.0315304	0.0786292	0.401001	0.688419	0.999781
Amy2a4	2.29138	0.222583	0.156417	1.42301	0.154733	0.999781
Amy2a5	2.91446	0.0164423	0.166109	0.0989849	0.92115	0.999781
Amz1	86.9449	-0.2229	0.251929	-0.884775	0.376278	0.999781
Amz2	1027.92	-0.0737832	0.189986	-0.388361	0.697749	0.999781
Anapc1	3419.11	0.0416054	0.201606	0.20637	0.836502	0.999781
Anapc10	280.424	0.183507	0.197935	0.927104	0.353873	0.999781
Anapc11	1232.62	-0.143429	0.229338	-0.625404	0.531706	0.999781
Anapc13	315.972	-0.0496779	0.226546	-0.219284	0.826429	0.999781
Anapc15	419.961	-0.0825896	0.212299	-0.389025	0.697257	0.999781
Anapc16	1306.28	-0.0117303	0.213679	-0.0548971	0.95622	0.999781
Anapc2	1975.5	-0.146449	0.219575	-0.666963	0.504796	0.999781
Anapc4	932.454	0.150285	0.224449	0.66957	0.503132	0.999781
Anapc5	5487.6	-0.131268	0.200809	-0.653694	0.513309	0.999781
Anapc7	1004.89	-0.335717	0.222768	-1.50702	0.131805	0.999781
Ang	7.18611	-0.155197	0.224215	-0.692179	0.488825	0.999781
Angel1	575.435	-0.119381	0.226619	-0.526791	0.598339	0.999781
Angel2	1760.58	0.147821	0.168619	0.876654	0.380675	0.999781
Angpt1	3.45105	-0.00424616	0.168774	-0.0251589	0.979928	0.999781
Angpt2	10.0702	0.324093	0.241543	1.34176	0.179673	0.999781
Angpt4	0.876294	0.0634524	0.118358	0.536104	0.591887	0.999781
Angptl1	12.1093	0.0962981	0.249148	0.38651	0.699119	0.999781
Angptl2	328.682	-0.244003	0.265535	-0.918911	0.358142	0.999781
Angptl3	0.460303	0.0282337	0.0787302	0.358613	0.719885	0.999781
Angptl4	149.237	-0.211897	0.251966	-0.840976	0.400361	0.999781
Angptl6	84.4978	-0.150697	0.258094	-0.583885	0.559298	0.999781
Angptl7	10.3102	0.183512	0.258537	0.709808	0.477823	0.999781
Ank	622.208	-0.0728288	0.199964	-0.364209	0.715702	0.999781
Ank1	5.19488	0.220922	0.239343	0.923034	0.355989	0.999781
Ank2	25.2682	0.21902	0.266108	0.823049	0.41048	0.999781
Ank3	15.0884	0.36727	0.262158	1.40095	0.161229	0.999781
Ankar	0.549506	0.0663107	0.0791828	0.837438	0.402346	0.999781
Ankdd1a	1.09911	0.0116504	0.134696	0.0864937	0.931074	0.999781
Ankdd1b	0.710007	-0.0684787	0.097919	-0.69934	0.484339	0.999781
Ankef1	11.5407	-0.0333817	0.2646	-0.126159	0.899606	0.999781
Ankfy1	2377.53	0.015251	0.18432	0.082742	0.934057	0.999781
Ankhd1	1932.84	0.289872	0.245304	1.18169	0.237329	0.999781
Ankib1	1177.05	0.202657	0.23571	0.859772	0.389915	0.999781
Ankle1	29.3243	-0.268322	0.2652	-1.01177	0.311647	0.999781
Ankle2	1327.57	0.0717907	0.1941	0.369865	0.711483	0.999781
Ankmy1	14.2191	0.257757	0.266527	0.967096	0.333496	0.999781
Ankmy2	917.589	0.0904011	0.194726	0.464248	0.64247	0.999781
Ankra2	374.388	0.0731535	0.204887	0.357044	0.721059	0.999781
Ankrd1	0.235592	0.0315304	0.0786292	0.401001	0.688419	0.999781
Ankrd10	4645.39	0.0439501	0.220171	0.199618	0.841779	0.999781
Ankrd11	5745.87	0.00700187	0.215793	0.0324472	0.974115	0.999781
Ankrd12	758.959	0.165977	0.261868	0.633822	0.526197	0.999781
Ankrd13a	6793.35	-0.145785	0.194063	-0.751226	0.452517	0.999781
Ankrd13b	136.098	0.0914327	0.259905	0.351793	0.724994	0.999781
Ankrd13c	1731.7	0.0695004	0.253742	0.273901	0.78416	0.999781
Ankrd13d	136.321	0.176768	0.226694	0.779766	0.435529	0.999781
Ankrd16	560.538	0.232382	0.213757	1.08713	0.276978	0.999781
Ankrd17	1194.26	0.322226	0.249118	1.29347	0.195849	0.999781
Ankrd22	1.32487	-0.139914	0.123626	-1.13175	0.257739	0.999781
Ankrd23	217.18	0.0147391	0.217537	0.0677543	0.945981	0.999781
Ankrd24	51.9731	-0.0473089	0.258233	-0.183202	0.854639	0.999781
Ankrd26	154.652	0.126201	0.258144	0.488878	0.624928	0.999781
Ankrd27	1305.47	-0.045562	0.201024	-0.226649	0.820697	0.999781
Ankrd28	529.018	0.312205	0.234212	1.333	0.182532	0.999781
Ankrd29	10.9383	0.0742651	0.251767	0.294975	0.768013	0.999781
Ankrd31	0.464765	-0.0149657	0.0790989	-0.189203	0.849934	0.999781
Ankrd33b	3.1186	0.0423137	0.16439	0.257398	0.796872	0.999781
Ankrd34c	1.7241	0.0028876	0.149914	0.0192617	0.984632	0.999781
Ankrd35	7.33119	0.00205029	0.224876	0.00911746	0.992725	0.999781
Ankrd36	0.72784	-0.0736097	0.100464	-0.732698	0.463742	0.999781
Ankrd37	245.634	0.311047	0.222054	1.40077	0.161283	0.999781
Ankrd39	446.141	-0.16094	0.197615	-0.814413	0.415409	0.999781
Ankrd40	1211.38	0.0578422	0.190648	0.303397	0.761587	0.999781
Ankrd42	0.295051	0.0315304	0.0786292	0.401001	0.688419	0.999781
Ankrd44	5862.38	0.225503	0.238203	0.946685	0.343799	0.999781
Ankrd46	1213.84	-0.366104	0.209296	-1.74922	0.0802531	0.999781
Ankrd49	209.721	0.200131	0.261408	0.765588	0.443922	0.999781
Ankrd50	2110.11	0.0295931	0.199428	0.14839	0.882035	0.999781
Ankrd52	210.915	-0.21442	0.224191	-0.956416	0.338862	0.999781
Ankrd53	1.486	0.0431382	0.147006	0.293445	0.769182	0.999781
Ankrd54	1041.38	-0.224818	0.236849	-0.949205	0.342516	0.999781
Ankrd55	70.7856	-0.54808	0.246259	-2.22563	0.0260393	0.999781
Ankrd6	108.975	-0.01972	0.261224	-0.0754909	0.939824	0.999781
Ankrd60	1.95171	0.01416	0.178066	0.0795212	0.936618	0.999781
Ankrd61	7.04336	0.136453	0.252285	0.54087	0.588597	0.999781
Ankrd63	0.980908	0.126758	0.124901	1.01487	0.310168	0.999781
Ankrd7	1.0797	0.0764254	0.116478	0.656134	0.511738	0.999781
Ankrd9	128.572	-0.362502	0.250861	-1.44503	0.148449	0.999781
Anks1	528.032	-0.132437	0.221254	-0.598576	0.549456	0.999781
Anks1b	1.09427	-0.0120383	0.123495	-0.0974798	0.922345	0.999781
Anks3	598.495	0.206541	0.207374	0.995985	0.319258	0.999781
Anks4b	5.30949	0.252836	0.242375	1.04316	0.296874	0.999781
Anks6	3.0155	0.407176	0.191802	2.12289	0.033763	0.999781
Ankub1	5.7377	0.324351	0.241593	1.34255	0.179416	0.999781
Ankzf1	405.956	-0.13157	0.205109	-0.641464	0.521221	0.999781
Anln	54.7879	0.251367	0.266444	0.943414	0.345469	0.999781
Ano1	6.80086	0.52527	0.195776	2.68301	0.00729635	0.999781
Ano10	872.925	-0.216806	0.196713	-1.10215	0.270398	0.999781
Ano2	0.343464	0.0173827	0.0789214	0.220254	0.825673	0.999781
Ano3	1.12453	0.092821	0.104072	0.891895	0.372449	0.999781
Ano4	12.2109	0.158167	0.264718	0.597493	0.550178	0.999781
Ano5	0.565085	0.0756092	0.0843301	0.896586	0.36994	0.999781
Ano6	3048.26	0.170509	0.16862	1.0112	0.31192	0.999781
Ano7	1.96477	0.00279875	0.164646	0.0169986	0.986438	0.999781
Ano8	396.264	0.124537	0.231181	0.5387	0.590094	0.999781
Ano9	0.665855	0.0255423	0.0985319	0.259229	0.795459	0.999781
Anp32-ps	0.254079	-0.0326701	0.0786292	-0.415495	0.677779	0.999781
Anp32a	422.903	-0.0303748	0.194357	-0.156284	0.875809	0.999781
Anp32b	2328.12	-0.09413	0.199982	-0.470693	0.63786	0.999781
Anp32b-ps1	0.612711	0.0284116	0.113845	0.249563	0.802925	0.999781
Anp32e	3449.3	-0.115098	0.196662	-0.585258	0.558375	0.999781
Anpep	1.1728	-0.0663676	0.123764	-0.536242	0.591791	0.999781
Antxr2	911.206	0.0675614	0.221927	0.304431	0.7608	0.999781
Anxa1	70.5487	0.036983	0.265975	0.139047	0.889413	0.999781
Anxa11	1165.8	0.0198862	0.231326	0.0859663	0.931493	0.999781
Anxa2	999.001	-0.329012	0.255023	-1.29013	0.197007	0.999781
Anxa3	7.29006	0.0937098	0.223288	0.419681	0.674718	0.999781
Anxa4	107.276	-0.321839	0.227598	-1.41407	0.157342	0.999781
Anxa5	2958.57	-0.200276	0.211681	-0.94612	0.344088	0.999781
Anxa6	15200.2	-0.325372	0.230787	-1.40984	0.158588	0.999781
Anxa7	820.889	0.013409	0.18249	0.0734781	0.941426	0.999781
Anxa9	5.16204	-0.33098	0.223569	-1.48044	0.138756	0.999781
Aoah	3.58428	-0.223699	0.192557	-1.16173	0.245345	0.999781
Aoc1	0.508157	-0.0639623	0.078827	-0.811426	0.417121	0.999781
Aoc2	85.1444	-0.0122707	0.23304	-0.0526547	0.958007	0.999781
Aoc3	1.04694	0.0692572	0.131695	0.525889	0.598965	0.999781
Aox1	4.07333	0.209252	0.205491	1.0183	0.308533	0.999781
Aox2	4.50775	-0.0141896	0.212035	-0.0669207	0.946645	0.999781
Aox3	2.02269	-0.0729262	0.175263	-0.416095	0.67734	0.999781
Aox4	0.384609	0.0155204	0.0786292	0.197388	0.843524	0.999781
Ap1ar	916.569	-0.0474791	0.220351	-0.21547	0.829401	0.999781
Ap1b1	5602.19	-0.177689	0.21783	-0.815723	0.414659	0.999781
Ap1g1	2167.36	0.193092	0.19422	0.994197	0.320127	0.999781
Ap1g2	2032.71	-0.179973	0.209814	-0.857772	0.391018	0.999781
Ap1m1	3154.42	-0.435144	0.229613	-1.89512	0.0580761	0.999781
Ap1m2	65.9981	-0.0184157	0.241402	-0.0762866	0.939191	0.999781
Ap1s1	921.719	-0.262817	0.245649	-1.06989	0.28467	0.999781
Ap1s2	314.894	0.330596	0.24365	1.35685	0.174829	0.999781
Ap1s3	55.5185	-0.163255	0.261902	-0.623343	0.533059	0.999781
Ap2a1	976.783	-0.0470797	0.235221	-0.200151	0.841362	0.999781
Ap2a2	2566.75	-0.222347	0.193175	-1.15102	0.249725	0.999781
Ap2b1	1545.01	-0.0636294	0.178267	-0.356933	0.721142	0.999781
Ap2m1	7542.67	-0.277285	0.222264	-1.24755	0.212195	0.999781
Ap2s1	1395.61	-0.177716	0.240755	-0.73816	0.460417	0.999781
Ap3b1	1765.25	0.181186	0.198906	0.91091	0.362343	0.999781
Ap3b2	8.36213	-0.218836	0.255266	-0.857285	0.391288	0.999781
Ap3d1	2293.07	-0.201863	0.189886	-1.06308	0.287747	0.999781
Ap3m1	950.052	0.0949436	0.254811	0.372603	0.709444	0.999781
Ap3m1-ps	0.270111	0.0315304	0.0786292	0.401001	0.688419	0.999781
Ap3m2	706.251	-0.0686371	0.240638	-0.285229	0.775468	0.999781
Ap3s1	955.255	0.0823624	0.211486	0.389447	0.696945	0.999781
Ap3s2	592.319	-0.301336	0.211493	-1.4248	0.154214	0.999781
Ap4b1	491.565	0.0735046	0.204887	0.358757	0.719777	0.999781
Ap4e1	478.529	0.212613	0.24744	0.859249	0.390203	0.999781
Ap4m1	179.21	-0.166503	0.224385	-0.74204	0.458063	0.999781
Ap4s1	505.026	-0.0881496	0.217358	-0.405551	0.685072	0.999781
Ap5b1	246.337	-0.198653	0.204326	-0.972237	0.330932	0.999781
Ap5m1	812.842	0.0569042	0.234687	0.242468	0.808418	0.999781
Ap5s1	287.939	-0.132942	0.224443	-0.592318	0.553638	0.999781
Ap5z1	416.419	0.0137135	0.225353	0.0608534	0.951476	0.999781
Apaf1	762.655	0.139848	0.212192	0.659063	0.509855	0.999781
Apba1	2.18791	0.165778	0.183279	0.904511	0.365725	0.999781
Apba2	0.961519	0.101356	0.0975557	1.03895	0.298827	0.999781
Apba3	333.707	-0.405604	0.216107	-1.87686	0.0605369	0.999781
Apbb1	47.2231	0.215375	0.262661	0.819975	0.412231	0.999781
Apbb1ip	1349.61	0.214327	0.207291	1.03394	0.301162	0.999781
Apbb2	99.2791	-0.0093286	0.257608	-0.0362124	0.971113	0.999781
Apc	836.264	0.387985	0.266402	1.45639	0.145285	0.999781
Apc-ps1	3.49367	-0.064959	0.202488	-0.320804	0.748359	0.999781
Apc2	16.9645	0.0295134	0.266522	0.110735	0.911826	0.999781
Apcdd1	13.0154	0.196599	0.2608	0.753828	0.450952	0.999781
Apcs	0.391657	-0.0487202	0.0786292	-0.619619	0.535508	0.999781
Apeh	1271.67	-0.204818	0.221905	-0.922997	0.356009	0.999781
Apex1	1687.89	-0.396996	0.245913	-1.61438	0.106446	0.999781
Apex2	303.752	-0.144412	0.23312	-0.619475	0.535604	0.999781
Aph1a	836.713	-0.044421	0.234141	-0.189719	0.849529	0.999781
Aph1b	17.2489	0.00513673	0.263038	0.0195284	0.98442	0.999781
Aph1c	15.1902	-0.41607	0.24857	-1.67386	0.0941591	0.999781
Api5	4150.12	0.0475772	0.215363	0.220917	0.825157	0.999781
Apip	177.725	0.0729804	0.207548	0.351631	0.725115	0.999781
Aplf	103.02	-0.181408	0.234507	-0.773569	0.439186	0.999781
Apln	6.88612	0.11607	0.23547	0.492928	0.622063	0.999781
Aplp1	143.75	-0.275293	0.265345	-1.03749	0.299506	0.999781
Aplp2	3438.46	-0.0114124	0.226602	-0.0503633	0.959833	0.999781
Apmap	1196.57	-0.0987056	0.215658	-0.457696	0.647171	0.999781
Apoa1	1.90733	0.029085	0.128061	0.227118	0.820332	0.999781
Apoa2	0.248267	-0.0326701	0.0786292	-0.415495	0.677779	0.999781
Apoa5	0.133668	-0.0166199	0.0786292	-0.211371	0.832598	0.999781
Apob	4.24293	0.222774	0.146622	1.51937	0.128669	0.999781
Apobec1	121.604	0.0482377	0.251789	0.19158	0.848071	0.999781
Apobec2	30.0335	-0.0339316	0.266304	-0.127417	0.89861	0.999781
Apobec3	2071.68	-0.0391931	0.227774	-0.17207	0.863382	0.999781
Apobec4	0.135056	0.0154803	0.0786292	0.196877	0.843924	0.999781
Apobr	66.2997	-0.0133411	0.260098	-0.0512926	0.959092	0.999781
Apoc1	0.653719	-0.0476712	0.0878264	-0.542789	0.587275	0.999781
Apoc2	0.246667	-0.0326701	0.0786292	-0.415495	0.677779	0.999781
Apoc3	0.135056	0.0154803	0.0786292	0.196877	0.843924	0.999781
Apoc4	34.2752	0.222712	0.265514	0.838793	0.401585	0.999781
Apod	2.82485	-0.139951	0.200125	-0.699319	0.484353	0.999781
Apoe	211.104	-0.244508	0.253407	-0.964882	0.334604	0.999781
Apof	0.245073	0.0315304	0.0786292	0.401001	0.688419	0.999781
Apoh	4.1519	-0.243196	0.222385	-1.09358	0.274139	0.999781
Apol10a	0.379027	0.0475805	0.0786292	0.605125	0.545096	0.999781
Apol10b	19.6285	0.176347	0.266541	0.661613	0.508219	0.999781
Apol11b	0.249222	-0.000524726	0.0786292	-0.00667342	0.994675	0.999781
Apol6	9.03376	0.242662	0.255412	0.950078	0.342072	0.999781
Apol7a	3.55987	0.201362	0.189374	1.0633	0.287644	0.999781
Apol7b	8.25819	0.0669518	0.232716	0.287698	0.773578	0.999781
Apol7c	39.3321	0.195648	0.147439	1.32698	0.184515	0.999781
Apol7e	2667.69	0.0248884	0.18955	0.131302	0.895536	0.999781
Apol8	6.55589	-0.0295111	0.232431	-0.126967	0.898966	0.999781
Apol9a	107.014	-0.462459	0.266506	-1.73527	0.0826931	0.999781
Apol9b	192.564	-0.598507	0.263655	-2.27003	0.0232055	0.999781
Apold1	12.2985	0.246002	0.257518	0.95528	0.339436	0.999781
Apom	1.64109	0.022987	0.168475	0.136441	0.891472	0.999781
Apon	1.92822	-0.1909	0.186267	-1.02488	0.305422	0.999781
Apoo	156.974	-0.0497694	0.214378	-0.232157	0.816416	0.999781
Apoo-ps	1.27039	-0.105096	0.098304	-1.06909	0.285028	0.999781
Apool	234.463	0.229273	0.245166	0.935175	0.349698	0.999781
Apopt1	447.37	-0.0948429	0.221821	-0.427565	0.668968	0.999781
App	488.592	0.233543	0.214998	1.08626	0.277365	0.999781
Appbp2	2176.13	0.0586346	0.228488	0.25662	0.797472	0.999781
Appl1	819.579	0.225853	0.246191	0.917391	0.358938	0.999781
Appl2	805.726	0.111239	0.225005	0.494384	0.621035	0.999781
Aprt	1230.05	-0.0835837	0.232438	-0.359596	0.719149	0.999781
Aptx	490.98	-0.342717	0.203025	-1.68805	0.0914012	0.999781
Aqp10-ps	9.24585	-0.0725167	0.248206	-0.292163	0.770162	0.999781
Aqp11	57.7258	0.186573	0.257678	0.724053	0.469033	0.999781
Aqp3	484.76	-0.150923	0.233375	-0.646697	0.517828	0.999781
Aqp4	1.54835	0.092458	0.154139	0.599834	0.548617	0.999781
Aqp5	1.26342	0.104268	0.0980257	1.06368	0.287473	0.999781
Aqp7	29.2703	0.175815	0.266299	0.660218	0.509114	0.999781
Aqp9	43.4841	0.152662	0.258364	0.590881	0.5546	0.999781
Aqr	3589.63	0.0914048	0.184379	0.495744	0.620075	0.999781
Ar	98.7448	0.303162	0.24937	1.21571	0.224095	0.999781
Araf	2397.47	-0.00537458	0.19908	-0.0269971	0.978462	0.999781
Arap1	2245.46	-0.135262	0.213644	-0.633122	0.526654	0.999781
Arap2	2934.55	0.292362	0.261262	1.11904	0.263125	0.999781
Arap3	14.9413	-0.261218	0.260226	-1.00381	0.31547	0.999781
Arc	978.598	0.067627	0.251922	0.268445	0.788357	0.999781
Arcn1	3795.6	0.0837175	0.229142	0.365352	0.714848	0.999781
Areg	399.652	-0.181241	0.259936	-0.697252	0.485645	0.999781
Arel1	1115.34	-0.0107695	0.194665	-0.0553231	0.955881	0.999781
Arf1	10221.9	-0.222922	0.214262	-1.04042	0.298145	0.999781
Arf2	574.614	-0.114322	0.213906	-0.534452	0.593029	0.999781
Arf3	5758.98	-0.203159	0.212202	-0.957385	0.338373	0.999781
Arf4	5776.9	-0.00905233	0.207808	-0.0435611	0.965254	0.999781
Arf5	4561.81	-0.166632	0.243275	-0.684954	0.493373	0.999781
Arf6	5505.29	-0.308607	0.231371	-1.33382	0.182263	0.999781
Arfgap1	1161.53	-0.266869	0.205714	-1.29728	0.194534	0.999781
Arfgap2	2927.92	-0.28596	0.216956	-1.31806	0.187485	0.999781
Arfgap3	291.178	0.0555759	0.189969	0.292553	0.769864	0.999781
Arfgef1	1370.04	0.448479	0.245691	1.82538	0.0679441	0.999781
Arfgef2	1013.97	0.155167	0.21159	0.733341	0.463351	0.999781
Arfgef3	13.06	-0.417775	0.232245	-1.79886	0.0720413	0.999781
Arfip1	784.668	0.140437	0.203569	0.689874	0.490274	0.999781
Arfip2	363.429	-0.0859919	0.243982	-0.352452	0.724499	0.999781
Arfrp1	1958.09	-0.156463	0.192566	-0.812514	0.416497	0.999781
Arg1	16.6543	0.136467	0.241264	0.565634	0.571643	0.999781
Arg2	19.0571	0.140603	0.259756	0.541289	0.588308	0.999781
Arglu1	796.899	-0.0396046	0.227863	-0.173809	0.862015	0.999781
Arhgap1	6250.13	-0.398069	0.218584	-1.82112	0.0685883	0.999781
Arhgap10	259.589	-0.00171156	0.207686	-0.00824107	0.993425	0.999781
Arhgap11a	153.833	-0.0122472	0.25519	-0.0479925	0.961722	0.999781
Arhgap12	594.488	0.319699	0.260675	1.22642	0.220039	0.999781
Arhgap15	3557.38	0.400983	0.264159	1.51796	0.129025	0.999781
Arhgap17	1207.54	-0.0282938	0.196478	-0.144005	0.885496	0.999781
Arhgap18	287.397	0.0666027	0.245581	0.271204	0.786234	0.999781
Arhgap19	173.318	-0.229046	0.241526	-0.948329	0.342962	0.999781
Arhgap20	97.2696	0.275803	0.251882	1.09497	0.273532	0.999781
Arhgap21	77.3023	0.353542	0.266022	1.329	0.183849	0.999781
Arhgap22	19.7577	0.265113	0.266544	0.99463	0.319916	0.999781
Arhgap23	12.5905	-0.188042	0.264278	-0.71153	0.476756	0.999781
Arhgap24	24.9203	-0.197367	0.266466	-0.740686	0.458884	0.999781
Arhgap25	2910.81	-0.0207506	0.165757	-0.125187	0.900375	0.999781
Arhgap26	451.797	-0.0655423	0.194935	-0.336227	0.736699	0.999781
Arhgap27	1642.32	-0.160468	0.240825	-0.666327	0.505202	0.999781
Arhgap28	0.374978	0.0145949	0.0829219	0.176007	0.860288	0.999781
Arhgap29	332.425	0.353352	0.266542	1.32569	0.184943	0.999781
Arhgap30	5009.63	0.0865799	0.206719	0.418829	0.675341	0.999781
Arhgap31	1360.65	0.153728	0.260559	0.589993	0.555195	0.999781
Arhgap32	6.43894	0.0223894	0.244389	0.0916138	0.927005	0.999781
Arhgap33	24.0365	-0.530484	0.260796	-2.0341	0.0419418	0.999781
Arhgap35	435.359	0.202906	0.203935	0.994956	0.319757	0.999781
Arhgap39	483.992	-0.119125	0.201456	-0.591323	0.554304	0.999781
Arhgap4	3619.14	-0.11211	0.191955	-0.584046	0.559189	0.999781
Arhgap40	0.532567	0.0349021	0.0816135	0.427651	0.668905	0.999781
Arhgap42	11.8606	0.180064	0.261425	0.688777	0.490963	0.999781
Arhgap44	6.56384	-0.0456004	0.252134	-0.180858	0.856479	0.999781
Arhgap45	24992.2	-0.0774199	0.203912	-0.379673	0.704188	0.999781
Arhgap5	364.211	0.349692	0.266252	1.31339	0.189053	0.999781
Arhgap6	11.2016	0.263064	0.252258	1.04284	0.297023	0.999781
Arhgap8	0.38555	-0.0487202	0.0786292	-0.619619	0.535508	0.999781
Arhgap9	5310.56	-0.114053	0.231204	-0.4933	0.621801	0.999781
Arhgdia	10040.8	-0.247171	0.222412	-1.11132	0.266429	0.999781
Arhgdib	32906.5	-0.173533	0.227926	-0.761357	0.446444	0.999781
Arhgdig	6.77635	0.0332647	0.19808	0.167936	0.866634	0.999781
Arhgef1	33696.5	-0.0462196	0.196275	-0.235484	0.813833	0.999781
Arhgef10	573.588	-0.40813	0.246394	-1.65641	0.0976389	0.999781
Arhgef10l	3.84572	-0.0268461	0.185162	-0.144987	0.884721	0.999781
Arhgef11	1073.72	0.179545	0.205297	0.874561	0.381813	0.999781
Arhgef12	201.415	-0.181309	0.232238	-0.780702	0.434978	0.999781
Arhgef15	26.4995	-0.108871	0.266407	-0.408665	0.682785	0.999781
Arhgef16	0.657722	-0.084598	0.0888283	-0.952377	0.340906	0.999781
Arhgef17	5.98213	0.109083	0.202146	0.539626	0.589455	0.999781
Arhgef18	3093.8	0.164798	0.174798	0.94279	0.345788	0.999781
Arhgef19	0.133668	-0.0166199	0.0786292	-0.211371	0.832598	0.999781
Arhgef2	1465.78	-0.00447357	0.235351	-0.0190081	0.984835	0.999781
Arhgef25	4.05282	0.00613403	0.198556	0.0308931	0.975355	0.999781
Arhgef26	5.44639	0.129977	0.223378	0.58187	0.560654	0.999781
Arhgef28	1.90764	0.0358195	0.147092	0.243517	0.807605	0.999781
Arhgef3	5124.26	0.0932049	0.207756	0.448626	0.653701	0.999781
Arhgef33	30.4941	0.0539233	0.264306	0.204019	0.838339	0.999781
Arhgef38	1.77462	0.0790154	0.137908	0.572958	0.566673	0.999781
Arhgef39	55.3317	0.12152	0.245185	0.495624	0.62016	0.999781
Arhgef4	222.134	-0.03553	0.239846	-0.148137	0.882235	0.999781
Arhgef40	81.0701	0.126316	0.239727	0.526917	0.598251	0.999781
Arhgef5	24.0008	0.120949	0.266358	0.454084	0.649769	0.999781
Arhgef6	2715.47	0.210611	0.238807	0.881928	0.377816	0.999781
Arhgef7	478.414	0.0789208	0.224091	0.352182	0.724702	0.999781
Arhgef9	17.8665	0.0190871	0.263752	0.0723674	0.94231	0.999781
Arid1a	2937.33	0.162539	0.175015	0.928711	0.353039	0.999781
Arid1b	2559.92	0.263625	0.196042	1.34474	0.178709	0.999781
Arid2	1471.63	0.298895	0.231935	1.2887	0.197501	0.999781
Arid3a	155.311	-0.00905265	0.221055	-0.0409519	0.967334	0.999781
Arid3b	1171.58	0.118015	0.197009	0.599036	0.549149	0.999781
Arid3c	0.779884	-0.0653683	0.0929071	-0.703588	0.481689	0.999781
Arid4a	2085.14	0.346333	0.256546	1.34999	0.177021	0.999781
Arid4b	1231.78	0.36541	0.265305	1.37732	0.168414	0.999781
Arid5a	12389.4	-0.394518	0.223696	-1.76364	0.0777932	0.999781
Arid5b	915.082	0.107614	0.244037	0.440974	0.659232	0.999781
Arih1	2343.29	0.127288	0.239479	0.531521	0.595057	0.999781
Arih2	2829.21	0.0513782	0.214295	0.239754	0.810521	0.999781
Arl1	1057.07	0.0980054	0.196015	0.499989	0.617083	0.999781
Arl10	39.7351	0.146983	0.253107	0.580713	0.561434	0.999781
Arl11	8.47121	0.370138	0.251445	1.47204	0.141009	0.999781
Arl13a	0.910078	0.110914	0.101004	1.09812	0.272153	0.999781
Arl13b	167.465	0.158741	0.242264	0.655237	0.512315	0.999781
Arl14	0.127039	-0.0166199	0.0786292	-0.211371	0.832598	0.999781
Arl14ep	291.213	0.0895789	0.24722	0.362344	0.717095	0.999781
Arl14epl	0.577572	-0.0174695	0.0938775	-0.186089	0.852375	0.999781
Arl15	300.535	0.107249	0.235233	0.455926	0.648443	0.999781
Arl16	302.053	-0.134627	0.207339	-0.649308	0.516139	0.999781
Arl2	286.318	-0.29783	0.231943	-1.28407	0.199119	0.999781
Arl2bp	4572.5	-0.168186	0.207969	-0.808707	0.418683	0.999781
Arl3	115.532	-0.424481	0.248374	-1.70904	0.0874427	0.999781
Arl4a	778.982	0.0166601	0.196709	0.0846943	0.932504	0.999781
Arl4c	1109.79	0.0623861	0.252105	0.247461	0.804552	0.999781
Arl4d	201.964	-0.00718154	0.245035	-0.0293083	0.976619	0.999781
Arl5a	1084.14	0.0721303	0.233592	0.308787	0.757484	0.999781
Arl5b	1656.75	0.115461	0.23583	0.489595	0.624421	0.999781
Arl5c	1854.33	-0.100833	0.203157	-0.496331	0.619661	0.999781
Arl6	13.2775	0.0408441	0.255754	0.159701	0.873116	0.999781
Arl6ip1	9405.96	-0.211938	0.196329	-1.0795	0.280364	0.999781
Arl6ip4	554.538	-0.345136	0.194626	-1.77333	0.0761745	0.999781
Arl6ip5	4196.46	-0.0584165	0.219662	-0.265938	0.790287	0.999781
Arl6ip6	526.417	0.0727155	0.2025	0.359089	0.719529	0.999781
Arl8a	483.076	-0.118446	0.184124	-0.643292	0.520035	0.999781
Arl8b	1922.48	-0.088666	0.23812	-0.372358	0.709626	0.999781
Arl9	2.71904	0.255201	0.199984	1.2761	0.201918	0.999781
Armc1	877.163	0.0590505	0.176387	0.334778	0.737792	0.999781
Armc10	576.476	0.116414	0.217911	0.534229	0.593183	0.999781
Armc12	0.759057	0.0754911	0.104221	0.724336	0.46886	0.999781
Armc2	9.14784	-0.00953505	0.247892	-0.0384646	0.969317	0.999781
Armc3	74.5183	0.0914523	0.25501	0.358622	0.719878	0.999781
Armc4	0.135056	0.0154803	0.0786292	0.196877	0.843924	0.999781
Armc5	570.037	-0.198584	0.219337	-0.905382	0.365263	0.999781
Armc6	259.314	-0.147271	0.252166	-0.584024	0.559204	0.999781
Armc7	1371.22	-0.0539213	0.256039	-0.210598	0.833201	0.999781
Armc8	1100.72	0.192409	0.197775	0.972868	0.330619	0.999781
Armc9	144.104	0.0701578	0.23862	0.294015	0.768747	0.999781
Armcx1	40.3812	0.175501	0.251571	0.697619	0.485415	0.999781
Armcx2	343.184	0.246309	0.192177	1.28167	0.199957	0.999781
Armcx3	386.452	-0.181907	0.240781	-0.755488	0.449956	0.999781
Armcx4	17.9645	0.0298086	0.258099	0.115493	0.908055	0.999781
Armcx5	279.342	0.178032	0.24099	0.738755	0.460056	0.999781
Armcx6	86.7687	0.295637	0.24998	1.18264	0.236951	0.999781
Armh1	0.133668	-0.0166199	0.0786292	-0.211371	0.832598	0.999781
Armt1	513.469	0.0928687	0.23732	0.391323	0.695558	0.999781
Arnt	1684.77	0.0768175	0.198872	0.386267	0.699299	0.999781
Arnt2	93.7469	-0.0553179	0.261071	-0.211889	0.832194	0.999781
Arntl	814.605	-0.0810543	0.210456	-0.385137	0.700136	0.999781
Arntl2	165.871	0.389084	0.24021	1.61977	0.105282	0.999781
Arpc1a	1411.59	-0.201662	0.205675	-0.98049	0.326845	0.999781
Arpc1b	10438.9	-0.0854958	0.200138	-0.427183	0.669246	0.999781
Arpc2	11753.1	0.0178686	0.171876	0.103962	0.9172	0.999781
Arpc3	5035.8	-0.200747	0.214291	-0.936793	0.348865	0.999781
Arpc4	4830.56	-0.232815	0.237223	-0.981418	0.326387	0.999781
Arpc5	9119.57	-0.0172176	0.187553	-0.0918016	0.926856	0.999781
Arpc5l	1655.09	-0.0972025	0.234805	-0.413972	0.678895	0.999781
Arpin	2.93624	0.168294	0.188935	0.89075	0.373063	0.999781
Arpp19	1407.58	-0.216392	0.195004	-1.10968	0.267137	0.999781
Arpp21	17.3088	0.0655489	0.265338	0.24704	0.804878	0.999781
Arr3	0.126342	0.0154803	0.0786292	0.196877	0.843924	0.999781
Arrb1	823.122	0.288904	0.191102	1.51178	0.13059	0.999781
Arrb2	2483.28	-0.0506278	0.251214	-0.201533	0.840282	0.999781
Arrdc1	1908.17	-0.113462	0.195156	-0.581392	0.560976	0.999781
Arrdc2	288.369	-0.186373	0.21864	-0.852418	0.393982	0.999781
Arrdc3	1820.81	0.135405	0.258839	0.523123	0.600889	0.999781
Arrdc5	0.135056	0.0154803	0.0786292	0.196877	0.843924	0.999781
Arsa	519.438	-0.0598484	0.212547	-0.281577	0.778268	0.999781
Arsb	832.153	0.583214	0.19172	3.04202	0.00234999	0.999781
Arsg	41.1439	0.266317	0.259979	1.02438	0.305656	0.999781
Arsj	0.130552	-0.0166199	0.0786292	-0.211371	0.832598	0.999781
Arsk	124.767	0.354487	0.260405	1.36129	0.173421	0.999781
Art1	3.02602	0.232721	0.190844	1.21943	0.222682	0.999781
Art2a-ps	6.88158	-0.0876996	0.243218	-0.36058	0.718414	0.999781
Art2b	691.127	0.102695	0.20195	0.508517	0.611091	0.999781
Art3	40.2748	-0.491095	0.248653	-1.97503	0.0482653	0.999781
Art4	171.611	0.0572431	0.220476	0.259634	0.795146	0.999781
Art5	20.3557	-0.144454	0.265726	-0.543619	0.586704	0.999781
Arv1	114.728	-0.383586	0.221653	-1.73057	0.0835284	0.999781
Arvcf	42.6191	0.0248758	0.261763	0.0950316	0.92429	0.999781
Arx	2.38748	0.383499	0.181804	2.10941	0.0349088	0.999781
Arxes1	4.40115	0.036993	0.209015	0.176988	0.859518	0.999781
Arxes2	130.756	-0.00945968	0.214131	-0.044177	0.964763	0.999781
As3mt	129.56	-0.244194	0.236738	-1.0315	0.302307	0.999781
Asah1	308.854	0.212819	0.244183	0.871556	0.383451	0.999781
Asah2	10.0786	0.290473	0.256666	1.13171	0.257755	0.999781
Asap1	2113.38	0.103165	0.223667	0.461244	0.644624	0.999781
Asap2	43.8652	-0.00489944	0.250829	-0.019533	0.984416	0.999781
Asap3	3.96894	-0.219215	0.202033	-1.08505	0.2779	0.999781
Asb1	270.706	-0.137596	0.21606	-0.636841	0.524228	0.999781
Asb10	0.263987	-0.0326701	0.0786292	-0.415495	0.677779	0.999781
Asb11	1.3237	-0.0143782	0.119329	-0.120492	0.904094	0.999781
Asb13	692.272	-0.26274	0.203127	-1.29348	0.195847	0.999781
Asb14	3.1233	0.0789332	0.18215	0.433342	0.664766	0.999781
Asb15	2.07334	0.10077	0.166867	0.603895	0.545913	0.999781
Asb16	0.732395	0.0470394	0.121138	0.388311	0.697786	0.999781
Asb17	0.25199	0.0315304	0.0786292	0.401001	0.688419	0.999781
Asb18	14.3719	0.32135	0.26366	1.2188	0.222919	0.999781
Asb2	42.2319	0.0298924	0.248871	0.120112	0.904394	0.999781
Asb3	741.313	-0.0423933	0.184569	-0.229689	0.818334	0.999781
Asb4	0.387469	0.0475805	0.0786292	0.605125	0.545096	0.999781
Asb5	26.7071	-0.298506	0.258548	-1.15455	0.248276	0.999781
Asb6	1109.15	-0.41189	0.228884	-1.79956	0.0719305	0.999781
Asb7	166.496	0.146661	0.229191	0.639908	0.522232	0.999781
Asb8	593.412	-0.165403	0.225697	-0.732853	0.463648	0.999781
Asb9	0.127039	-0.0166199	0.0786292	-0.211371	0.832598	0.999781
Ascc1	613.999	-0.0868649	0.237724	-0.365402	0.714811	0.999781
Ascc2	1031.05	-0.125885	0.191288	-0.65809	0.51048	0.999781
Ascc3	1373.5	0.402658	0.264275	1.52363	0.1276	0.999781
Ascl2	1.76689	-0.153497	0.163644	-0.937991	0.348249	0.999781
Ascl3	10.3137	0.0116968	0.257814	0.0453693	0.963813	0.999781
Ascl4	16.9471	0.0624728	0.266105	0.234767	0.814389	0.999781
Asf1a	806.034	0.14748	0.233161	0.632525	0.527044	0.999781
Asf1b	491.408	-0.460244	0.253466	-1.8158	0.0694014	0.999781
Asgr1	0.484894	0.0487617	0.0978996	0.498078	0.618429	0.999781
Ash1l	1448.87	0.383805	0.256654	1.49542	0.134806	0.999781
Ash2l	1326.31	-0.0738726	0.179352	-0.411885	0.680423	0.999781
Asic1	14.346	-0.42507	0.266101	-1.5974	0.110176	0.999781
Asic2	0.518225	-0.034586	0.0810503	-0.426723	0.669581	0.999781
Asic3	1.96785	-0.151507	0.179067	-0.846089	0.397503	0.999781
Asic4	0.487941	0.0815246	0.0899009	0.906827	0.364498	0.999781
Asl	638.283	-0.101113	0.235897	-0.428629	0.668193	0.999781
Asmt	0.130552	-0.0166199	0.0786292	-0.211371	0.832598	0.999781
Asna1	643.918	-0.138599	0.2359	-0.58753	0.556848	0.999781
Asns	171.38	-0.0599655	0.167884	-0.357185	0.720954	0.999781
Asnsd1	637.74	0.0756802	0.243264	0.311103	0.755722	0.999781
Aspa	9.70018	0.0322917	0.25251	0.127883	0.898242	0.999781
Aspdh	1.02346	-0.121871	0.105372	-1.15657	0.247446	0.999781
Asph	30.7582	0.119454	0.265858	0.449316	0.653204	0.999781
Asphd1	3.8275	0.137138	0.193912	0.70722	0.47943	0.999781
Asphd2	17.5434	-0.187181	0.248099	-0.754462	0.450572	0.999781
Aspm	48.7746	-0.0989274	0.250151	-0.39547	0.692496	0.999781
Aspn	0.2363	0.0315304	0.0786292	0.401001	0.688419	0.999781
Asprv1	3.20686	0.190854	0.189704	1.00606	0.314387	0.999781
Aspscr1	2147.23	-0.177807	0.212887	-0.835216	0.403596	0.999781
Asrgl1	421.79	-0.171816	0.211045	-0.814121	0.415576	0.999781
Ass-ps1	0.959085	0.150909	0.116517	1.29516	0.195264	0.999781
Ass1	2039.4	-0.104422	0.231123	-0.451803	0.651411	0.999781
Aste1	347.313	0.0851458	0.231265	0.368174	0.712744	0.999781
Astl	11.192	0.411576	0.257901	1.59587	0.110518	0.999781
Astn1	3.28898	0.309779	0.157593	1.96569	0.0493343	0.999781
Astn2	1.14544	-0.0292347	0.138459	-0.211144	0.832775	0.999781
Asxl1	1908.02	0.00412086	0.179007	0.0230206	0.981634	0.999781
Asxl2	1130.96	0.315523	0.21982	1.43537	0.15118	0.999781
Asxl3	3.31226	0.260914	0.170882	1.52687	0.126794	0.999781
Atad1	1498.99	0.135182	0.229374	0.589352	0.555625	0.999781
Atad2	1393.51	0.174697	0.259397	0.673474	0.500646	0.999781
Atad2b	945.938	0.282101	0.248816	1.13378	0.256889	0.999781
Atad3a	1219.88	-0.22469	0.201834	-1.11324	0.265604	0.999781
Atad5	120.452	0.31347	0.266542	1.17606	0.239569	0.999781
Atat1	58.1262	-0.105098	0.259772	-0.404579	0.685787	0.999781
Atcay	62.1787	-0.4574	0.257137	-1.77882	0.0752692	0.999781
Ate1	1077.26	0.0838104	0.214387	0.390931	0.695848	0.999781
Atf1	1287.67	0.0718571	0.21519	0.333924	0.738437	0.999781
Atf1-ps	0.264252	-0.0326701	0.0786292	-0.415495	0.677779	0.999781
Atf2	1502.99	0.266123	0.234611	1.13431	0.256663	0.999781
Atf3	196.082	-0.142114	0.238778	-0.595174	0.551727	0.999781
Atf4	6017.16	-0.039176	0.215476	-0.181811	0.855731	0.999781
Atf5	8.74966	0.104877	0.258379	0.405905	0.684812	0.999781
Atf6	235.69	-0.05091	0.229794	-0.221546	0.824667	0.999781
Atf6b	1406.68	-0.133645	0.242245	-0.551692	0.581159	0.999781
Atf7	732.748	0.186405	0.231123	0.806517	0.419945	0.999781
Atf7ip	4742.94	0.0783004	0.215782	0.362868	0.716704	0.999781
Atf7ip2	1.41329	0.144584	0.115741	1.24921	0.21159	0.999781
Atg10	167.358	0.268887	0.234286	1.14769	0.251097	0.999781
Atg101	2811.57	-0.238007	0.237585	-1.00178	0.316451	0.999781
Atg12	1592.25	0.0244055	0.211221	0.115545	0.908013	0.999781
Atg13	1877.99	-0.313224	0.223572	-1.401	0.161216	0.999781
Atg14	566.365	-0.0945844	0.225473	-0.419494	0.674855	0.999781
Atg16l1	1480.01	-0.0669061	0.195814	-0.341681	0.732591	0.999781
Atg16l2	1069.51	-0.299211	0.221267	-1.35227	0.17629	0.999781
Atg2a	1603.41	0.0181293	0.22761	0.0796508	0.936515	0.999781
Atg2b	1353.56	0.406619	0.18201	2.23405	0.0254798	0.999781
Atg3	1383.69	0.0354705	0.197279	0.179799	0.85731	0.999781
Atg4a	570.273	0.269549	0.224472	1.20081	0.229824	0.999781
Atg4b	1860.62	-0.239927	0.23477	-1.02197	0.306797	0.999781
Atg4c	16.6507	-0.247933	0.26653	-0.930225	0.352254	0.999781
Atg4d	1011.28	-0.409104	0.209561	-1.95219	0.0509154	0.999781
Atg5	1083.81	0.171104	0.189794	0.901528	0.367308	0.999781
Atg7	594.173	-0.161209	0.184897	-0.871886	0.38327	0.999781
Atg9a	914.413	0.0191063	0.197748	0.0966196	0.923029	0.999781
Atg9b	21.4643	0.128188	0.266543	0.480927	0.630569	0.999781
Atic	1011.52	-0.189805	0.206848	-0.917608	0.358824	0.999781
Atl1	32.8987	0.718232	0.266442	2.69564	0.00702537	0.999781
Atl2	1278.66	0.202803	0.223387	0.907857	0.363954	0.999781
Atl3	537.251	0.0630899	0.214843	0.293655	0.769021	0.999781
Atm	704.607	0.387481	0.256818	1.50878	0.131355	0.999781
Atmin	750.975	0.0676997	0.208281	0.325041	0.74515	0.999781
Atn1	544.88	0.0137103	0.225109	0.0609049	0.951435	0.999781
Atoh1	0.236962	-0.000589654	0.0786292	-0.00749918	0.994017	0.999781
Atoh8	1.49763	-0.00331211	0.142138	-0.0233021	0.981409	0.999781
Atox1	1028.37	-0.0326552	0.224599	-0.145394	0.8844	0.999781
Atp10a	1145.23	0.144976	0.171343	0.846116	0.397488	0.999781
Atp10b	9.26413	-0.0583313	0.255511	-0.228293	0.819418	0.999781
Atp10d	1520.74	-0.0428164	0.19479	-0.219808	0.826021	0.999781
Atp11a	613.793	0.0995021	0.222312	0.447579	0.654457	0.999781
Atp11b	4716.79	0.29696	0.251241	1.18197	0.237216	0.999781
Atp11c	442.679	0.397694	0.264517	1.50347	0.132718	0.999781
Atp12a	4.11204	-0.256503	0.160459	-1.59856	0.109919	0.999781
Atp13a1	2845.77	-0.26069	0.201062	-1.29656	0.194781	0.999781
Atp13a2	857.832	-0.147802	0.232093	-0.636824	0.52424	0.999781
Atp13a3	1974.32	0.236397	0.249304	0.948228	0.343013	0.999781
Atp13a5	0.72815	-0.0336848	0.0908146	-0.370918	0.710698	0.999781
Atp1a1	6178.75	-0.132911	0.197227	-0.673897	0.500377	0.999781
Atp1a2	16.0849	-0.0292011	0.257579	-0.113368	0.909739	0.999781
Atp1a3	49.3172	0.00213508	0.261024	0.00817964	0.993474	0.999781
Atp1a4	0.648563	0.0624137	0.0985014	0.633633	0.526321	0.999781
Atp1b1	2233.2	0.186876	0.193384	0.966343	0.333873	0.999781
Atp1b2	6.61743	-0.024365	0.218346	-0.111589	0.911149	0.999781
Atp1b3	20548.2	0.128929	0.171332	0.75251	0.451745	0.999781
Atp1b4	0.127039	-0.0166199	0.0786292	-0.211371	0.832598	0.999781
Atp23	223.563	-0.193526	0.231239	-0.836909	0.402644	0.999781
Atp2a1	13.0691	0.146329	0.242818	0.602628	0.546756	0.999781
Atp2a2	3196.27	-0.14687	0.203723	-0.720927	0.470954	0.999781
Atp2a3	12444.5	-0.164646	0.211575	-0.778194	0.436455	0.999781
Atp2b1	1877.5	0.167455	0.249805	0.670341	0.50264	0.999781
Atp2b2	10.6842	0.0192895	0.233623	0.0825668	0.934196	0.999781
Atp2b3	0.394629	-0.0487202	0.0786292	-0.619619	0.535508	0.999781
Atp2b4	136.734	0.176585	0.263535	0.670063	0.502818	0.999781
Atp2c1	1825.5	0.113572	0.200205	0.567279	0.570525	0.999781
Atp2c2	1.9321	0.186557	0.136238	1.36935	0.170891	0.999781
Atp4a	0.135056	0.0154803	0.0786292	0.196877	0.843924	0.999781
Atp5a1	17297.6	-0.255766	0.211722	-1.20802	0.227038	0.999781
Atp5b	28364.3	-0.316874	0.223304	-1.41902	0.155893	0.999781
Atp5c1	5645.45	-0.0988008	0.224748	-0.439608	0.660221	0.999781
Atp5d	4220.19	-0.17161	0.231248	-0.742107	0.458023	0.999781
Atp5e	1663.31	-0.114392	0.234821	-0.487146	0.626155	0.999781
Atp5f1	3965.73	-0.0521386	0.169353	-0.30787	0.758181	0.999781
Atp5g1	2910.57	-0.168438	0.23243	-0.724684	0.468646	0.999781
Atp5g2	851.676	-0.0772524	0.226659	-0.34083	0.733231	0.999781
Atp5g3	4455.76	-0.173504	0.218912	-0.792576	0.428025	0.999781
Atp5h	3723.27	-0.112118	0.225128	-0.498021	0.618469	0.999781
Atp5j	3131.82	-0.047392	0.185801	-0.255068	0.79867	0.999781
Atp5j2	2475.58	-0.193091	0.222517	-0.867756	0.385528	0.999781
Atp5k	629.669	-0.342602	0.226555	-1.51222	0.130477	0.999781
Atp5l	2527	-0.0359308	0.227625	-0.157851	0.874574	0.999781
Atp5l-ps1	0.667134	-0.0623417	0.0987714	-0.631172	0.527928	0.999781
Atp5l-ps2	0.785041	-0.0628565	0.0932452	-0.674099	0.500249	0.999781
Atp5o	2429.49	-0.286325	0.228688	-1.25203	0.210558	0.999781
Atp5s	116.916	-0.073402	0.226487	-0.32409	0.74587	0.999781
Atp6ap1	4427.59	-0.256718	0.228699	-1.12252	0.261643	0.999781
Atp6ap2	2220.09	0.16047	0.206208	0.778193	0.436455	0.999781
Atp6v0a1	125.166	0.39049	0.264428	1.47673	0.139747	0.999781
Atp6v0a2	3810	-0.162564	0.186175	-0.873175	0.382568	0.999781
Atp6v0a4	0.130552	-0.0166199	0.0786292	-0.211371	0.832598	0.999781
Atp6v0b	1229.91	-0.225893	0.211825	-1.06641	0.286238	0.999781
Atp6v0c	5511.96	-0.187466	0.243105	-0.771133	0.440628	0.999781
Atp6v0c-ps1	0.354582	-0.0166242	0.0786292	-0.211425	0.832556	0.999781
Atp6v0c-ps2	4.82074	0.368583	0.225169	1.63691	0.101648	0.999781
Atp6v0d1	1570.53	-0.236907	0.241298	-0.981801	0.326198	0.999781
Atp6v0d2	6.17301	0.148151	0.2168	0.683353	0.494384	0.999781
Atp6v0e	3663.71	-0.212636	0.229618	-0.926044	0.354423	0.999781
Atp6v0e2	54.7113	0.0919271	0.236886	0.388065	0.697968	0.999781
Atp6v1a	775.05	-0.0035966	0.20368	-0.017658	0.985912	0.999781
Atp6v1b1	3.68	0.111814	0.214718	0.520748	0.602542	0.999781
Atp6v1b2	3073.18	-0.259454	0.20007	-1.29681	0.194696	0.999781
Atp6v1c1	1452.56	0.0142822	0.187358	0.0762298	0.939236	0.999781
Atp6v1c2	3.02865	-0.0216941	0.214246	-0.101258	0.919346	0.999781
Atp6v1d	2066.3	-0.0812726	0.170516	-0.476627	0.633628	0.999781
Atp6v1e1	2129.85	-0.264092	0.227355	-1.16158	0.245405	0.999781
Atp6v1f	2699.14	-0.130527	0.229124	-0.569677	0.568897	0.999781
Atp6v1g1	1501.85	-0.190112	0.236445	-0.804044	0.421372	0.999781
Atp6v1g2	32.9139	-0.27561	0.260756	-1.05696	0.290528	0.999781
Atp6v1g3	3.00329	-0.196552	0.190337	-1.03265	0.301767	0.999781
Atp6v1h	1695.05	-0.0846769	0.183797	-0.46071	0.645007	0.999781
Atp7a	645.534	0.25079	0.250314	1.0019	0.31639	0.999781
Atp7b	7.24621	-0.327486	0.229929	-1.42429	0.154362	0.999781
Atp8a1	1135.47	0.189007	0.236434	0.799404	0.424056	0.999781
Atp8a2	70.5042	-0.599056	0.266524	-2.24766	0.0245976	0.999781
Atp8b1	2.11161	0.173964	0.16775	1.03704	0.299716	0.999781
Atp8b2	2748.56	-0.100024	0.226382	-0.441839	0.658606	0.999781
Atp8b3	0.471647	-0.0392783	0.08837	-0.444475	0.656699	0.999781
Atp8b4	723.266	0.299855	0.25099	1.19469	0.232208	0.999781
Atp8b5	3.59697	0.136499	0.213313	0.639901	0.522237	0.999781
Atp9a	405.028	-0.472707	0.258477	-1.82882	0.0674266	0.999781
Atp9b	1867.06	0.0140526	0.190099	0.0739226	0.941072	0.999781
Atpaf1	609.123	-0.106526	0.192114	-0.554493	0.579241	0.999781
Atpaf2	796.679	-0.173342	0.212371	-0.81622	0.414375	0.999781
Atpif1	602.43	-0.252893	0.220527	-1.14677	0.251478	0.999781
Atr	472.986	0.421875	0.264222	1.59667	0.110339	0.999781
Atraid	997.998	-0.140918	0.223916	-0.629333	0.529131	0.999781
Atrip	862.311	0.117153	0.210069	0.55769	0.577056	0.999781
Atrn	622.998	0.19767	0.23294	0.848589	0.39611	0.999781
Atrnl1	69.2776	0.2085	0.246553	0.845659	0.397743	0.999781
Atrx	1481.02	0.156075	0.23057	0.676909	0.498464	0.999781
Atxn1	129.925	0.400313	0.225067	1.77864	0.0752991	0.999781
Atxn10	2685.46	-0.104543	0.202373	-0.516584	0.605446	0.999781
Atxn1l	125.852	0.234367	0.266172	0.88051	0.378583	0.999781
Atxn2	837.549	-0.0389038	0.206293	-0.188585	0.850418	0.999781
Atxn2l	2137.11	0.0572909	0.201492	0.284334	0.776155	0.999781
Atxn3	457.253	0.15515	0.227441	0.682155	0.495141	0.999781
Atxn7	845.013	0.178548	0.244572	0.730044	0.465363	0.999781
Atxn7l1	1179.04	0.144145	0.19882	0.725003	0.46845	0.999781
Atxn7l2	367.377	-0.261755	0.210844	-1.24146	0.214435	0.999781
Atxn7l3	832.205	0.101062	0.232376	0.434905	0.663632	0.999781
Atxn7l3b	1150.91	0.0542973	0.1801	0.301485	0.763045	0.999781
AU015836	0.219802	0.0315304	0.0786292	0.401001	0.688419	0.999781
AU018091	2.67805	-0.0166773	0.158934	-0.104932	0.916429	0.999781
AU019823	478.473	0.0656326	0.250719	0.261777	0.793493	0.999781
AU021092	0.135056	0.0154803	0.0786292	0.196877	0.843924	0.999781
AU022133	0.754856	-0.0496243	0.112103	-0.442668	0.658006	0.999781
AU022252	416.998	-0.284234	0.228732	-1.24265	0.213998	0.999781
AU040320	1165.77	0.0825567	0.186934	0.441636	0.658752	0.999781
AU041133	45.9799	0.134588	0.252607	0.532797	0.594174	0.999781
Auh	942.887	-0.0640334	0.179989	-0.355763	0.722018	0.999781
Aunip	13.5406	-0.187338	0.255012	-0.734622	0.46257	0.999781
Aup1	4180.13	-0.236454	0.228258	-1.03591	0.300246	0.999781
Aurka	218.425	-0.127767	0.24627	-0.518808	0.603895	0.999781
Aurkaip1	1596.87	-0.239733	0.224346	-1.06859	0.285256	0.999781
Aurkb	121.093	-0.382847	0.258053	-1.4836	0.137916	0.999781
Aurkc	1.70534	0.086593	0.14029	0.617244	0.537074	0.999781
Auts2	61.8685	0.166583	0.263304	0.632666	0.526952	0.999781
AV320801	0.65671	-0.0481888	0.0879516	-0.547901	0.58376	0.999781
Aven	962.158	-0.225492	0.215283	-1.04742	0.294905	0.999781
Avil	27.1755	-0.00841302	0.266524	-0.0315657	0.974818	0.999781
Avl9	1967.94	0.0665575	0.244155	0.272603	0.785158	0.999781
Avpi1	327.14	-0.239892	0.228906	-1.04799	0.294642	0.999781
Avpr1a	6.99947	-0.0948329	0.224231	-0.422926	0.672349	0.999781
Avpr1b	0.484752	-0.0510757	0.0979216	-0.521598	0.60195	0.999781
Avpr2	14.4963	0.0504564	0.255697	0.197329	0.84357	0.999781
AW011738	209.098	-0.509869	0.211256	-2.41351	0.0157995	0.999781
AW146154	118.984	-0.0798291	0.236847	-0.337049	0.73608	0.999781
AW209491	278.485	0.10618	0.232468	0.45675	0.647851	0.999781
AW549877	770.218	0.351384	0.252425	1.39203	0.163913	0.999781
AW551984	1.80411	0.103744	0.151286	0.685748	0.492872	0.999781
AW554918	293.517	0.108641	0.19373	0.560785	0.574944	0.999781
AW822073	0.745439	0.130415	0.111784	1.16667	0.243343	0.999781
[truncated: 33,029 more rows]

## Sheet: DESeq2 results for CD8 TDLN
GeneID	Base mean	log2(FC) - KO/WT	StdErr	Wald-Stats	P-value	P-adj
MARCH1	22.4723	0.100285	0.230528	-0.435022	0.663546	0.999967
MARCH2	4643.5	-0.0745065	0.225937	0.329766	0.741576	0.999967
MARCH3	180.091	-0.182251	0.238958	0.762691	0.445648	0.999967
MARCH4	7.2643	-0.289202	0.219971	1.31473	0.188602	0.999967
MARCH5	1194	0.0286066	0.193518	-0.147824	0.882482	0.999967
MARCH6	701.713	0.0845079	0.224103	-0.377094	0.706104	0.999967
MARCH7	1626.92	0.163975	0.246683	-0.66472	0.50623	0.999967
MARCH8	16.1586	0.0427314	0.245569	-0.17401	0.861858	0.999967
MARCH9	30.0816	-0.189783	0.24918	0.76163	0.446281	0.999967
MARCH10	0.494117	-0.0550278	0.0694337	0.792522	0.428056	0.999967
MARCH11	1.06907	-0.00601986	0.0928874	0.0648081	0.948327	0.999967
SEPT1	7551.54	-0.156701	0.218659	0.716646	0.473593	0.999967
SEPT2	1067.04	0.149546	0.248607	-0.601535	0.235646	0.999967
SEPT3	8.82984	0.178055	0.214619	-0.829635	0.406745	0.999967
SEPT4	31.9665	0.239887	0.249355	-0.962027	0.336036	0.999967
SEPT5	2.26847	-0.21727	0.136151	1.5958	0.110533	0.999967
SEPT6	4270.24	0.0880803	0.197686	-0.445557	0.655917	0.999967
SEPT7	2034.39	0.0162057	0.1938	-0.083621	0.933358	0.999967
SEPT8	82.26	-0.14515	0.236681	0.613272	0.539697	0.999967
SEPT9	5112.64	0.0336853	0.225182	-0.149592	0.881087	0.999967
SEPT10	4.80328	0.0950829	0.193888	-0.490401	0.62385	0.999967
SEPT11	1604.75	0.0426442	0.222979	-0.191248	0.848331	0.999967
SEPT12	2.52978	0.0823471	0.123805	-0.665137	0.505963	0.999967
SEPT14	1.09588	0.0360303	0.0957249	-0.376394	0.706624	0.999967
0610009B22Rik	60.2326	0.102085	0.228604	-0.446556	0.655196	0.999967
0610009O20Rik	183.199	-0.0106565	0.210419	0.050644	0.959609	0.999967
0610010F05Rik	82.1351	-0.0232105	0.243036	0.0955026	0.923916	0.999967
0610010K14Rik	843.591	-0.127937	0.224759	0.569217	0.569209	0.999967
0610012G03Rik	626.023	-0.181523	0.215949	0.84058	0.400583	0.999967
0610030E20Rik	528.331	-0.152429	0.198538	0.767755	0.442633	0.999967
0610037L13Rik	632.91	-0.0351734	0.20046	0.175464	0.860715	0.999967
0610040J01Rik	2.52306	0.130449	0.170806	-0.763725	0.445031	0.999967
1110002E22Rik	0.825237	0.061425	0.0714477	-0.85972	0.389944	0.999967
1110004E09Rik	291.338	0.0736092	0.230579	-0.319236	0.749548	0.999967
1110004F10Rik	1885.09	0.000210099	0.206465	-0.0010176	0.999188	0.999967
1110008F13Rik	1936.46	-0.146438	0.230265	0.635954	0.524806	0.999967
1110008L16Rik	205.006	0.245551	0.24424	-1.00537	0.31472	0.999967
1110008P14Rik	377.724	-0.0978704	0.235955	0.414783	0.678301	0.999967
1110012L19Rik	519.839	-0.0200371	0.243313	0.0823512	0.934367	0.999967
1110017D15Rik	1.19441	0.0192867	0.0971206	-0.198585	0.842587	0.999967
1110025L11Rik	0	NA	NA	NA	NA	NA
1110032A03Rik	92.0685	0.243533	0.239067	-1.01868	0.308356	0.999967
1110032F04Rik	114.063	-0.331789	0.21826	1.52015	0.128472	0.999967
1110034G24Rik	485.08	-0.192448	0.240608	0.799844	0.423801	0.999967
1110038F14Rik	590.211	-0.214145	0.222728	0.961466	0.336318	0.999967
1110051M20Rik	190.66	-0.218294	0.223111	0.97841	0.327872	0.999967
1110057P08Rik	0	NA	NA	NA	NA	NA
1110059E24Rik	247.484	0.00932131	0.245231	-0.0380102	0.96968	0.999967
1110059G10Rik	171.555	0.118283	0.242761	-0.487239	0.626089	0.999967
1110065P20Rik	325.379	-0.120518	0.247663	0.486622	0.626526	0.999967
1190002N15Rik	1150.56	0.290097	0.228903	-1.26734	0.205035	0.999967
1190005I06Rik	1.53685	-0.146517	0.1326	1.10495	0.269181	0.999967
1190007I07Rik	305.962	-0.190236	0.225603	0.843235	0.399097	0.999967
1300017J02Rik	6.53143	0.0706887	0.213472	-0.331138	0.74054	0.999967
1500009C09Rik	0	NA	NA	NA	NA	NA
1500009L16Rik	22.6868	-0.0718334	0.248637	0.288908	0.772652	0.999967
1500011B03Rik	289.038	-0.038591	0.225432	0.171187	0.864077	0.999967
1500011K16Rik	188.062	-0.246001	0.222564	1.10531	0.269027	0.999967
1500015O10Rik	2.32307	0.0216585	0.143187	-0.15126	0.87977	0.999967
1520401A03Rik	1.4803	-0.0315683	0.112029	0.281786	0.778107	0.999967
1600002K03Rik	303.839	-0.235414	0.235637	0.999055	0.317768	0.999967
1600012H06Rik	346.2	-0.230801	0.223104	1.0345	0.300903	0.999967
1600014C10Rik	1752.52	0.040166	0.225599	-0.178041	0.858691	0.999967
1600014C23Rik	0	NA	NA	NA	NA	NA
1600015I10Rik	0.103155	0.0135459	0.0691732	-0.195825	0.844747	0.999967
1600029O15Rik	10.1869	-0.0597523	0.239979	0.24899	0.803369	0.999967
1700001C02Rik	0	NA	NA	NA	NA	NA
1700001C19Rik	1.65016	-0.137348	0.132653	1.0354	0.300483	0.999967
1700001F09Rik	0	NA	NA	NA	NA	NA
1700001J03Rik	0.246552	0.0276658	0.0691732	-0.399949	0.689194	0.999967
1700001J11Rik	1.15547	0.0990923	0.0896543	-1.10527	0.269042	0.999967
1700001K19Rik	6.87962	-0.232576	0.218719	1.06335	0.287621	0.999967
1700001L19Rik	0	NA	NA	NA	NA	NA
1700001O22Rik	20.0957	-0.252283	0.248328	1.01593	0.309664	0.999967
1700001P01Rik	4.48229	0.200987	0.202554	-0.992261	0.32107	0.999967
1700003E16Rik	0.247058	-0.0288139	0.0691732	0.416547	0.67701	0.999967
1700003F12Rik	2.98431	0.136131	0.159398	-0.854034	0.393086	0.999967
1700003H04Rik	0.123529	-0.014694	0.0691732	0.212423	0.831777	0.999967
1700003N22Rik	0	NA	NA	NA	NA	NA
1700006A11Rik	0.610446	0.0113428	0.0812603	-0.139585	0.888988	0.999967
1700006E09Rik	0.358402	0.0415004	0.0692075	-0.599652	0.548738	0.999967
1700007E05Rik	6.5358	0.0118056	0.20228	-0.0583628	0.95346	0.999967
1700007G11Rik	0.332409	0.00899784	0.0691892	-0.130047	0.896529	0.999967
1700007K13Rik	0.275232	0.00551666	0.0691922	-0.0797295	0.936452	0.999967
1700008O03Rik	4.03925	-0.00140463	0.171085	0.00821013	0.993449	0.999967
1700008P02Rik	0.287477	-0.0288139	0.0691732	0.416547	0.67701	0.999967
1700009N14Rik	0	NA	NA	NA	NA	NA
1700010B08Rik	0.271014	-0.000554109	0.0691732	0.00801045	0.993609	0.999967
1700010I14Rik	39.4622	0.0238994	0.249297	-0.095867	0.923626	0.999967
1700010N08Rik	0.515773	0.0566605	0.0695792	-0.814331	0.415455	0.999967
1700011H14Rik	4.89677	0.246531	0.180473	-1.36602	0.171932	0.999967
1700011I03Rik	0.617646	-0.0592354	0.0701602	0.844288	0.398509	0.999967
1700011L22Rik	0	NA	NA	NA	NA	NA
1700011M02Rik	0	NA	NA	NA	NA	NA
1700012A03Rik	0.206309	0.0276658	0.0691732	-0.399949	0.689194	0.999967
1700012B07Rik	1.14725	-0.0370856	0.107028	0.346504	0.728964	0.999967
1700012B09Rik	0.103155	0.0135459	0.0691732	-0.195825	0.844747	0.999967
1700012P22Rik	0.143738	-0.014694	0.0691732	0.212423	0.831777	0.999967
1700013D24Rik	0	NA	NA	NA	NA	NA
1700013F07Rik	0.574344	0.0515268	0.0798171	-0.64556	0.518564	0.999967
1700013G24Rik	0	NA	NA	NA	NA	NA
1700013H16Rik	0	NA	NA	NA	NA	NA
1700014D04Rik	0	NA	NA	NA	NA	NA
1700015F17Rik	0.792763	-0.015098	0.0963661	0.156673	0.875502	0.999967
1700015G11Rik	0	NA	NA	NA	NA	NA
1700016C15Rik	2.11215	0.160101	0.151317	-1.05805	0.290034	0.999967
1700016D06Rik	10.4783	0.235688	0.231821	-1.01668	0.309305	0.999967
1700016G14Rik	10.3949	0.418696	0.231459	-1.80894	0.0704604	0.999967
1700016H13Rik	0.523458	0.0280919	0.069555	-0.40388	0.686301	0.999967
1700016K19Rik	6.25563	0.148338	0.22681	-0.654021	0.513098	0.999967
1700017B05Rik	891.561	-0.343327	0.202892	1.69216	0.0906147	0.999967
1700017D01Rik	0.87226	-0.00939334	0.0996303	0.094282	0.924885	0.999967
1700017N19Rik	0.814483	0.0772255	0.0796915	-0.969056	0.332517	0.999967
1700018B08Rik	0.343112	0.0417857	0.0691732	-0.604073	0.545795	0.999967
1700018F24Rik	0	NA	NA	NA	NA	NA
1700018G05Rik	0.103155	0.0135459	0.0691732	-0.195825	0.844747	0.999967
1700018M17Rik	5.17178	-0.141568	0.187109	0.756606	0.449286	0.999967
1700019A02Rik	0	NA	NA	NA	NA	NA
1700019D03Rik	14.3559	0.122861	0.223446	-0.549847	0.582424	0.999967
1700019M22Rik	0	NA	NA	NA	NA	NA
1700019N19Rik	0.120003	0.0135459	0.0691732	-0.195825	0.844747	0.999967
1700020A23Rik	0.412618	0.0509736	0.0692621	-0.735952	0.46176	0.999967
1700020D05Rik	0.910063	0.01819	0.0998061	-0.182254	0.855384	0.999967
1700020L24Rik	9.27638	0.125367	0.227939	-0.550001	0.582318	0.999967
1700020N01Rik	0.246924	-0.000584692	0.0691732	0.00845258	0.993256	0.999967
1700020N15Rik	0.103155	0.0135459	0.0691732	-0.195825	0.844747	0.999967
1700021F05Rik	120.19	0.0756377	0.225352	-0.335642	0.737141	0.999967
1700021F07Rik	0	NA	NA	NA	NA	NA
1700022A21Rik	0.309464	0.0417857	0.0691732	-0.604073	0.545795	0.999967
1700022I11Rik	5.44726	-0.119027	0.187728	0.63404	0.526055	0.999967
1700023F06Rik	0.530448	0.0565027	0.0695504	-0.812399	0.416563	0.999967
1700024B05Rik	1.33854	0.0294694	0.100045	-0.29456	0.76833	0.999967
1700024G13Rik	0	NA	NA	NA	NA	NA
1700024J04Rik	9.16403	0.113415	0.233472	-0.485776	0.627126	0.999967
1700024P04Rik	0	NA	NA	NA	NA	NA
1700025B11Rik	0	NA	NA	NA	NA	NA
1700025C18Rik	0.634618	0.0230303	0.0987993	-0.233102	0.815682	0.999967
1700025F22Rik	0.39055	-0.0429339	0.0691732	0.620671	0.534816	0.999967
1700025G04Rik	299.174	-0.474453	0.214963	2.20714	0.0273042	0.999967
1700028B04Rik	9.76774	-0.0247278	0.229657	0.107673	0.914255	0.999967
1700028J19Rik	12.1546	0.0739963	0.244041	-0.303213	0.761728	0.999967
1700028K03Rik	5.5178	-0.0801116	0.177663	0.450918	0.652049	0.999967
1700028P14Rik	0.128196	-0.014694	0.0691732	0.212423	0.831777	0.999967
1700029F12Rik	3.32835	-0.017431	0.194956	0.0894102	0.928756	0.999967
1700029H14Rik	6.6516	0.493397	0.208801	-2.363	0.0181275	0.999967
1700029I15Rik	27.0006	0.149855	0.24965	-0.600261	0.548332	0.999967
1700029J07Rik	14.078	0.104208	0.23165	-0.449853	0.652817	0.999967
1700029P11Rik	0	NA	NA	NA	NA	NA
1700030C10Rik	18.4518	0.402408	0.21112	-1.90606	0.0566424	0.999967
1700030J22Rik	5.77971	0.184336	0.188204	-0.979452	0.327357	0.999967
1700030K09Rik	93.9458	0.117629	0.239547	-0.491045	0.623394	0.999967
1700031F05Rik	0.675883	0.0910944	0.0863098	-1.05544	0.291226	0.999967
1700031M16Rik	0	NA	NA	NA	NA	NA
1700034E13Rik	0.132612	0.0135459	0.0691732	-0.195825	0.844747	0.999967
1700034I23Rik	3.49519	0.0926014	0.146119	-0.633737	0.526252	0.999967
1700034J05Rik	1.40759	0.0966202	0.125968	-0.767021	0.443069	0.999967
1700037C18Rik	93.2551	-0.108222	0.231393	0.467698	0.64	0.999967
1700037H04Rik	408.988	-0.250815	0.226018	1.10971	0.267123	0.999967
1700042G07Rik	0	NA	NA	NA	NA	NA
1700047I17Rik2	0	NA	NA	NA	NA	NA
1700049E17Rik1	0.206309	0.0276658	0.0691732	-0.399949	0.689194	0.999967
1700049E17Rik2	0.206309	0.0276658	0.0691732	-0.399949	0.689194	0.999967
1700049L16Rik	0.287477	-0.0288139	0.0691732	0.416547	0.67701	0.999967
1700056E22Rik	125.242	-0.128996	0.236345	0.545795	0.585207	0.999967
1700057G04Rik	4.53176	0.030769	0.172149	-0.178735	0.858146	0.999967
1700061G19Rik	29.4959	0.0165011	0.249268	-0.0661985	0.94722	0.999967
1700063K16Rik	0.27585	0.00913462	0.0691935	-0.132015	0.894972	0.999967
1700064H15Rik	26.2717	0.104155	0.24854	-0.419065	0.675168	0.999967
1700065I16Rik	0	NA	NA	NA	NA	NA
1700066B19Rik	19.0105	-0.0555855	0.249662	0.222643	0.823813	0.999967
1700066M21Rik	50.7319	-0.0195999	0.246504	0.0795116	0.936626	0.999967
1700067K01Rik	9.06576	-0.00775552	0.214913	0.0360867	0.971213	0.999967
1700067P10Rik	0	NA	NA	NA	NA	NA
1700069L16Rik	0	NA	NA	NA	NA	NA
1700071K01Rik	0	NA	NA	NA	NA	NA
1700073E17Rik	0.568617	0.0508877	0.0707491	-0.71927	0.471975	0.999967
1700074P13Rik	0.574991	0.0605308	0.0711881	-0.850293	0.395162	0.999967
1700080E11Rik	0.103155	0.0135459	0.0691732	-0.195825	0.844747	0.999967
1700080O16Rik	0	NA	NA	NA	NA	NA
1700084J12Rik	2.26165	-0.0424235	0.14814	0.286374	0.774592	0.999967
1700084M14Rik	0.309464	0.0417857	0.0691732	-0.604073	0.545795	0.999967
1700086D15Rik	0.128196	-0.014694	0.0691732	0.212423	0.831777	0.999967
1700086L19Rik	0	NA	NA	NA	NA	NA
1700088E04Rik	12.0849	-0.0456317	0.243328	0.187531	0.851244	0.999967
1700091H14Rik	0.0744596	0.00539624	0.0691732	-0.0780106	0.93782	0.999967
1700092M07Rik	4.00101	-0.0815664	0.205396	0.397117	0.691281	0.999967
1700093K21Rik	19.6763	-0.00580379	0.249664	0.0232464	0.981454	0.999967
1700102P08Rik	31.2411	0.130979	0.247376	-0.529473	0.596478	0.999967
1700109H08Rik	37.3422	0.0130855	0.24903	-0.0525456	0.958094	0.999967
1700113H08Rik	0.460047	0.00131968	0.0693225	-0.0190368	0.984812	0.999967
1700122O11Rik	0	NA	NA	NA	NA	NA
1700123K08Rik	0.295373	0.0267865	0.0692841	-0.386618	0.699039	0.999967
1700123L14Rik	0.397836	0.0417857	0.0691732	-0.604073	0.545795	0.999967
1700123O20Rik	1445.83	0.0334639	0.235124	-0.142324	0.886824	0.999967
1700125H20Rik	0.376274	0.018831	0.0697123	-0.270125	0.787064	0.999967
1700128F08Rik	12.777	0.138549	0.21918	-0.632124	0.527306	0.999967
1700129C05Rik	0	NA	NA	NA	NA	NA
1810009A15Rik	577.013	-0.129619	0.223414	0.580174	0.561797	0.999967
1810009J06Rik	0	NA	NA	NA	NA	NA
1810010D01Rik	0	NA	NA	NA	NA	NA
1810010H24Rik	9.46167	0.232235	0.221817	-1.04697	0.295115	0.999967
1810011H11Rik	0	NA	NA	NA	NA	NA
1810013L24Rik	1398.53	0.163716	0.191012	-0.857096	0.391392	0.999967
1810014B01Rik	116.745	0.0716669	0.246586	-0.290637	0.771329	0.999967
1810018F18Rik	1.30658	0.0864817	0.120869	-0.7155	0.4743	0.999967
1810022K09Rik	719.058	0.037068	0.233044	-0.15906	0.873622	0.999967
1810024B03Rik	16.9997	-0.0412222	0.246794	0.167031	0.867345	0.999967
1810030O07Rik	1165.31	0.176122	0.231405	-0.761099	0.446598	0.999967
1810032O08Rik	330.47	-0.133291	0.232544	0.573185	0.566519	0.999967
1810037I17Rik	1138.33	-0.0939512	0.207787	0.452151	0.65116	0.999967
1810041L15Rik	1.46457	-0.011769	0.114315	0.102952	0.918001	0.999967
1810043G02Rik	139.625	-0.0636659	0.228007	0.279228	0.78007	0.999967
1810046K07Rik	0.309464	0.0417857	0.0691732	-0.604073	0.545795	0.999967
1810049J17Rik	10.4111	-0.502605	0.232521	2.16154	0.0306534	0.999967
1810055G02Rik	200.518	-0.141662	0.249661	0.567418	0.57043	0.999967
1810062G17Rik	6.18969	-0.0131315	0.220859	0.0594564	0.952589	0.999967
1810065E05Rik	0.103155	0.0135459	0.0691732	-0.195825	0.844747	0.999967
2010003K11Rik	0	NA	NA	NA	NA	NA
2010005H15Rik	14.8046	0.207009	0.235366	-0.879517	0.379121	0.999967
2010010A06Rik	3.28671	0.0179551	0.127067	-0.141304	0.88763	0.999967
2010106E10Rik	0	NA	NA	NA	NA	NA
2010107E04Rik	1108.83	-0.0784943	0.218618	0.359048	0.719559	0.999967
2010109A12Rik	42.9534	0.0307905	0.241954	-0.127258	0.898736	0.999967
2010109I03Rik	17.4086	0.290164	0.237457	-1.22196	0.221721	0.999967
2010111I01Rik	1146.74	0.463793	0.200734	-2.31049	0.0208612	0.999967
2010300C02Rik	52.2066	-0.212452	0.24245	0.876269	0.380884	0.999967
2010315B03Rik	117.252	0.172881	0.244401	-0.707364	0.47934	0.999967
2200002D01Rik	28.4859	-0.301404	0.248077	1.21496	0.224381	0.999967
2200002J24Rik	0	NA	NA	NA	NA	NA
2210010C04Rik	3.60242	0.282181	0.16059	-1.75716	0.0788914	0.999967
2210011C24Rik	1.8332	0.0587131	0.116345	-0.504647	0.613807	0.999967
2210016F16Rik	1100.09	-0.137723	0.221363	0.62216	0.533837	0.999967
2210016L21Rik	402.328	-0.249126	0.218727	1.13898	0.254711	0.999967
2210017I01Rik	30.288	-0.0911341	0.249259	0.36562	0.714649	0.999967
2210407C18Rik	0.247058	-0.0288139	0.0691732	0.416547	0.67701	0.999967
2210408I21Rik	19.5591	0.234315	0.239497	-0.978363	0.327895	0.999967
2210409E12Rik	0	NA	NA	NA	NA	NA
2210418O10Rik	63.1465	0.372516	0.239849	-1.55313	0.120393	0.999967
2300002M23Rik	0	NA	NA	NA	NA	NA
2300003K06Rik	0	NA	NA	NA	NA	NA
2300009A05Rik	322.999	-0.133283	0.213891	0.623133	0.533197	0.999967
2310002L09Rik	0	NA	NA	NA	NA	NA
2310003L06Rik	0.206309	0.0276658	0.0691732	-0.399949	0.689194	0.999967
2310007B03Rik	0	NA	NA	NA	NA	NA
2310009B15Rik	143.485	-0.129449	0.225573	0.573869	0.566057	0.999967
2310011J03Rik	1030.05	-0.137406	0.238249	0.576732	0.564121	0.999967
2310022A10Rik	591.244	-0.282725	0.202509	1.39611	0.16268	0.999967
2310022B05Rik	133.266	-0.0456193	0.23946	0.190509	0.84891	0.999967
2310030G06Rik	0.473202	0.021269	0.0695217	-0.305933	0.759655	0.999967
2310033P09Rik	424.495	-0.10622	0.216572	0.490459	0.623809	0.999967
2310034C09Rik	0	NA	NA	NA	NA	NA
2310034G01Rik	6.1458	-0.131725	0.207303	0.635424	0.525152	0.999967
2310035C23Rik	771.687	0.0209596	0.220917	-0.0948753	0.924414	0.999967
2310039H08Rik	266.644	-0.175251	0.22242	0.787927	0.430739	0.999967
2310046K23Rik	0	NA	NA	NA	NA	NA
2310050C09Rik	0.412618	0.0509736	0.0692621	-0.735952	0.46176	0.999967
2310057J18Rik	0.429669	-0.0221737	0.0693068	0.319936	0.749017	0.999967
2310057M21Rik	366.756	-0.151999	0.213205	0.712923	0.475893	0.999967
2310057N15Rik	1.29156	-0.0175856	0.0992199	0.177238	0.859321	0.999967
2310061I04Rik	252.697	-0.106858	0.199787	0.534858	0.592748	0.999967
2310061N02Rik	0	NA	NA	NA	NA	NA
2310079G19Rik	0.123529	-0.014694	0.0691732	0.212423	0.831777	0.999967
2410002F23Rik	3382.77	-0.152255	0.200163	0.760659	0.446861	0.999967
2410004B18Rik	922.105	-0.0361535	0.205624	0.175824	0.860432	0.999967
2410004P03Rik	34.4444	-0.00460676	0.249585	0.0184577	0.985274	0.999967
2410015M20Rik	1514.27	-0.17382	0.231846	0.749721	0.453423	0.999967
2410024N13Rik	3.02569	-0.0364275	0.184493	0.197446	0.843478	0.999967
2410089E03Rik	291.716	-0.185714	0.248703	0.746731	0.455226	0.999967
2410131K14Rik	590.619	-0.0834293	0.237799	0.35084	0.725709	0.999967
2410137M14Rik	0.527644	0.0261359	0.0696124	-0.375449	0.707327	0.999967
2410141K09Rik	4.00501	0.234327	0.156466	-1.49762	0.134231	0.999967
2510002D24Rik	660.982	0.018741	0.197932	-0.094684	0.924566	0.999967
2510009E07Rik	40.2571	0.321278	0.246191	-1.30499	0.191895	0.999967
2510039O18Rik	4367.62	-0.182378	0.241448	0.755352	0.450038	0.999967
2610001J05Rik	585.49	0.0583128	0.217429	-0.268192	0.788552	0.999967
2610002M06Rik	293.148	0.163317	0.239745	-0.681208	0.49574	0.999967
2610005L07Rik	554.122	0.138221	0.245446	-0.56314	0.57334	0.999967
2610008E11Rik	124.637	-0.0307149	0.194598	0.157838	0.874585	0.999967
2610021A01Rik	181.053	-0.00427859	0.240816	0.0177671	0.985825	0.999967
2610024D14Rik	2.95539	0.0603039	0.17998	-0.335059	0.73758	0.999967
2610028H24Rik	0.103155	0.0135459	0.0691732	-0.195825	0.844747	0.999967
2610042L04Rik	1.73461	-0.0198356	0.130129	0.15243	0.878848	0.999967
2610044O15Rik8	218.966	0.184719	0.23168	-0.797304	0.425275	0.999967
2610301B20Rik	133.625	0.198914	0.249471	-0.797342	0.425252	0.999967
2610318N02Rik	48.7909	-0.0761349	0.248956	0.305816	0.759745	0.999967
2610507B11Rik	3096.35	-0.0319978	0.194915	0.164163	0.869603	0.999967
2610524H06Rik	175.174	-0.223983	0.217101	1.0317	0.302212	0.999967
2610528A11Rik	1.02943	-0.0226096	0.105572	0.214162	0.83042	0.999967
2610528J11Rik	0.480013	0.0544851	0.0693983	-0.785108	0.43239	0.999967
2700049A03Rik	198.325	0.149676	0.247448	-0.604878	0.54526	0.999967
2700062C07Rik	164.173	-0.0198525	0.208057	0.0954188	0.923982	0.999967
2700081O15Rik	74.3006	-0.0272088	0.246722	0.110281	0.912186	0.999967
2700097O09Rik	183.171	0.0449849	0.223597	-0.201187	0.840552	0.999967
2700099C18Rik	25.9921	0.234369	0.249613	-0.938931	0.347766	0.999967
2810004N23Rik	778.823	-0.0265772	0.210993	0.125963	0.899761	0.999967
2810006K23Rik	232.295	0.084968	0.222702	-0.381533	0.702808	0.999967
2810021J22Rik	77.7681	-0.0372569	0.249185	0.149515	0.881147	0.999967
2810025M15Rik	4.81578	0.17524	0.210685	-0.831761	0.405544	0.999967
2810039B14Rik	38.7953	0.264736	0.249587	-1.0607	0.288827	0.999967
2810047C21Rik1	1.66981	-0.035451	0.106318	0.333443	0.7388	0.999967
2810403A07Rik	2416.21	0.0850323	0.202493	-0.419928	0.674538	0.999967
2810408A11Rik	23.4033	0.171388	0.247696	-0.691928	0.488982	0.999967
2810459M11Rik	20.0239	-0.235889	0.246517	0.95689	0.338623	0.999967
2810474O19Rik	929.204	0.0464945	0.247159	-0.188115	0.850786	0.999967
2900011O08Rik	4.1329	0.129609	0.171656	-0.755048	0.45022	0.999967
2900026A02Rik	31.6626	-0.403536	0.248572	1.62341	0.104501	0.999967
2900055J20Rik	0.436194	-0.0270835	0.0693077	0.390773	0.695965	0.999967
2900092C05Rik	1.26914	0.0187442	0.0986579	-0.189992	0.849316	0.999967
3000002C10Rik	53.89	-0.268385	0.236251	1.13602	0.25595	0.999967
3100002H09Rik	0.466621	0.0298882	0.0747279	-0.39996	0.689186	0.999967
3110001I22Rik	266.378	0.247143	0.244039	-1.01272	0.311194	0.999967
3110002H16Rik	1286.53	0.0536741	0.199077	-0.269615	0.787457	0.999967
3110009E18Rik	64.1093	-0.115318	0.239059	0.482384	0.629533	0.999967
3110009M11Rik	0	NA	NA	NA	NA	NA
3110018I06Rik	0.120003	0.0135459	0.0691732	-0.195825	0.844747	0.999967
3110021N24Rik	0.446307	-0.00280098	0.0733252	0.0381994	0.969529	0.999967
3110035E14Rik	0	NA	NA	NA	NA	NA
3110040M04Rik	0.939516	0.0698244	0.104558	-0.667807	0.504257	0.999967
3110040N11Rik	327.137	0.0739927	0.219499	-0.337099	0.736042	0.999967
3110043O21Rik	272.618	-0.107374	0.232324	0.462174	0.643956	0.999967
3110053B16Rik	22.3774	0.0938132	0.247966	-0.37833	0.705185	0.999967
3110062M04Rik	94.1965	-0.159372	0.227469	0.700633	0.483532	0.999967
3110067C02Rik	0.706963	0.0729831	0.0776476	-0.939927	0.347255	0.999967
3110070M22Rik	6.56999	-0.180495	0.220222	0.819604	0.412442	0.999967
3110079O15Rik	0.375066	-0.0172293	0.0696886	0.247233	0.804728	0.999967
3110082I17Rik	116.813	0.137135	0.241821	-0.567093	0.570651	0.999967
3110082J24Rik	0.103155	0.0135459	0.0691732	-0.195825	0.844747	0.999967
3300002I08Rik	10.1817	0.0430197	0.202635	-0.212302	0.831871	0.999967
3425401B19Rik	0	NA	NA	NA	NA	NA
3632451O06Rik	14.8546	-0.0583153	0.189701	0.307406	0.758535	0.999967
3830403N18Rik	8.77789	0.268242	0.181409	-1.47866	0.139231	0.999967
3830406C13Rik	207.73	0.188989	0.24596	-0.768372	0.442266	0.999967
3830417A13Rik	0.103155	0.0135459	0.0691732	-0.195825	0.844747	0.999967
4430402I18Rik	8.86742	0.190479	0.223499	-0.852259	0.39407	0.999967
4833418N17Rik	0	NA	NA	NA	NA	NA
4833420G17Rik	976.714	0.0851252	0.238182	-0.357396	0.720796	0.999967
4833423E24Rik	0	NA	NA	NA	NA	NA
4833427G06Rik	0	NA	NA	NA	NA	NA
4833439L19Rik	1612.89	-0.0683754	0.234826	0.291175	0.770918	0.999967
4921501E09Rik	0	NA	NA	NA	NA	NA
4921504E06Rik	1.15522	0.0753746	0.0885876	-0.850849	0.394853	0.999967
4921507P07Rik	12.0816	-0.133447	0.238152	0.560345	0.575244	0.999967
4921509C19Rik	0.961542	0.118992	0.0978046	-1.21663	0.223745	0.999967
4921511C20Rik	0	NA	NA	NA	NA	NA
4921517D22Rik	2.23895	0.0954466	0.14708	-0.648943	0.516375	0.999967
4921524J17Rik	343.208	0.180039	0.241584	-0.745243	0.456125	0.999967
4921524L21Rik	0.309464	0.0417857	0.0691732	-0.604073	0.545795	0.999967
4921530L21Rik	0	NA	NA	NA	NA	NA
4921536K21Rik	1.39989	-0.165966	0.139243	1.19191	0.233295	0.999967
4921539E11Rik	0.285594	0.0276658	0.0691732	-0.399949	0.689194	0.999967
4922502D21Rik	0.214835	-0.000527899	0.0691732	0.00763155	0.993911	0.999967
4930402F06Rik	0	NA	NA	NA	NA	NA
4930402H24Rik	271.43	0.381713	0.207507	-1.83952	0.0658387	0.999967
4930402K13Rik	0.375124	-0.0149231	0.0696277	0.214327	0.830292	0.999967
4930404H24Rik	0	NA	NA	NA	NA	NA
4930404N11Rik	7.6667	-0.0870308	0.226769	0.383786	0.701137	0.999967
4930407I10Rik	0.412618	0.0509736	0.0692621	-0.735952	0.46176	0.999967
4930412O13Rik	0	NA	NA	NA	NA	NA
4930415H17Rik	0.143738	-0.014694	0.0691732	0.212423	0.831777	0.999967
4930415L06Rik	0.214846	-0.000547775	0.0691732	0.00791889	0.993682	0.999967
4930415O20Rik	0.769564	0.0641272	0.0884567	-0.724955	0.46848	0.999967
4930421P07Rik	0.103155	0.0135459	0.0691732	-0.195825	0.844747	0.999967
4930426L09Rik	21.6832	0.0432326	0.247451	-0.174712	0.861306	0.999967
4930430A15Rik	2.13373	0.0414081	0.147166	-0.28137	0.778427	0.999967
4930430F08Rik	43.5777	0.0839719	0.241286	-0.348018	0.727827	0.999967
4930431P19Rik	51.6383	0.00945797	0.241433	-0.0391744	0.968751	0.999967
4930432E11Rik	4.04076	0.189468	0.145391	-1.30316	0.192518	0.999967
4930432K21Rik	110.825	-0.0006907	0.24735	0.00279241	0.997772	0.999967
4930432M17Rik	0	NA	NA	NA	NA	NA
4930433I11Rik	0	NA	NA	NA	NA	NA
4930435E12Rik	0.143738	-0.014694	0.0691732	0.212423	0.831777	0.999967
4930438A08Rik	0.242068	0.0274471	0.0691993	-0.396639	0.691634	0.999967
4930442H23Rik	6.0454	-0.020831	0.189779	0.109765	0.912596	0.999967
4930444G20Rik	0.339273	0.0417857	0.0691732	-0.604073	0.545795	0.999967
4930444P10Rik	14.8038	-0.0407339	0.230375	0.176816	0.859653	0.999967
4930447A16Rik	0.206309	0.0276658	0.0691732	-0.399949	0.689194	0.999967
4930447C04Rik	2.18584	0.117329	0.122518	-0.957641	0.338244	0.999967
4930447F04Rik	0	NA	NA	NA	NA	NA
4930448K20Rik	0.737487	-0.0100779	0.0952977	0.105751	0.91578	0.999967
4930449A18Rik	0.659384	0.0379416	0.0741917	-0.5114	0.609071	0.999967
4930449I24Rik	0	NA	NA	NA	NA	NA
4930451G09Rik	26.1309	-0.195283	0.247851	0.787905	0.430752	0.999967
4930451I11Rik	0	NA	NA	NA	NA	NA
4930452B06Rik	1.62042	0.0890051	0.141009	-0.6312	0.52791	0.999967
4930453N24Rik	734.768	0.0181906	0.249664	-0.0728603	0.941917	0.999967
4930455H04Rik	0.103155	0.0135459	0.0691732	-0.195825	0.844747	0.999967
4930465K10Rik	4.93525	0.0895704	0.198607	-0.450994	0.651994	0.999967
4930467E23Rik	0.527286	-0.0276198	0.069533	0.397218	0.691206	0.999967
4930469K13Rik	8.24552	0.266947	0.212551	-1.25592	0.209145	0.999967
4930470P17Rik	0.309464	0.0417857	0.0691732	-0.604073	0.545795	0.999967
4930474N05Rik	6.08265	0.0672459	0.180857	-0.371818	0.710028	0.999967
4930480E11Rik	0	NA	NA	NA	NA	NA
4930486L24Rik	34.958	0.178488	0.217691	-0.819914	0.412265	0.999967
4930488N24Rik	0.309464	0.0417857	0.0691732	-0.604073	0.545795	0.999967
4930502E18Rik	0.973916	-0.00739052	0.112253	0.0658382	0.947507	0.999967
4930503B20Rik	0.309464	0.0417857	0.0691732	-0.604073	0.545795	0.999967
4930503E14Rik	0.696564	0.0571928	0.0859419	-0.665483	0.505742	0.999967
4930503E24Rik	0.103155	0.0135459	0.0691732	-0.195825	0.844747	0.999967
4930503H13Rik	0	NA	NA	NA	NA	NA
4930503L19Rik	158.215	0.203993	0.245235	-0.831826	0.405507	0.999967
4930504O13Rik	0	NA	NA	NA	NA	NA
4930505A04Rik	0	NA	NA	NA	NA	NA
4930507D05Rik	20.0189	-0.0279668	0.249662	0.112018	0.910809	0.999967
4930512M02Rik	1.85946	0.0141418	0.129855	-0.108904	0.913279	0.999967
4930513O06Rik	0	NA	NA	NA	NA	NA
4930515G13Rik	1.00206	0.0807775	0.0954794	-0.84602	0.397542	0.999967
4930515G16Rik	0.735373	0.0210462	0.0764932	-0.275138	0.78321	0.999967
4930516K23Rik	18.2075	0.0385922	0.236168	-0.16341	0.870195	0.999967
4930518I15Rik	68.1501	-0.0159081	0.232832	0.0683244	0.945527	0.999967
4930519F09Rik	0.637467	0.0666064	0.0743291	-0.896102	0.370198	0.999967
4930519F16Rik	1.51157	0.0528623	0.0936867	-0.564245	0.572587	0.999967
4930519G04Rik	7.88743	-0.0840103	0.225611	0.372367	0.709619	0.999967
4930519P11Rik	6.44488	0.00579318	0.217591	-0.0266242	0.978759	0.999967
4930522H14Rik	0	NA	NA	NA	NA	NA
4930522L14Rik	107.125	-0.0283336	0.243166	0.116519	0.907241	0.999967
4930523C07Rik	3550.82	0.138348	0.208179	-0.664561	0.506331	0.999967
4930524B15Rik	0.34671	-0.0429339	0.0691732	0.620671	0.534816	0.999967
4930524J08Rik	5.07985	0.00373306	0.19505	-0.019139	0.98473	0.999967
4930524N10Rik	0	NA	NA	NA	NA	NA
4930526A20Rik	41.8148	-0.0439727	0.247708	0.177518	0.859101	0.999967
4930529C04Rik	2.53316	-0.0780482	0.175156	0.445592	0.655892	0.999967
4930535I16Rik	0.908018	-0.000232687	0.101321	0.00229653	0.998168	0.999967
4930539E08Rik	30.182	-0.0228355	0.248877	0.0917542	0.926893	0.999967
4930544D05Rik	11.5321	-0.229076	0.209763	1.09207	0.274802	0.999967
4930544G11Rik	0.214831	-0.00052109	0.0691732	0.00753311	0.99399	0.999967
4930546C10Rik	0.969526	0.0600354	0.0950881	-0.631365	0.527802	0.999967
4930548H24Rik	15.533	-5.15178e-05	0.242821	0.000212164	0.999831	0.999967
4930550C14Rik	9.23088	0.113738	0.220672	-0.515415	0.606263	0.999967
4930550L24Rik	0.50777	0.0338733	0.0764052	-0.443338	0.657521	0.999967
4930553M12Rik	9.00682	0.179971	0.22492	-0.800154	0.423622	0.999967
4930555G01Rik	0.123529	-0.014694	0.0691732	0.212423	0.831777	0.999967
4930555K19Rik	0	NA	NA	NA	NA	NA
4930556J24Rik	1.32669	0.127486	0.127342	-1.00113	0.316765	0.999967
4930558C23Rik	0	NA	NA	NA	NA	NA
4930558K02Rik	4.44052	-0.0988226	0.201238	0.491073	0.623375	0.999967
4930562C15Rik	43.1593	0.0157572	0.248524	-0.0634032	0.949445	0.999967
4930563D23Rik	0	NA	NA	NA	NA	NA
4930563M21Rik	0.807526	0.10223	0.0911342	-1.12175	0.26197	0.999967
4930564D02Rik	0.309464	0.0417857	0.0691732	-0.604073	0.545795	0.999967
4930567H17Rik	0.256392	-0.0288139	0.0691732	0.416547	0.67701	0.999967
4930568D16Rik	0.120003	0.0135459	0.0691732	-0.195825	0.844747	0.999967
4930572O03Rik	0	NA	NA	NA	NA	NA
4930578C19Rik	0	NA	NA	NA	NA	NA
4930578G10Rik	0.799037	-0.065969	0.114072	0.578311	0.563054	0.999967
4930578I06Rik	0.103155	0.0135459	0.0691732	-0.195825	0.844747	0.999967
4930579F01Rik	1.06071	0.0780285	0.0847067	-0.92116	0.356967	0.999967
4930579G24Rik	253.033	0.140189	0.212675	-0.659173	0.509785	0.999967
4930583I09Rik	0	NA	NA	NA	NA	NA
4930590J08Rik	12.8973	0.228804	0.243161	-0.940957	0.346727	0.999967
4930595D18Rik	5.63467	0.0308121	0.217791	-0.141476	0.887494	0.999967
4930595M18Rik	0	NA	NA	NA	NA	NA
4930596D02Rik	0.142797	0.0135459	0.0691732	-0.195825	0.844747	0.999967
4931400O07Rik	0.515773	0.0566605	0.0695792	-0.814331	0.415455	0.999967
4931406B18Rik	4.35371	0.159644	0.198069	-0.806002	0.420241	0.999967
4931406C07Rik	40.3757	0.121161	0.249397	-0.485815	0.627099	0.999967
4931406P16Rik	1139.88	0.0415752	0.219974	-0.189	0.850093	0.999967
4931408C20Rik	0.103155	0.0135459	0.0691732	-0.195825	0.844747	0.999967
4931409K22Rik	1.92207	0.102239	0.0996543	-1.02594	0.30492	0.999967
4931414P19Rik	42.8867	0.0563558	0.247693	-0.227523	0.820017	0.999967
4931417E11Rik	0	NA	NA	NA	NA	NA
4931422A03Rik	25.3597	0.112254	0.24962	-0.449701	0.652926	0.999967
4931423N10Rik	0.687655	0.0498391	0.0855764	-0.582393	0.560302	0.999967
4931428F04Rik	119.259	-0.104849	0.239393	0.43798	0.661401	0.999967
4931428L18Rik	8.91442	0.00379456	0.20572	-0.0184452	0.985284	0.999967
4931429L15Rik	1.69115	0.00044748	0.150406	-0.00297514	0.997626	0.999967
4931440F15Rik	2.27765	-0.0265604	0.148343	0.179047	0.857901	0.999967
4931440P22Rik	40.3382	0.098243	0.249578	-0.393637	0.693849	0.999967
4932411N23Rik	1.74403	-0.0508466	0.12162	0.418077	0.67589	0.999967
4932414N04Rik	16.1777	0.181852	0.218673	-0.831616	0.405626	0.999967
4932415D10Rik	2.73692	0.246373	0.141845	-1.73691	0.0824024	0.999967
4932429P05Rik	0	NA	NA	NA	NA	NA
4932431P20Rik	2.07238	0.105347	0.101727	-1.03558	0.300397	0.999967
4932438A13Rik	2438.77	0.0713135	0.247455	-0.288188	0.773203	0.999967
4932438H23Rik	10.5149	-0.192115	0.223065	0.861253	0.389099	0.999967
4932443I19Rik	16.9219	-0.113153	0.24496	0.461924	0.644136	0.999967
4933400A11Rik	0	NA	NA	NA	NA	NA
4933401B06Rik	0.236584	0.0276658	0.0691732	-0.399949	0.689194	0.999967
4933402D24Rik	0.618928	0.0592899	0.0702737	-0.843701	0.398837	0.999967
4933402E13Rik	0	NA	NA	NA	NA	NA
4933402J07Rik	0.103155	0.0135459	0.0691732	-0.195825	0.844747	0.999967
4933402N03Rik	0.326329	0.0417857	0.0691732	-0.604073	0.545795	0.999967
4933402N22Rik	0	NA	NA	NA	NA	NA
4933403O08Rik	0	NA	NA	NA	NA	NA
4933405L10Rik	0.123529	-0.014694	0.0691732	0.212423	0.831777	0.999967
4933405O20Rik	0	NA	NA	NA	NA	NA
4933406M09Rik	0	NA	NA	NA	NA	NA
4933407L21Rik	3.86821	0.312204	0.187539	-1.66474	0.0959651	0.999967
4933408B17Rik	4.769	-0.0438669	0.194075	0.226031	0.821177	0.999967
4933409G03Rik	0.38964	0.0417857	0.0691732	-0.604073	0.545795	0.999967
4933411K16Rik	0.240006	0.0276658	0.0691732	-0.399949	0.689194	0.999967
4933412A08Rik	5.46176	0.256135	0.206342	-1.24131	0.21449	0.999967
4933412E24Rik	0	NA	NA	NA	NA	NA
4933414I15Rik	0.103155	0.0135459	0.0691732	-0.195825	0.844747	0.999967
4933415A04Rik	1.95688	-0.00663021	0.109418	0.060595	0.951682	0.999967
4933415F23Rik	0.329853	0.0135484	0.0691732	-0.195861	0.844719	0.999967
4933416C03Rik	1.03155	0.0713955	0.0767727	-0.929959	0.352392	0.999967
4933416E14Rik	0.247058	-0.0288139	0.0691732	0.416547	0.67701	0.999967
4933416I08Rik	0	NA	NA	NA	NA	NA
4933417A18Rik	0.143738	-0.014694	0.0691732	0.212423	0.831777	0.999967
4933417G07Rik	0	NA	NA	NA	NA	NA
4933421I07Rik	0	NA	NA	NA	NA	NA
4933424G06Rik	2.4781	-0.136896	0.158684	0.862695	0.388305	0.999967
4933425L06Rik	0.722082	0.0604879	0.0709356	-0.852716	0.393817	0.999967
4933427D14Rik	165.058	0.123277	0.249027	-0.495033	0.620577	0.999967
4933427G23Rik	2.46705	-0.133894	0.169854	0.78829	0.430527	0.999967
4933427I04Rik	33.2217	0.31344	0.249647	-1.25553	0.209285	0.999967
4933428G20Rik	0.206309	0.0276658	0.0691732	-0.399949	0.689194	0.999967
4933428M09Rik	0.38999	0.0417857	0.0691732	-0.604073	0.545795	0.999967
4933430I17Rik	5.24667	0.042348	0.188418	-0.224756	0.822169	0.999967
4933434E20Rik	1871.37	0.0306865	0.207407	-0.147953	0.88238	0.999967
4933436I01Rik	0	NA	NA	NA	NA	NA
5031410I06Rik	0.308962	0.0417628	0.0691732	-0.603742	0.546015	0.999967
5031439G07Rik	798.818	-0.16151	0.24802	0.651197	0.514919	0.999967
5033404E19Rik	0.206309	0.0276658	0.0691732	-0.399949	0.689194	0.999967
5033423K11Rik	0	NA	NA	NA	NA	NA
5330417C22Rik	5.30841	0.104105	0.176035	-0.591386	0.554262	0.999967
5330417H12Rik	0	NA	NA	NA	NA	NA
5430401F13Rik	1.09182	0.058108	0.0957172	-0.607079	0.543798	0.999967
5430402E10Rik	0.103155	0.0135459	0.0691732	-0.195825	0.844747	0.999967
5430403G16Rik	68.4602	-0.0149543	0.224429	0.0666324	0.946874	0.999967
5430419D17Rik	1.11039	0.0353116	0.0862225	-0.409541	0.682143	0.999967
5430427O19Rik	50.8171	0.020148	0.22959	-0.0877563	0.93007	0.999967
5430437J10Rik	3.12676	0.144148	0.160676	-0.897137	0.369646	0.999967
5530400C23Rik	0	NA	NA	NA	NA	NA
5530401A14Rik	4.19247	0.0543127	0.206185	-0.263417	0.792229	0.999967
5730409E04Rik	8.29748	0.00669338	0.22633	-0.0295735	0.976407	0.999967
5730416F02Rik	0.776038	0.0414177	0.0961822	-0.430617	0.666747	0.999967
5730455P16Rik	210.99	-0.0523272	0.249507	0.209722	0.833884	0.999967
5730480H06Rik	185.268	-0.00897453	0.214422	0.0418545	0.966615	0.999967
5730507C01Rik	8.41344	-0.000120912	0.212	0.00057034	0.999545	0.999967
5730522E02Rik	1.7125	-0.0923374	0.127588	0.723713	0.469242	0.999967
5730559C18Rik	0.715902	-0.0201306	0.091596	0.219776	0.826046	0.999967
5730596B20Rik	0	NA	NA	NA	NA	NA
5830411N06Rik	394.633	-1.06763	0.232027	4.60133	4.19801e-06	0.0185379
5830417I10Rik	1072.58	0.000902609	0.198178	-0.00455454	0.996366	0.999967
5830473C10Rik	0.103155	0.0135459	0.0691732	-0.195825	0.844747	0.999967
5930422O12Rik	0	NA	NA	NA	NA	NA
6030408B16Rik	24.3173	-0.195415	0.248595	0.78608	0.431821	0.999967
6030419C18Rik	0.720019	0.0603439	0.0708566	-0.851634	0.394417	0.999967
6030445D17Rik	3.32776	-0.00372683	0.172704	0.0215793	0.982784	0.999967
6030452D12Rik	0.206309	0.0276658	0.0691732	-0.399949	0.689194	0.999967
6030458C11Rik	792.315	-0.0109815	0.216201	0.0507933	0.95949	0.999967
6030468B19Rik	3.28273	-0.04008	0.187553	0.2137	0.830781	0.999967
6030498E09Rik	0.103155	0.0135459	0.0691732	-0.195825	0.844747	0.999967
6330409D20Rik	0.369027	0.0158345	0.0695653	-0.22762	0.819942	0.999967
6330549D23Rik	11.7465	0.0387375	0.237181	-0.163324	0.870263	0.999967
6430531B16Rik	4.79153	-0.165771	0.201879	0.82114	0.411567	0.999967
6430548M08Rik	29.5311	-0.0186861	0.233087	0.080168	0.936104	0.999967
6430550D23Rik	23.6352	-0.116286	0.248918	0.467165	0.640382	0.999967
6430571L13Rik	5.54898	-0.214979	0.208589	1.03064	0.302711	0.999967
6430573F11Rik	4.7438	0.0928477	0.172015	-0.539766	0.589358	0.999967
6430628N08Rik	0.491331	-0.00115505	0.0754643	0.0153059	0.987788	0.999967
6720489N17Rik	8.66712	0.00641062	0.167631	-0.0382425	0.969494	0.999967
6820408C15Rik	1.22696	-0.102714	0.103278	0.994541	0.31996	0.999967
6820431F20Rik	1427.03	0.225801	0.249041	-0.906681	0.364575	0.999967
7420426K07Rik	0.265224	0.0276658	0.0691732	-0.399949	0.689194	0.999967
7530416G11Rik	1.2302	-0.0224921	0.11041	0.203714	0.838577	0.999967
7530428D23Rik	0.905656	0.0780037	0.0937687	-0.831874	0.40548	0.999967
8030411F24Rik	0.206309	0.0276658	0.0691732	-0.399949	0.689194	0.999967
8030423J24Rik	0	NA	NA	NA	NA	NA
8030462N17Rik	265.96	0.121744	0.211413	-0.57586	0.56471	0.999967
8030474K03Rik	0.397836	0.0417857	0.0691732	-0.604073	0.545795	0.999967
8430408G22Rik	0.240006	0.0276658	0.0691732	-0.399949	0.689194	0.999967
9030025P20Rik	192.521	0.120472	0.232485	-0.518195	0.604323	0.999967
9030612E09Rik	1.33722	-0.0363914	0.141339	0.257476	0.796811	0.999967
9030619P08Rik	0.103155	0.0135459	0.0691732	-0.195825	0.844747	0.999967
9030624G23Rik	8.57605	-0.0766298	0.218844	0.350157	0.726221	0.999967
9030624J02Rik	1749.92	0.0295264	0.206627	-0.142897	0.886371	0.999967
9130008F23Rik	1.562	0.078763	0.128558	-0.612665	0.540098	0.999967
9130011E15Rik	236.671	0.0664487	0.213002	-0.311962	0.755069	0.999967
9130019O22Rik	488.418	-0.072598	0.232339	0.312466	0.754686	0.999967
9130023H24Rik	56.8282	-0.172231	0.237038	0.726597	0.467473	0.999967
9130204L05Rik	0.103155	0.0135459	0.0691732	-0.195825	0.844747	0.999967
9130208D14Rik	1.22051	0.0224289	0.0980354	-0.228784	0.819037	0.999967
9130213A22Rik	0.367512	0.0417857	0.0691732	-0.604073	0.545795	0.999967
9130230L23Rik	20.4619	0.146294	0.244471	-0.598413	0.549565	0.999967
9130401M01Rik	798.658	-0.079273	0.227784	0.348019	0.727826	0.999967
9130409I23Rik	0.816054	0.08379	0.0996757	-0.840626	0.400557	0.999967
9230102O04Rik	0	NA	NA	NA	NA	NA
9230104L09Rik	0.206309	0.0276658	0.0691732	-0.399949	0.689194	0.999967
9230110C19Rik	11.8963	0.0772319	0.236041	-0.327197	0.743519	0.999967
9230110F15Rik	0	NA	NA	NA	NA	NA
9230112D13Rik	0	NA	NA	NA	NA	NA
9230113P08Rik	2.62151	0.135798	0.177178	-0.76645	0.443409	0.999967
9330132A10Rik	2.97439	0.115517	0.137249	-0.841659	0.399979	0.999967
9330159F19Rik	6.83847	0.216073	0.216316	-0.998876	0.317855	0.999967
9330161L09Rik	10.3175	0.112621	0.232037	-0.485358	0.627423	0.999967
9330182L06Rik	4.59908	-0.101447	0.14021	0.723533	0.469352	0.999967
9330182O14Rik	1.78206	0.144875	0.135698	-1.06763	0.285687	0.999967
9430007A20Rik	0	NA	NA	NA	NA	NA
9430015G10Rik	419.367	0.00892404	0.196484	-0.0454188	0.963774	0.999967
9430025C20Rik	9.08901	-0.127312	0.214069	0.594722	0.55203	0.999967
9430038I01Rik	242.357	0.0488498	0.222333	-0.219715	0.826093	0.999967
9430069I07Rik	0	NA	NA	NA	NA	NA
9430097D07Rik	3.58136	-0.178935	0.179903	0.994621	0.319921	0.999967
9530002B09Rik	0	NA	NA	NA	NA	NA
9530003J23Rik	0.375143	-0.01494	0.0696275	0.21457	0.830102	0.999967
9530050K03Rik	2.71304	0.103336	0.136823	-0.755256	0.450095	0.999967
9530053A07Rik	15.4558	0.0258059	0.217175	-0.118825	0.905414	0.999967
9530068E07Rik	2635.2	-0.0389175	0.216385	0.179853	0.857268	0.999967
9530077C05Rik	12.8593	-0.0868239	0.243882	0.356008	0.721835	0.999967
9630041A04Rik	0	NA	NA	NA	NA	NA
9830107B12Rik	3.5362	0.0954555	0.177938	-0.536455	0.591644	0.999967
9930012K11Rik	87.3096	0.0463449	0.248421	-0.186558	0.852008	0.999967
9930021J03Rik	184.554	0.0829754	0.249355	-0.33276	0.739315	0.999967
9930022D16Rik	51.534	-0.210431	0.245562	0.856933	0.391482	0.999967
9930104L06Rik	182.497	-0.0136568	0.207531	0.0658058	0.947532	0.999967
9930111J21Rik1	627.884	-0.0870278	0.201131	0.432693	NA	NA
9930111J21Rik2	620.533	-0.037543	0.204399	0.183675	0.854268	0.999967
a	0.855382	0.0624208	0.0920857	-0.677856	0.497863	0.999967
A030003K21Rik	0	NA	NA	NA	NA	NA
A030005K14Rik	0.143738	-0.014694	0.0691732	0.212423	0.831777	0.999967
A030005L19Rik	1.82279	0.0516532	0.14295	-0.361337	0.717848	0.999967
A030014E15Rik	0.897456	-0.0301529	0.0915557	0.32934	0.741899	0.999967
A130006I12Rik	5.39903	0.156514	0.219756	-0.712217	0.47633	0.999967
A130010J15Rik	231.638	-0.0163094	0.205956	0.0791887	0.936883	0.999967
A1bg	0.309464	0.0417857	0.0691732	-0.604073	0.545795	0.999967
A1cf	0.48922	0.0257112	0.0755006	-0.340544	0.733447	0.999967
A230050P20Rik	463.885	0.0841956	0.216858	-0.388252	0.69783	0.999967
A230072I06Rik	0.206309	0.0276658	0.0691732	-0.399949	0.689194	0.999967
A26c2	0.329863	0.0135501	0.0691732	-0.195887	0.844699	0.999967
A2m	0.309464	0.0417857	0.0691732	-0.604073	0.545795	0.999967
A2ml1	3.34388	0.099095	0.146285	-0.677411	0.498145	0.999967
A330044P14Rik	20.8955	0.0126389	0.212208	-0.0595592	0.952507	0.999967
A330070K13Rik	0	NA	NA	NA	NA	NA
A3galt2	8.58297	0.0400698	0.219186	-0.182812	0.854946	0.999967
A430005L14Rik	664.24	-0.119319	0.242647	0.491737	0.622905	0.999967
A430033K04Rik	85.0613	-0.0598603	0.243022	0.246316	0.805437	0.999967
A430060F13Rik	0	NA	NA	NA	NA	NA
A430078G23Rik	1276.67	-0.118883	0.183899	0.646457	0.517983	0.999967
A430089I19Rik	0.131964	0.0134767	0.0691732	-0.194826	0.845529	0.999967
A430105I19Rik	2.03233	0.0261079	0.14333	-0.182152	0.855463	0.999967
A4galt	4.05655	0.107574	0.19325	-0.556658	0.577761	0.999967
A4gnt	0	NA	NA	NA	NA	NA
A530016L24Rik	0	NA	NA	NA	NA	NA
A530032D15Rik	11.2892	0.0166234	0.230945	-0.0719799	0.942618	0.999967
A530064D06Rik	5.06509	0.00920997	0.184862	-0.0498207	0.960265	0.999967
A530084C06Rik	0	NA	NA	NA	NA	NA
A630001G21Rik	305.011	0.114882	0.221126	-0.519532	0.60339	0.999967
A630010A05Rik	15.3631	-0.0196935	0.232632	0.0846553	0.932535	0.999967
A630023A22Rik	0.470483	0.0531642	0.0693291	-0.766838	0.443178	0.999967
A630073D07Rik	4.19562	-0.0072164	0.175535	0.0411108	0.967208	0.999967
A630076J17Rik	0.649228	0.0669077	0.0744924	-0.898182	0.369089	0.999967
A630089N07Rik	126.879	-0.0452759	0.196474	0.230442	NA	NA
A630095E13Rik	1.65306	-0.0690724	0.149813	0.461057	0.644757	0.999967
A630095N17Rik	6.62859	0.0985109	0.202813	-0.485722	0.627164	0.999967
A730009L09Rik	0.698184	-0.00275966	0.0941027	0.029326	0.976605	0.999967
A730015C16Rik	17.2022	0.457886	0.247288	-1.85163	0.0640792	0.999967
A730017C20Rik	2.53852	0.0910097	0.128262	-0.709563	0.477975	0.999967
A730046J19Rik	0	NA	NA	NA	NA	NA
A730049H05Rik	0	NA	NA	NA	NA	NA
A730061H03Rik	22.4109	0.196501	0.249444	-0.787756	0.430839	0.999967
A730071L15Rik	13.5918	0.364111	0.244413	-1.48974	0.136294	0.999967
A830005F24Rik	12.8366	-0.00195774	0.245949	0.00795993	0.993649	0.999967
A830010M20Rik	18.8599	0.0658195	0.208192	-0.316149	0.75189	0.999967
A830018L16Rik	12.3795	0.239117	0.228069	-1.04844	0.294434	0.999967
A830031A19Rik	0	NA	NA	NA	NA	NA
A930002H24Rik	0.206309	0.0276658	0.0691732	-0.399949	0.689194	0.999967
A930004D18Rik	2.57063	-0.172701	0.154282	1.11939	0.262974	0.999967
A930009A15Rik	0.265224	0.0276658	0.0691732	-0.399949	0.689194	0.999967
A930017K11Rik	0.384788	0.0417857	0.0691732	-0.604073	0.545795	0.999967
A930017M01Rik	1.78244	0.0922656	0.107229	-0.860456	0.389538	0.999967
A930018P22Rik	0.263781	-0.000597086	0.0691732	0.00863175	0.993113	0.999967
A930033H14Rik	0.404543	-0.0157345	0.0713686	0.220468	0.825506	0.999967
A930035D04Rik	2.77253	-0.0674998	0.171621	0.393309	0.694092	0.999967
AA413626	1.61359	0.0472015	0.137037	-0.344443	0.730513	0.999967
AA414768	41.5075	0.187037	0.246706	-0.758137	0.448369	0.999967
AA467197	7.60813	-0.0731441	0.210535	0.34742	0.728275	0.999967
AA543401	0.722082	0.0604879	0.0709356	-0.852716	0.393817	0.999967
AA619741	0	NA	NA	NA	NA	NA
AA623943	0	NA	NA	NA	NA	NA
AA792892	1.16679	-0.0545017	0.108939	0.500294	0.616868	0.999967
AA986860	5.25209	0.204107	0.195909	-1.04185	0.297482	0.999967
Aaas	802.644	-0.0524574	0.209277	0.250659	0.802077	0.999967
Aacs	1603.55	-0.112789	0.246763	0.457074	0.647618	0.999967
Aadac	0.309464	0.0417857	0.0691732	-0.604073	0.545795	0.999967
Aadacl2	0	NA	NA	NA	NA	NA
Aadacl3	0.103155	0.0135459	0.0691732	-0.195825	0.844747	0.999967
Aadacl4	0	NA	NA	NA	NA	NA
Aadat	0.309464	0.0417857	0.0691732	-0.604073	0.545795	0.999967
Aaed1	890.835	0.312719	0.210166	-1.48796	0.136762	0.999967
Aagab	1415.43	0.0812182	0.206545	-0.393222	0.694156	0.999967
Aak1	1866.88	0.0663639	0.200034	-0.331764	0.740068	0.999967
Aamdc	308.693	-0.150522	0.213617	0.704635	0.481038	0.999967
Aamp	5064.86	-0.0824042	0.236233	0.348826	0.72722	0.999967
Aanat	0.733106	-0.0205986	0.103312	0.199382	0.841964	0.999967
Aar2	1502.11	-0.182991	0.243245	0.752289	0.451877	0.999967
Aard	0.525516	0.0327077	0.069665	-0.469501	0.638712	0.999967
Aars	2124.71	-0.177017	0.21308	0.830756	0.406112	0.999967
Aars2	437.649	-0.247659	0.217774	1.13723	0.255442	0.999967
Aarsd1	462.201	-0.41241	0.217545	1.89574	0.0579938	0.999967
Aasdh	276.627	-0.0461946	0.235071	0.196514	0.844208	0.999967
Aasdhppt	421.101	-0.0176982	0.230932	0.0766385	0.938911	0.999967
Aass	2.04463	0.131267	0.101471	-1.29364	0.195789	0.999967
Aatf	861.195	-0.000747316	0.218085	0.00342671	0.997266	0.999967
Aatk	4.48881	0.172646	0.164858	-1.04724	0.29499	0.999967
AB124611	1127.34	0.0421041	0.228113	-0.184576	0.853562	0.999967
Abat	13.6393	0.075003	0.231311	-0.324252	0.745748	0.999967
Abca1	743.37	0.18573	0.228114	-0.814198	0.415531	0.999967
Abca12	10.2471	0.0149806	0.194449	-0.0770414	0.938591	0.999967
Abca13	3.14427	-0.0306878	0.146835	0.208995	0.834452	0.999967
Abca14	0.739322	0.0745681	0.0783683	-0.951508	0.341346	0.999967
Abca15	0.659465	0.0379535	0.0741947	-0.511539	0.608974	0.999967
Abca16	1.3256	0.0485964	0.101164	-0.480371	0.630964	0.999967
Abca17	3.751	0.167767	0.172999	-0.969758	0.332167	0.999967
Abca2	3478.45	0.00339299	0.228501	-0.0148489	0.988153	0.999967
Abca3	1180.82	0.118064	0.20038	-0.589202	0.555726	0.999967
Abca4	2.01458	0.111389	0.13722	-0.811756	0.416932	0.999967
Abca5	9.31686	-0.125414	0.172875	0.72546	0.46817	0.999967
Abca6	1.05217	-0.0345691	0.10529	0.328322	0.742669	0.999967
Abca7	2076.69	-0.027375	0.206795	0.132378	0.894685	0.999967
Abca8a	2.09342	0.175314	0.114582	-1.53004	0.126008	0.999967
Abca8b	7.10032	0.112905	0.184167	-0.613058	0.539838	0.999967
Abca9	0.707195	0.0729994	0.0776556	-0.94004	0.347197	0.999967
Abcb10	139.124	-0.00586274	0.247646	0.0236739	0.981113	0.999967
Abcb11	7.65516	0.201032	0.164395	-1.22286	0.221383	0.999967
Abcb1a	415.199	0.0676329	0.246326	-0.274566	0.783649	0.999967
Abcb1b	576.411	-0.150409	0.222825	0.675007	0.499671	0.999967
Abcb4	21.421	-0.00504236	0.241371	0.0208905	0.983333	0.999967
Abcb5	1.49497	0.0191471	0.123754	-0.154719	0.877043	0.999967
Abcb6	356.951	-0.185782	0.232153	0.800255	0.423563	0.999967
Abcb7	289.42	0.211812	0.243785	-0.868845	0.384932	0.999967
Abcb8	380.372	0.0638784	0.208692	-0.30609	0.759536	0.999967
Abcb9	4251.64	-0.0833679	0.24952	0.334113	0.738294	0.999967
Abcc1	960.872	-0.0713354	0.208283	0.342493	0.73198	0.999967
Abcc10	252.99	-0.19514	0.230911	0.845085	0.398063	0.999967
Abcc12	1.64495	0.00429965	0.124205	-0.0346172	0.972385	0.999967
Abcc2	2.56493	-0.141524	0.16297	0.868404	0.385173	0.999967
Abcc3	3.05028	0.291417	0.161678	-1.80246	0.0714729	0.999967
Abcc4	1252.38	0.106522	0.194047	-0.548949	0.583041	0.999967
Abcc5	856.286	0.170316	0.207171	-0.822103	0.411018	0.999967
Abcc6	0.452066	0.0213075	0.0695522	-0.306353	0.759336	0.999967
Abcc8	0.143738	-0.014694	0.0691732	0.212423	0.831777	0.999967
Abcc9	11.0643	0.0575666	0.23366	-0.246369	0.805396	0.999967
Abcd1	1061.07	-0.0554084	0.215842	0.256708	0.797404	0.999967
Abcd2	10.6592	-0.0694694	0.218683	0.317671	0.750734	0.999967
Abcd3	391.87	0.0659072	0.232831	-0.283069	0.777124	0.999967
Abcd4	289.836	0.0288486	0.210631	-0.136963	0.89106	0.999967
Abce1	1691.67	0.121704	0.243012	-0.500812	0.616503	0.999967
Abcf1	1763.21	-0.0381239	0.184941	0.206141	0.836681	0.999967
Abcf2	2938.28	-0.0971522	0.238411	0.407498	0.683642	0.999967
Abcf3	1415.15	-0.231267	0.217875	1.06147	0.288477	0.999967
Abcg1	2409.79	-0.0574269	0.209404	0.27424	0.7839	0.999967
Abcg2	139	0.241985	0.240067	-1.00799	0.313459	0.999967
Abcg3	380.721	0.235457	0.249394	-0.944116	0.34511	0.999967
Abcg4	2.95841	-0.130376	0.13695	0.951994	0.3411	0.999967
Abcg5	0.758665	-0.0566548	0.0770082	0.735698	0.461914	0.999967
Abcg8	0.800312	-0.104134	0.0916973	1.13563	0.256112	0.999967
Abhd10	274.939	0.203153	0.206749	-0.982606	0.325801	0.999967
Abhd11	807.205	-0.157403	0.196499	0.801034	0.423112	0.999967
Abhd11os	0.39622	0.0180492	0.0709123	-0.254528	0.799087	0.999967
Abhd12	1080.51	-0.112985	0.226598	0.498616	0.61805	0.999967
Abhd12b	2.46959	0.0559089	0.156964	-0.356188	0.7217	0.999967
Abhd13	781.368	0.00319532	0.210189	-0.0152021	0.987871	0.999967
Abhd14a	240.383	-0.178991	0.242915	0.736848	0.461215	0.999967
Abhd14b	121.984	0.0732316	0.240785	-0.304137	0.761024	0.999967
Abhd15	431.493	0.0531911	0.224983	-0.236423	0.813105	0.999967
Abhd16a	1850.09	-0.0684078	0.223234	0.30644	0.75927	0.999967
Abhd16b	1.67706	0.0569559	0.131578	-0.432869	0.66511	0.999967
Abhd17a	1894.27	-0.21933	0.238138	0.921022	0.357039	0.999967
Abhd17b	617.498	0.196078	0.23232	-0.844	0.398669	0.999967
Abhd17c	793.332	-0.0421241	0.202123	0.208408	0.83491	0.999967
Abhd18	163.769	0.146678	0.249507	-0.587871	0.556619	0.999967
Abhd2	1024.6	-0.200538	0.21057	0.952358	0.340915	0.999967
Abhd3	1.40141	0.0671533	0.113906	-0.589551	0.555492	0.999967
Abhd4	106.376	-0.120958	0.247932	0.487866	0.625645	0.999967
Abhd5	428.141	0.134285	0.200503	-0.669742	0.503023	0.999967
Abhd6	323.298	0.143769	0.207347	-0.693374	0.488075	0.999967
Abhd8	1859.15	-0.0431927	0.237831	0.181611	0.855888	0.999967
Abi1	1918.2	0.0930706	0.229942	-0.404757	0.685656	0.999967
Abi2	176.394	-0.216492	0.249184	0.868801	0.384956	0.999967
Abi3	573.302	-0.0756019	0.237953	0.317718	0.750699	0.999967
Abi3bp	8.43675	-0.147825	0.229613	0.643803	0.519703	0.999967
Abl1	1342.29	-0.0889572	0.220044	0.40427	0.686014	0.999967
Abl2	330.815	0.221763	0.207882	-1.06677	0.286074	0.999967
Ablim1	18619	0.0350532	0.207746	-0.168731	0.866008	0.999967
Ablim2	51.036	0.647744	0.249656	-2.59455	0.00947148	0.999967
Ablim3	1.8903	0.167169	0.146164	-1.14371	0.252743	0.999967
Abo	0.287477	-0.0288139	0.0691732	0.416547	0.67701	0.999967
Abr	1652.27	0.0984728	0.202265	-0.486852	0.626364	0.999967
Abra	3.05387	0.178918	0.161809	-1.10574	0.26884	0.999967
Abracl	1448.02	0.171856	0.226148	-0.759925	0.4473	0.999967
Abraxas1	206.017	0.0923807	0.249643	-0.370051	0.711345	0.999967
Abraxas2	465.768	0.0366502	0.226742	-0.161638	0.871591	0.999967
Abt1	1110.12	-0.0385007	0.240939	0.159795	0.873043	0.999967
Abtb1	993.792	-0.0659745	0.233321	0.282763	0.777359	0.999967
Abtb2	3674.53	-0.14239	0.224921	0.633068	0.526689	0.999967
AC034116.1	0.309464	0.0417857	0.0691732	-0.604073	0.545795	0.999967
AC034116.2	0	NA	NA	NA	NA	NA
AC034116.5	0	NA	NA	NA	NA	NA
AC073947.1	0	NA	NA	NA	NA	NA
AC078895.2	0.764576	0.0766332	0.0794698	-0.964306	0.334892	0.999967
AC083895.1	2.62149	-0.0427267	0.167926	0.254438	0.799157	0.999967
AC084822.2	0.397836	0.0417857	0.0691732	-0.604073	0.545795	0.999967
AC087556.2	0.246997	-0.00060989	0.0691732	0.00881684	0.992965	0.999967
AC087559.1	0	NA	NA	NA	NA	NA
AC087559.2	0.725333	-0.0595738	0.0871876	0.683282	0.494428	0.999967
AC087559.3	0	NA	NA	NA	NA	NA
AC087802.1	0.697295	-0.0621027	0.0858647	0.723263	0.469518	0.999967
AC087802.2	4.53442	-0.105857	0.17171	0.616484	0.537575	0.999967
AC087802.3	0.103155	0.0135459	0.0691732	-0.195825	0.844747	0.999967
AC087802.4	0	NA	NA	NA	NA	NA
AC087802.5	0.564411	0.0452785	0.0792153	-0.571588	0.567601	0.999967
AC087898.1	0.783148	0.0778846	0.0800821	-0.972559	0.330772	0.999967
AC087898.4	0	NA	NA	NA	NA	NA
AC087898.5	1.26064	0.113413	0.12293	-0.922582	0.356225	0.999967
AC087902.1	0	NA	NA	NA	NA	NA
AC087902.2	0.206309	0.0276658	0.0691732	-0.399949	0.689194	0.999967
AC087902.3	7.62168	-0.124004	0.220056	0.563509	0.573088	0.999967
AC090430.1	0.231519	-0.000666257	0.0691732	0.00963171	0.992315	0.999967
AC099572.1	0	NA	NA	NA	NA	NA
AC099572.2	0.412618	0.0509736	0.0692621	-0.735952	0.46176	0.999967
AC101713.1	0	NA	NA	NA	NA	NA
AC102103.2	0	NA	NA	NA	NA	NA
AC102176.1	0	NA	NA	NA	NA	NA
AC102176.2	0	NA	NA	NA	NA	NA
AC102176.3	1.39473	0.0120911	0.122905	-0.0983776	0.921632	0.999967
AC102262.1	0.319683	0.0137877	0.0691732	-0.199321	0.842011	0.999967
AC102264.1	0	NA	NA	NA	NA	NA
AC102334.2	0	NA	NA	NA	NA	NA
AC102569.1	2.81156	0.0736922	0.169405	-0.435007	0.663557	0.999967
AC102745.1	0.433039	0.0236221	0.0692917	-0.340908	0.733173	0.999967
AC102745.2	0	NA	NA	NA	NA	NA
AC102902.1	0	NA	NA	NA	NA	NA
AC102914.1	0.206309	0.0276658	0.0691732	-0.399949	0.689194	0.999967
AC103674.2	0	NA	NA	NA	NA	NA
AC103674.3	0	NA	NA	NA	NA	NA
AC103674.4	0	NA	NA	NA	NA	NA
AC107757.1	0	NA	NA	NA	NA	NA
AC109138.1	5.10305	-0.18381	0.211228	0.870196	0.384193	0.999967
AC109138.2	7921.18	0.0928492	0.209524	-0.443143	0.657662	0.999967
AC109153.1	0	NA	NA	NA	NA	NA
AC109192.1	0	NA	NA	NA	NA	NA
AC109192.2	0.103155	0.0135459	0.0691732	-0.195825	0.844747	0.999967
AC109244.1	0	NA	NA	NA	NA	NA
AC109244.2	0	NA	NA	NA	NA	NA
AC109255.1	0.206309	0.0276658	0.0691732	-0.399949	0.689194	0.999967
AC109255.2	0.948978	0.0625569	0.0834661	-0.749489	0.453563	0.999967
AC109266.1	0.57684	-0.0161237	0.0704821	0.228763	0.819053	0.999967
AC110211.2	0	NA	NA	NA	NA	NA
AC110241.1	0.485677	-0.0357287	0.0753716	0.474035	0.635475	0.999967
AC110514.1	7.56946	-0.00798822	0.176907	0.0451548	0.963984	0.999967
AC110534.1	4.55899	-0.000429101	0.175333	0.00244735	0.998047	0.999967
AC110534.2	0.574953	-0.0573077	0.0696557	0.822727	0.410663	0.999967
AC110534.3	0.309464	0.0417857	0.0691732	-0.604073	0.545795	0.999967
AC110534.4	0.614495	-0.0154169	0.0809553	0.190437	0.848966	0.999967
AC110534.5	99.568	0.0941403	0.243645	-0.386383	0.699213	0.999967
AC112943.1	0.120003	0.0135459	0.0691732	-0.195825	0.844747	0.999967
AC113060.1	0.143738	-0.014694	0.0691732	0.212423	0.831777	0.999967
AC113063.1	0.390192	0.0142944	0.0708086	-0.201874	0.840015	0.999967
AC113102.1	0	NA	NA	NA	NA	NA
AC113102.2	0.256392	-0.0288139	0.0691732	0.416547	0.67701	0.999967
AC113110.1	0	NA	NA	NA	NA	NA
AC113125.1	0.98836	0.0448046	0.113185	-0.395855	0.692212	0.999967
AC113177.1	0.412618	0.0509736	0.0692621	-0.735952	0.46176	0.999967
AC113292.1	12.2131	0.0954487	0.233593	-0.408611	0.682825	0.999967
AC113329.1	0	NA	NA	NA	NA	NA
AC113593.1	0	NA	NA	NA	NA	NA
AC113593.2	0	NA	NA	NA	NA	NA
AC113593.3	0	NA	NA	NA	NA	NA
AC113593.4	0	NA	NA	NA	NA	NA
AC113593.5	0.103155	0.0135459	0.0691732	-0.195825	0.844747	0.999967
AC114990.1	1.06342	0.0596596	0.0980803	-0.608273	0.543006	0.999967
AC115005.1	0.143738	-0.014694	0.0691732	0.212423	0.831777	0.999967
AC115120.1	0	NA	NA	NA	NA	NA
AC115731.1	0	NA	NA	NA	NA	NA
AC115797.1	0	NA	NA	NA	NA	NA
AC115797.2	0	NA	NA	NA	NA	NA
AC115797.3	0.111707	-0.014694	0.0691732	0.212423	0.831777	0.999967
AC115797.4	0	NA	NA	NA	NA	NA
AC115797.5	0	NA	NA	NA	NA	NA
AC115954.1	17.3127	0.0352091	0.0845757	-0.416303	0.677188	0.999967
AC116324.1	0.246979	-0.000603827	0.0691732	0.0087292	0.993035	0.999967
AC116468.1	0	NA	NA	NA	NA	NA
AC116484.1	0	NA	NA	NA	NA	NA
AC116487.1	0.812927	0.0682557	0.090534	-0.753923	0.450895	0.999967
AC116527.1	0	NA	NA	NA	NA	NA
AC116527.2	0	NA	NA	NA	NA	NA
AC116527.3	0	NA	NA	NA	NA	NA
AC117188.1	0	NA	NA	NA	NA	NA
AC117188.2	20.0923	0.169062	0.208125	-0.81231	0.416614	0.999967
AC117224.1	0.515773	0.0566605	0.0695792	-0.814331	0.415455	0.999967
AC117230.1	0.285594	0.0276658	0.0691732	-0.399949	0.689194	0.999967
AC117241.1	0.706433	0.0729458	0.0776294	-0.939667	0.347388	0.999967
AC117241.2	0	NA	NA	NA	NA	NA
AC117662.1	0.103155	0.0135459	0.0691732	-0.195825	0.844747	0.999967
AC117662.2	1.23033	0.122521	0.112219	-1.09181	0.274919	0.999967
AC117662.3	0.363852	0.013131	0.0691868	-0.18979	0.849473	0.999967
AC117831.1	0	NA	NA	NA	NA	NA
AC118227.1	3.33239	0.153106	0.180291	-0.849218	0.39576	0.999967
AC118240.1	0	NA	NA	NA	NA	NA
AC118475.1	2.05525	0.103778	0.141446	-0.733692	0.463136	0.999967
AC118646.1	0.365225	0.0417857	0.0691732	-0.604073	0.545795	0.999967
AC118646.2	1.76357	0.0492673	0.1617	-0.304684	0.760607	0.999967
AC118710.1	0	NA	NA	NA	NA	NA
AC118710.2	0.286534	-0.000521593	0.0691732	0.00754038	0.993984	0.999967
AC118710.4	0.142797	0.0135459	0.0691732	-0.195825	0.844747	0.999967
AC118710.5	0	NA	NA	NA	NA	NA
AC118733.1	0.436845	0.0234827	0.0692926	-0.338892	0.734691	0.999967
AC118928.1	0	NA	NA	NA	NA	NA
AC119805.1	0	NA	NA	NA	NA	NA
AC119928.1	7.65334	0.0680473	0.169645	-0.401115	0.688336	0.999967
AC119928.2	284.461	0.47219	0.225227	-2.09651	0.0360372	0.999967
AC119935.1	0	NA	NA	NA	NA	NA
AC119959.1	0	NA	NA	NA	NA	NA
AC119987.1	0.103155	0.0135459	0.0691732	-0.195825	0.844747	0.999967
AC119998.1	2.23951	0.0409717	0.144847	-0.282863	0.777282	0.999967
AC120011.1	0	NA	NA	NA	NA	NA
AC120787.1	0	NA	NA	NA	NA	NA
AC120787.2	0	NA	NA	NA	NA	NA
AC120787.3	0	NA	NA	NA	NA	NA
AC120787.4	0	NA	NA	NA	NA	NA
AC121151.1	0.231545	-0.000679956	0.0691732	0.00982976	0.992157	0.999967
AC121355.1	0.206309	0.0276658	0.0691732	-0.399949	0.689194	0.999967
AC121359.1	0	NA	NA	NA	NA	NA
AC121359.2	0	NA	NA	NA	NA	NA
AC121359.3	0	NA	NA	NA	NA	NA
AC121560.1	3.01724	0.0364991	0.183945	-0.198424	0.842713	0.999967
AC121795.1	0.429825	0.0518167	0.0692856	-0.747872	0.454538	0.999967
AC121848.1	0	NA	NA	NA	NA	NA
AC122016.1	0	NA	NA	NA	NA	NA
AC122141.1	0	NA	NA	NA	NA	NA
AC122217.1	0.350019	0.0135394	0.0691732	-0.195731	0.84482	0.999967
AC122217.2	0	NA	NA	NA	NA	NA
AC122217.3	0.25251	0.0276658	0.0691732	-0.399949	0.689194	0.999967
AC122217.4	0.574953	-0.0573077	0.0696557	0.822727	0.410663	0.999967
AC122381.1	0	NA	NA	NA	NA	NA
AC122392.1	0	NA	NA	NA	NA	NA
AC122413.2	9.2314	-0.217656	0.195962	1.11071	0.266694	0.999967
AC122456.1	0	NA	NA	NA	NA	NA
AC122464.1	0	NA	NA	NA	NA	NA
AC122494.1	1.94473	-0.0381073	0.121452	0.313764	0.753701	0.999967
AC122799.1	0	NA	NA	NA	NA	NA
AC123611.1	11.0833	0.23545	0.23922	-0.984241	0.324997	0.999967
AC123624.1	0	NA	NA	NA	NA	NA
AC123873.1	1.03155	0.0713955	0.0767727	-0.929959	0.352392	0.999967
AC123873.2	0.128196	-0.014694	0.0691732	0.212423	0.831777	0.999967
AC123873.3	0.324021	-0.0145372	0.0691732	0.210157	0.833546	0.999967
AC123956.1	6.52845	-0.0825274	0.203638	0.405266	0.685282	0.999967
AC124133.1	0	NA	NA	NA	NA	NA
AC124426.1	15.6086	-0.0426116	0.178121	0.239228	0.810929	0.999967
AC124479.1	0.902394	-0.0239074	0.101437	0.235686	0.813676	0.999967
AC124532.1	0	NA	NA	NA	NA	NA
AC124542.1	0	NA	NA	NA	NA	NA
AC124569.1	0	NA	NA	NA	NA	NA
AC124592.1	0	NA	NA	NA	NA	NA
AC124594.1	0	NA	NA	NA	NA	NA
AC124606.2	0.128196	-0.014694	0.0691732	0.212423	0.831777	0.999967
AC124774.1	1.03406	0.12687	0.10071	-1.25975	0.20776	0.999967
AC125028.1	0.462089	-0.0334304	0.0743733	0.449495	0.653075	0.999967
AC125105.1	0.206309	0.0276658	0.0691732	-0.399949	0.689194	0.999967
AC125149.1	0.206309	0.0276658	0.0691732	-0.399949	0.689194	0.999967
AC125149.2	0	NA	NA	NA	NA	NA
AC125149.3	29.0692	0.272268	0.249663	-1.09054	0.275474	0.999967
AC125149.4	0	NA	NA	NA	NA	NA
AC125178.2	0.406486	0.0417857	0.0691732	-0.604073	0.545795	0.999967
AC125178.3	0.132612	0.0135459	0.0691732	-0.195825	0.844747	0.999967
AC125199.1	1.5944	0.0183576	0.128955	-0.142357	0.886798	0.999967
AC125199.3	0	NA	NA	NA	NA	NA
AC125371.1	0.103155	0.0135459	0.0691732	-0.195825	0.844747	0.999967
AC125396.1	0.214731	-0.000283077	0.0691732	0.00409229	0.996735	0.999967
AC125541.1	0.246938	-0.000589575	0.0691732	0.00852317	0.9932	0.999967
AC125541.2	0	NA	NA	NA	NA	NA
AC126035.1	0.235323	-0.0288139	0.0691732	0.416547	0.67701	0.999967
AC126053.1	0	NA	NA	NA	NA	NA
AC126553.1	3.44834	-0.0583788	0.175663	0.332335	0.739637	0.999967
AC127241.1	0	NA	NA	NA	NA	NA
AC127697.1	0.493102	-0.00251671	0.0756222	0.03328	0.973451	0.999967
AC129203.2	0.123529	-0.014694	0.0691732	0.212423	0.831777	0.999967
AC129214.2	0.799979	-0.0267996	0.0880168	0.304483	0.76076	0.999967
AC129539.1	0.841919	-0.0163117	0.0990191	0.164733	0.869154	0.999967
AC129574.1	0.740181	0.0303711	0.0869634	-0.34924	0.726909	0.999967
AC129574.3	0.103155	0.0135459	0.0691732	-0.195825	0.844747	0.999967
AC130815.1	0	NA	NA	NA	NA	NA
AC131738.1	0	NA	NA	NA	NA	NA
AC131776.1	0	NA	NA	NA	NA	NA
AC131776.2	0	NA	NA	NA	NA	NA
AC131776.3	0	NA	NA	NA	NA	NA
AC131776.5	0	NA	NA	NA	NA	NA
AC132099.1	7.39952	0.151836	0.207916	-0.730277	0.465221	0.999967
AC132127.1	0	NA	NA	NA	NA	NA
AC132291.1	0	NA	NA	NA	NA	NA
AC132380.1	0.962839	0.024907	0.103759	-0.240048	0.810293	0.999967
AC132444.1	3.56341	0.169416	0.193133	-0.877196	0.38038	0.999967
AC132444.2	7.75319	0.252225	0.227676	-1.10783	0.267936	0.999967
AC132444.3	0	NA	NA	NA	NA	NA
AC132444.5	0	NA	NA	NA	NA	NA
AC132444.6	16.0889	0.122803	0.212614	-0.577588	0.563543	0.999967
AC132863.1	0	NA	NA	NA	NA	NA
AC132863.2	0.256021	-0.000821797	0.0691732	0.0118803	0.990521	0.999967
AC132878.1	0	NA	NA	NA	NA	NA
AC132878.2	0	NA	NA	NA	NA	NA
AC132878.3	0	NA	NA	NA	NA	NA
AC132878.5	0.103155	0.0135459	0.0691732	-0.195825	0.844747	0.999967
AC132878.6	0	NA	NA	NA	NA	NA
AC133095.1	0.82481	0.0614209	0.0714459	-0.859684	0.389963	0.999967
AC133095.2	0	NA	NA	NA	NA	NA
AC133103.1	3.17457	0.155184	0.172031	-0.90207	0.367019	0.999967
AC133103.2	0.782378	0.0316054	0.0882766	-0.358026	0.720324	0.999967
AC133103.3	0	NA	NA	NA	NA	NA
AC133103.4	0	NA	NA	NA	NA	NA
AC133103.5	0	NA	NA	NA	NA	NA
AC133103.7	0.370588	-0.0429339	0.0691732	0.620671	0.534816	0.999967
AC133488.1	0.63199	0.0473777	0.0825604	-0.573855	0.566066	0.999967
AC133517.1	0	NA	NA	NA	NA	NA
AC133889.1	0.287477	-0.0288139	0.0691732	0.416547	0.67701	0.999967
AC133889.2	0.128196	-0.014694	0.0691732	0.212423	0.831777	0.999967
AC134333.1	0	NA	NA	NA	NA	NA
AC134468.1	12.5754	0.14481	0.212067	-0.682848	0.494703	0.999967
AC134526.1	0	NA	NA	NA	NA	NA
AC134548.1	4.72443	-0.0886994	0.17328	0.511884	0.608732	0.999967
AC134917.1	0.103155	0.0135459	0.0691732	-0.195825	0.844747	0.999967
AC135356.1	0.132612	0.0135459	0.0691732	-0.195825	0.844747	0.999967
AC135736.1	0.412618	0.0509736	0.0692621	-0.735952	0.46176	0.999967
AC135736.3	2.60046	0.0130562	0.137644	-0.0948548	0.92443	0.999967
AC136003.1	0.142797	0.0135459	0.0691732	-0.195825	0.844747	0.999967
AC136372.3	0	NA	NA	NA	NA	NA
AC136716.1	0	NA	NA	NA	NA	NA
AC136716.2	0	NA	NA	NA	NA	NA
AC136716.3	0	NA	NA	NA	NA	NA
AC137513.1	8.63781	-0.0677866	0.158555	0.427528	0.668995	0.999967
AC137605.1	0.574953	-0.0573077	0.0696557	0.822727	0.410663	0.999967
AC137742.1	0	NA	NA	NA	NA	NA
AC138177.1	0	NA	NA	NA	NA	NA
AC138177.3	0	NA	NA	NA	NA	NA
AC138177.4	0	NA	NA	NA	NA	NA
AC138221.2	0	NA	NA	NA	NA	NA
AC138605.1	0	NA	NA	NA	NA	NA
AC138715.1	2.5441	0.0149598	0.129888	-0.115174	0.908307	0.999967
AC139060.1	0.123529	-0.014694	0.0691732	0.212423	0.831777	0.999967
AC139155.1	0.470832	-0.0540668	0.0693573	0.779541	0.435661	0.999967
AC139209.1	4.97059	-0.0063902	0.14063	0.0454397	0.963757	0.999967
AC139209.2	3.47193	0.00335481	0.140613	-0.0238584	0.980966	0.999967
AC139573.1	0	NA	NA	NA	NA	NA
AC139573.2	1.65332	0.0180949	0.158679	-0.114035	0.90921	0.999967
AC139637.1	0	NA	NA	NA	NA	NA
AC139844.2	0	NA	NA	NA	NA	NA
AC140267.1	0	NA	NA	NA	NA	NA
AC140267.3	0.231545	-0.000680124	0.0691732	0.00983219	0.992155	0.999967
AC140300.2	4.70944	-0.118606	0.196234	0.604415	0.545568	0.999967
AC140325.1	0.434375	-0.0267591	0.0693052	0.386105	0.699419	0.999967
AC140325.2	0	NA	NA	NA	NA	NA
AC140325.3	0.830192	0.0614612	0.0714679	-0.859984	0.389798	0.999967
AC140325.4	0	NA	NA	NA	NA	NA
AC140365.1	0	NA	NA	NA	NA	NA
AC140403.1	0	NA	NA	NA	NA	NA
AC140403.2	2.41647	0.289855	0.16104	-1.79989	0.0718775	0.999967
AC140465.1	0	NA	NA	NA	NA	NA
AC140982.1	0	NA	NA	NA	NA	NA
AC140982.2	0	NA	NA	NA	NA	NA
AC140982.3	0	NA	NA	NA	NA	NA
AC141482.1	0	NA	NA	NA	NA	NA
AC141879.1	0.309464	0.0417857	0.0691732	-0.604073	0.545795	0.999967
AC141893.1	0	NA	NA	NA	NA	NA
AC144408.3	1.47313	0.120025	0.118305	-1.01454	0.310323	0.999967
AC144732.1	0.285594	0.0276658	0.0691732	-0.399949	0.689194	0.999967
AC144852.1	1.20125	0.124995	0.110843	-1.12768	0.259456	0.999967
AC147512.1	4.32984	0.133138	0.18227	-0.730445	0.465118	0.999967
AC147512.2	3.23167	-0.133925	0.170582	0.785104	0.432392	0.999967
AC147983.1	0.740244	0.0705652	0.0965713	-0.730706	0.464959	0.999967
AC147983.2	0	NA	NA	NA	NA	NA
AC149090.1	1747.58	0.0870076	0.222084	-0.391778	0.695223	0.999967
AC149294.1	9.59817	0.0400105	0.192076	-0.208306	0.83499	0.999967
AC150035.1	26.0227	-0.0456626	0.248277	0.183918	0.854078	0.999967
AC150035.2	4.06657	-0.150693	0.199625	0.754883	0.450319	0.999967
AC150314.1	0	NA	NA	NA	NA	NA
AC150901.1	0	NA	NA	NA	NA	NA
AC151299.1	0.142797	0.0135459	0.0691732	-0.195825	0.844747	0.999967
AC151299.3	0	NA	NA	NA	NA	NA
AC153140.1	0	NA	NA	NA	NA	NA
AC154179.1	0	NA	NA	NA	NA	NA
AC154188.1	1.57605	0.0707466	0.104386	-0.677743	0.497935	0.999967
AC154201.1	0.132612	0.0135459	0.0691732	-0.195825	0.844747	0.999967
AC154256.2	0.287477	-0.0288139	0.0691732	0.416547	0.67701	0.999967
AC154265.1	0.103155	0.0135459	0.0691732	-0.195825	0.844747	0.999967
AC154265.2	0.350162	-0.014689	0.0691732	0.212351	0.831833	0.999967
AC154275.1	0.453347	-0.00353144	0.0693287	0.0509376	0.959375	0.999967
AC154275.2	0	NA	NA	NA	NA	NA
AC154306.1	0.206309	0.0276658	0.0691732	-0.399949	0.689194	0.999967
AC154326.1	0	NA	NA	NA	NA	NA
AC154341.1	0	NA	NA	NA	NA	NA
AC154341.2	0.103155	0.0135459	0.0691732	-0.195825	0.844747	0.999967
AC154343.1	0	NA	NA	NA	NA	NA
AC154378.2	0.287477	-0.0288139	0.0691732	0.416547	0.67701	0.999967
AC154378.3	0.776152	0.00856254	0.0960836	-0.0891154	0.92899	0.999967
AC154378.4	0	NA	NA	NA	NA	NA
AC154381.1	0	NA	NA	NA	NA	NA
AC154408.1	0.123529	-0.014694	0.0691732	0.212423	0.831777	0.999967
AC154464.1	0	NA	NA	NA	NA	NA
AC154507.1	0.428601	-0.0145278	0.0691732	0.210021	0.833652	0.999967
AC154518.1	0	NA	NA	NA	NA	NA
AC154540.1	0.103155	0.0135459	0.0691732	-0.195825	0.844747	0.999967
AC154540.2	0.431215	-0.0429339	0.0691732	0.620671	0.534816	0.999967
AC154540.3	0	NA	NA	NA	NA	NA
AC154555.2	0.235485	0.0276658	0.0691732	-0.399949	0.689194	0.999967
AC154571.1	0.206309	0.0276658	0.0691732	-0.399949	0.689194	0.999967
AC154576.1	14.2103	-0.00125383	0.241627	0.00518912	0.99586	0.999967
AC154586.1	0.338517	-0.0144753	0.0691732	0.209262	0.834244	0.999967
AC154605.1	0.548514	0.0581315	0.0700827	-0.829471	0.406838	0.999967
AC154608.1	0.142797	0.0135459	0.0691732	-0.195825	0.844747	0.999967
AC154667.2	0.128196	-0.014694	0.0691732	0.212423	0.831777	0.999967
AC154679.1	1.24269	-0.108789	0.114877	0.947003	0.343637	0.999967
AC154679.2	2.26185	0.0795983	0.113651	-0.700373	0.483694	0.999967
AC154694.1	0.103155	0.0135459	0.0691732	-0.195825	0.844747	0.999967
AC154711.1	0	NA	NA	NA	NA	NA
AC154763.1	0	NA	NA	NA	NA	NA
AC154764.1	0	NA	NA	NA	NA	NA
AC154774.1	0	NA	NA	NA	NA	NA
AC154786.2	0	NA	NA	NA	NA	NA
AC154807.1	0	NA	NA	NA	NA	NA
AC154836.1	1.31427	0.0171711	0.0995697	-0.172453	0.863081	0.999967
AC155162.1	0	NA	NA	NA	NA	NA
AC155268.1	0.103155	0.0135459	0.0691732	-0.195825	0.844747	0.999967
AC155822.1	0	NA	NA	NA	NA	NA
AC156014.1	0	NA	NA	NA	NA	NA
AC156018.1	1.11163	-0.0264831	0.0960283	0.275784	0.782714	0.999967
AC156018.2	0	NA	NA	NA	NA	NA
AC156020.1	0	NA	NA	NA	NA	NA
AC156023.1	0.132612	0.0135459	0.0691732	-0.195825	0.844747	0.999967
AC157550.1	0	NA	NA	NA	NA	NA
AC157554.1	32.7482	-0.22458	0.246805	0.909948	0.36285	0.999967
AC157554.2	2.17101	-0.0061236	0.110014	0.0556623	0.955611	0.999967
AC157566.2	0.132612	0.0135459	0.0691732	-0.195825	0.844747	0.999967
AC157566.4	0.355504	0.0417857	0.0691732	-0.604073	0.545795	0.999967
AC157583.1	0.247073	-0.000635884	0.0691732	0.00919263	0.992665	0.999967
AC157602.1	0.123529	-0.014694	0.0691732	0.212423	0.831777	0.999967
AC158129.2	0.431215	-0.0429339	0.0691732	0.620671	0.534816	0.999967
AC158972.1	0	NA	NA	NA	NA	NA
AC158972.3	0	NA	NA	NA	NA	NA
AC158974.3	0.123529	-0.014694	0.0691732	0.212423	0.831777	0.999967
AC158985.1	8.03565	-0.155082	0.199085	0.778975	0.435994	0.999967
AC158985.2	0	NA	NA	NA	NA	NA
AC159309.1	0	NA	NA	NA	NA	NA
AC159898.1	0	NA	NA	NA	NA	NA
AC159898.2	0.111707	-0.014694	0.0691732	0.212423	0.831777	0.999967
AC160031.1	0	NA	NA	NA	NA	NA
AC161165.4	28.3622	0.000853967	0.142631	-0.00598725	0.995223	0.999967
AC161198.1	0.226679	-0.000570733	0.0691732	0.00825078	0.993417	0.999967
AC161206.1	0	NA	NA	NA	NA	NA
AC161456.1	0.247058	-0.0288139	0.0691732	0.416547	0.67701	0.999967
AC161520.1	0	NA	NA	NA	NA	NA
AC162305.2	0	NA	NA	NA	NA	NA
AC162863.1	0	NA	NA	NA	NA	NA
AC162863.2	0	NA	NA	NA	NA	NA
AC163291.2	0	NA	NA	NA	NA	NA
AC163355.1	1.1319	-0.00182342	0.0960131	0.0189914	0.984848	0.999967
AC163355.2	0.103155	0.0135459	0.0691732	-0.195825	0.844747	0.999967
AC163611.1	0.948925	0.062552	0.0834647	-0.749442	0.453591	0.999967
AC163611.2	0.309464	0.0417857	0.0691732	-0.604073	0.545795	0.999967
AC163634.1	1.05481	0.0931308	0.0962473	-0.96762	0.333234	0.999967
AC163662.1	0	NA	NA	NA	NA	NA
AC163667.1	0	NA	NA	NA	NA	NA
AC163694.1	5.57945	-0.0103658	0.198563	0.0522044	0.958366	0.999967
AC163715.1	0.843534	0.0363074	0.080077	-0.453407	0.650256	0.999967
AC164084.1	0	NA	NA	NA	NA	NA
AC164084.2	0.206309	0.0276658	0.0691732	-0.399949	0.689194	0.999967
AC164084.3	0	NA	NA	NA	NA	NA
AC164088.1	0	NA	NA	NA	NA	NA
AC164093.1	0.436035	0.0233499	0.0692934	-0.336971	0.736139	0.999967
AC164093.3	0.429534	0.0517935	0.0692858	-0.747534	0.454741	0.999967
AC164165.1	0	NA	NA	NA	NA	NA
AC164296.1	0	NA	NA	NA	NA	NA
AC164297.1	0	NA	NA	NA	NA	NA
AC164297.2	0.246113	0.0276658	0.0691732	-0.399949	0.689194	0.999967
AC164314.2	6.17137	0.0962217	0.183364	-0.524758	0.599752	0.999967
AC164431.1	1.48584	0.00420165	0.127171	-0.0330394	0.973643	0.999967
AC164431.2	0	NA	NA	NA	NA	NA
AC164558.2	0.28654	-0.00043334	0.0691732	0.00626456	0.995002	0.999967
AC164970.1	0	NA	NA	NA	NA	NA
AC165079.1	3.88079	-0.0219545	0.172872	0.126999	0.898941	0.999967
AC165151.1	2.0843	-0.0144131	0.120885	0.11923	0.905093	0.999967
AC165157.1	0	NA	NA	NA	NA	NA
AC165157.3	0	NA	NA	NA	NA	NA
AC165274.1	0.495741	0.0316074	0.0759322	-0.416259	0.677221	0.999967
AC165274.2	0	NA	NA	NA	NA	NA
AC165294.1	0	NA	NA	NA	NA	NA
AC165294.2	0	NA	NA	NA	NA	NA
AC165294.3	0.206309	0.0276658	0.0691732	-0.399949	0.689194	0.999967
AC165953.1	2.16209	-0.112092	0.131205	0.854328	0.392924	0.999967
AC165958.1	0.309464	0.0417857	0.0691732	-0.604073	0.545795	0.999967
AC165958.2	0	NA	NA	NA	NA	NA
AC165961.2	0	NA	NA	NA	NA	NA
AC166114.1	12.2852	-0.082979	0.22993	0.360888	0.718183	0.999967
AC166171.1	0.378791	0.0428479	0.0700291	-0.611858	0.540632	0.999967
AC166341.1	3.61854	-0.252086	0.177706	1.41855	0.156029	0.999967
AC166344.1	4.76177	0.0361372	0.145098	-0.249053	0.80332	0.999967
AC166572.1	0	NA	NA	NA	NA	NA
AC166710.1	0	NA	NA	NA	NA	NA
AC166832.1	0.231852	-0.000372421	0.0691732	0.00538389	0.995704	0.999967
AC166832.2	0.614752	0.00966866	0.0721602	-0.133989	0.893411	0.999967
AC167192.1	0	NA	NA	NA	NA	NA
AC167249.1	1.59666	0.0320829	0.106494	-0.301266	0.763212	0.999967
AC167670.1	0.206309	0.0276658	0.0691732	-0.399949	0.689194	0.999967
AC168063.1	0	NA	NA	NA	NA	NA
AC168066.1	0	NA	NA	NA	NA	NA
AC168066.2	0.132612	0.0135459	0.0691732	-0.195825	0.844747	0.999967
AC168090.2	0.206309	0.0276658	0.0691732	-0.399949	0.689194	0.999967
AC168269.1	0	NA	NA	NA	NA	NA
AC168977.1	18.874	-0.0988196	0.243202	0.406327	0.684503	0.999967
AC168977.2	2.06715	-0.0355543	0.137014	0.259494	0.795254	0.999967
AC169385.1	12.0828	0.0654186	0.202428	-0.32317	0.746566	0.999967
AC169509.1	7.03411	0.11688	0.21933	-0.532896	0.594106	0.999967
AC170887.1	0	NA	NA	NA	NA	NA
AC171202.1	0.379508	0.0136608	0.07016	-0.19471	0.84562	0.999967
AC171211.1	0.143738	-0.014694	0.0691732	0.212423	0.831777	0.999967
AC171405.1	0.103155	0.0135459	0.0691732	-0.195825	0.844747	0.999967
AC171405.2	0	NA	NA	NA	NA	NA
AC171405.3	0.128196	-0.014694	0.0691732	0.212423	0.831777	0.999967
AC171405.4	0	NA	NA	NA	NA	NA
AC173707.1	0.123529	-0.014694	0.0691732	0.212423	0.831777	0.999967
AC174780.1	0	NA	NA	NA	NA	NA
AC174929.1	24.8088	0.173448	0.215587	-0.804536	0.421088	0.999967
AC174929.2	18.6417	-0.0429715	0.243727	0.17631	0.86005	0.999967
AC183095.1	1.12339	0.13715	0.104419	-1.31345	0.189031	0.999967
AC183097.2	1.67229	-0.18453	0.119163	1.54855	0.12149	0.999967
AC183097.3	0	NA	NA	NA	NA	NA
AC183097.4	2.49713	-0.0427257	0.1264	0.33802	0.735348	0.999967
AC191865.1	0	NA	NA	NA	NA	NA
AC191865.3	0.530448	0.0565027	0.0695504	-0.812399	0.416563	0.999967
AC191865.4	0	NA	NA	NA	NA	NA
AC192616.1	0	NA	NA	NA	NA	NA
AC202135.1	0	NA	NA	NA	NA	NA
AC225888.1	0.384588	-0.0429339	0.0691732	0.620671	0.534816	0.999967
AC225888.3	215.823	0.393252	0.237044	-1.65898	0.0971198	0.999967
AC234645.1	0	NA	NA	NA	NA	NA
AC238676.1	57.3205	-0.0567755	0.227541	0.249518	0.80296	0.999967
AC240971.1	0	NA	NA	NA	NA	NA
AC240971.3	0.128196	-0.014694	0.0691732	0.212423	0.831777	0.999967
AC241617.1	0	NA	NA	NA	NA	NA
AC241886.2	0.132612	0.0135459	0.0691732	-0.195825	0.844747	0.999967
AC242683.1	2.10584	-0.104209	0.158413	0.65783	0.510647	0.999967
AC242685.1	13.0144	-0.0862377	0.178518	0.483076	0.629042	0.999967
AC243907.1	2.91098	-0.100906	0.149174	0.676435	0.498764	0.999967
Acaa1a	1673.34	0.0398299	0.239098	-0.166584	0.867697	0.999967
Acaa1b	7.70152	-0.509945	0.203301	2.50833	0.0121304	0.999967
Acaa2	2378.81	-0.0779613	0.225059	0.346403	0.72904	0.999967
Acaca	320.49	0.155216	0.215083	-0.721658	0.470505	0.999967
Acacb	31.7453	-0.17177	0.248939	0.69001	0.490188	0.999967
Acad10	385.788	0.177221	0.230792	-0.767881	0.442558	0.999967
Acad11	281.73	0.230932	0.232315	-0.994046	0.320201	0.999967
Acad12	82.0602	0.0692103	0.23931	-0.289208	0.772422	0.999967
Acad8	372.074	-0.002588	0.20642	0.0125375	0.989997	0.999967
Acad9	778.015	0.0711098	0.194043	-0.366464	0.714019	0.999967
Acadl	711.499	0.0851341	0.212061	-0.40146	0.688081	0.999967
Acadm	966.257	0.220697	0.224459	-0.983237	0.325491	0.999967
Acads	536.169	-0.184726	0.237923	0.776412	0.437506	0.999967
Acadsb	233.207	0.0910743	0.249487	-0.365047	0.715077	0.999967
Acadvl	2159.87	-0.0361278	0.224755	0.160743	0.872296	0.999967
Acan	0.206309	0.0276658	0.0691732	-0.399949	0.689194	0.999967
Acap1	5925.12	-0.145905	0.188789	0.772846	0.439613	0.999967
Acap2	820.917	0.138528	0.248318	-0.557865	0.576936	0.999967
Acap3	551.107	-0.222384	0.216593	1.02674	0.304543	0.999967
Acat1	1727.89	0.188401	0.216964	-0.868354	0.385201	0.999967
Acat2	1616.05	0.0367395	0.244963	-0.14998	0.88078	0.999967
Acat3	18.2582	0.0800313	0.246392	-0.324812	0.745323	0.999967
Acbd3	999.889	0.0855094	0.235889	-0.362498	0.71698	0.999967
Acbd4	279.064	-0.242045	0.237702	1.01827	0.308551	0.999967
Acbd5	604.577	0.121935	0.249415	-0.488882	0.624926	0.999967
Acbd6	974.377	-0.137009	0.235455	0.581889	0.560641	0.999967
Acbd7	0.708307	-0.00740192	0.0944226	0.0783915	0.937517	0.999967
Accs	140.308	-0.0329819	0.231395	0.142535	0.886657	0.999967
Accsl	0.891168	-0.0266673	0.0918943	0.290196	0.771667	0.999967
Acd	924.916	-0.101414	0.214416	0.47298	0.636228	0.999967
Ace	1.72463	-0.192173	0.127099	1.512	0.130535	0.999967
Ace2	0.538683	0.0429642	0.0783887	-0.548091	0.583629	0.999967
Ace3	0	NA	NA	NA	NA	NA
Acer1	7.28745	0.133387	0.216384	-0.616434	0.537608	0.999967
Acer2	431.429	-0.0268329	0.244063	0.109943	0.912455	0.999967
Acer3	288.664	0.250332	0.207672	-1.20542	0.228042	0.999967
Ache	5.52085	0.109783	0.195034	-0.562889	0.57351	0.999967
Acin1	2013.03	-0.0996033	0.19387	0.513762	0.607418	0.999967
Ackr1	0.103155	0.0135459	0.0691732	-0.195825	0.844747	0.999967
Ackr2	1.08707	0.0488056	0.0862175	-0.566075	0.571343	0.999967
Ackr3	2.80749	0.0660172	0.138242	-0.477547	0.632973	0.999967
Ackr4	6.95447	0.130789	0.192628	-0.678975	0.497154	0.999967
Acly	5804.01	-0.0284734	0.202966	0.140286	0.888434	0.999967
Acmsd	10.398	0.101765	0.236373	-0.430528	0.666811	0.999967
Acnat1	24.7301	0.00991755	0.249647	-0.0397263	0.968311	0.999967
Acnat2	0.103155	0.0135459	0.0691732	-0.195825	0.844747	0.999967
Aco1	678.415	0.090234	0.206473	-0.437026	0.662092	0.999967
Aco2	4081.25	-0.0481157	0.205488	0.234153	0.814866	0.999967
Acod1	7.80719	-0.0565013	0.186594	0.302803	0.76204	0.999967
Acot1	11.7906	0.0796348	0.233144	-0.341569	0.732676	0.999967
Acot10	0.622976	0.0179166	0.0982905	-0.182282	0.855361	0.999967
Acot11	164.135	0.0517093	0.246929	-0.209409	0.834129	0.999967
Acot12	1.73521	0.049942	0.0957412	-0.521636	0.601924	0.999967
Acot13	308.617	0.134202	0.239871	-0.559476	0.575837	0.999967
Acot2	1650.84	-0.105038	0.239165	0.439186	0.660527	0.999967
Acot3	0.722082	0.0604879	0.0709356	-0.852716	0.393817	0.999967
Acot4	87.7473	0.197682	0.247593	-0.798418	0.424628	0.999967
Acot5	0	NA	NA	NA	NA	NA
Acot6	106.545	0.0234563	0.225418	-0.104057	0.917124	0.999967
Acot7	512.068	-0.368379	0.245928	1.49792	0.134155	0.999967
Acot8	412.656	-0.0815859	0.231568	0.352319	0.724599	0.999967
Acot9	799.475	0.119416	0.21214	-0.562909	0.573497	0.999967
Acox1	715.36	0.0879613	0.237359	-0.370583	0.710948	0.999967
Acox2	1.21115	0.0247414	0.10797	-0.22915	0.818752	0.999967
Acox3	927.291	0.102199	0.202557	-0.504545	0.613878	0.999967
Acoxl	60.8584	-0.0764172	0.234403	0.326008	0.744418	0.999967
Acp1	433.835	0.015507	0.246017	-0.0630321	0.949741	0.999967
Acp2	160.267	-0.0524371	0.240381	0.218142	0.827319	0.999967
Acp4	17.2609	0.244003	0.247564	-0.985618	0.324321	0.999967
Acp5	6435.48	0.0135843	0.223791	-0.0607007	0.951598	0.999967
Acp6	1053.03	0.0182749	0.205063	-0.0891186	0.928988	0.999967
Acp7	0	NA	NA	NA	NA	NA
Acpp	440.75	0.166773	0.240873	-0.692369	0.488706	0.999967
Acr	0	NA	NA	NA	NA	NA
Acrbp	103.814	0.0228028	0.224201	-0.101707	0.918989	0.999967
Acrv1	6.50622	0.0871231	0.223331	-0.390108	0.696457	0.999967
Acsbg1	318.988	-0.32823	0.232479	1.41187	0.157987	0.999967
Acsbg2	6.78113	0.077508	0.216413	-0.358149	0.720232	0.999967
Acsf2	356.1	0.067712	0.223124	-0.303472	0.76153	0.999967
Acsf3	104.778	-0.110802	0.247273	0.448093	0.654086	0.999967
Acsl1	243.494	-0.011797	0.215727	0.0546848	0.95639	0.999967
Acsl3	495.092	0.285443	0.245262	-1.16383	0.244493	0.999967
Acsl4	685.856	0.122342	0.245294	-0.498756	0.617952	0.999967
Acsl5	2765.33	0.0736556	0.227848	-0.323266	0.746494	0.999967
Acsl6	2.43104	-0.050419	0.110944	0.454454	0.649502	0.999967
Acsm1	0.276401	-0.000634525	0.0691732	0.00917298	0.992681	0.999967
Acsm2	9.76524	0.118139	0.215813	-0.547411	0.584096	0.999967
Acsm3	2.0317	0.108482	0.123493	-0.878443	0.379703	0.999967
Acsm4	0.515773	0.0566605	0.0695792	-0.814331	0.415455	0.999967
Acsm5	1.12161	0.0936402	0.108303	-0.864617	0.387249	0.999967
Acss1	2287.27	0.0798933	0.221082	-0.361373	0.71782	0.999967
Acss2	1899.97	0.240426	0.201286	-1.19445	0.232303	0.999967
Acss3	25.832	0.293845	0.215214	-1.36536	NA	NA
Acta1	3.15071	-0.117703	0.184387	0.638347	0.523248	0.999967
Acta2	3.51797	0.0528585	0.162279	-0.325726	0.744632	0.999967
Actb	225687	-0.139091	0.220532	0.630706	0.528233	0.999967
Actbl2	0	NA	NA	NA	NA	NA
Actc1	1.355	0.0924369	0.0924319	-1.00005	0.317285	0.999967
Actg1	70666.4	-0.0809663	0.238046	0.340128	0.73376	0.999967
Actg2	25.0126	0.237792	0.242731	-0.979652	0.327258	0.999967
Actg-ps1	11.4505	0.26516	0.233213	-1.13699	0.255543	0.999967
Actl10	1.493	-0.069601	0.126287	0.551134	0.581542	0.999967
Actl11	0	NA	NA	NA	NA	NA
Actl6a	1812.7	0.00211862	0.206919	-0.0102389	0.991831	0.999967
Actl6b	4.02804	0.0789523	0.185158	-0.426404	0.669814	0.999967
Actl7a	2.46862	-0.181408	0.123516	1.4687	0.141914	0.999967
Actl7b	0	NA	NA	NA	NA	NA
Actl9	0	NA	NA	NA	NA	NA
Actn1	2341.71	0.143445	0.198266	-0.723495	0.469376	0.999967
Actn2	479.124	0.266977	0.237066	-1.12617	0.260093	0.999967
Actn3	5.68313	-0.110298	0.157327	0.701075	0.483256	0.999967
Actn4	5481.49	-0.0198485	0.210963	0.0940851	0.925042	0.999967
Actr10	1661.76	0.0581563	0.21339	-0.272535	0.785211	0.999967
Actr1a	2959.93	-0.0941427	0.232407	0.405077	0.685421	0.999967
Actr1b	1912.9	-0.123636	0.218448	0.565974	0.571411	0.999967
Actr2	4347.51	0.141226	0.24914	-0.566852	0.570815	0.999967
Actr3	19699.3	0.16963	0.232501	-0.729586	0.465644	0.999967
Actr3b	8.36091	-0.201454	0.223616	0.900891	0.367646	0.999967
Actr5	1289.17	-0.188192	0.239519	0.785711	0.432037	0.999967
Actr6	230.642	0.0774737	0.248965	-0.311183	0.755661	0.999967
Actr8	674.792	0.0604568	0.197985	-0.305361	0.760091	0.999967
Actrt1	0.206309	0.0276658	0.0691732	-0.399949	0.689194	0.999967
Actrt2	0	NA	NA	NA	NA	NA
Actrt3	10.9183	-0.0395618	0.2152	0.183837	0.854141	0.999967
Acvr1	8.55151	0.143671	0.215841	-0.665636	0.505644	0.999967
Acvr1b	110.61	0.0527305	0.236499	-0.222962	0.823565	0.999967
Acvr1c	4.03564	0.219614	0.143166	-1.53398	0.125036	0.999967
Acvr2a	111.982	0.155632	0.249663	-0.623367	0.533043	0.999967
Acvr2b	7.00036	0.261431	0.218705	-1.19536	0.231947	0.999967
Acvrl1	250.715	0.397772	0.238428	-1.66831	0.0952534	0.999967
Acy1	287.009	-0.167706	0.238413	0.703426	0.48179	0.999967
Acy3	0	NA	NA	NA	NA	NA
Acyp1	343.597	0.202351	0.208035	-0.972678	0.330713	0.999967
Acyp2	9.89423	0.0472719	0.229887	-0.205631	0.837079	0.999967
Ada	651.968	0.00596068	0.249003	-0.0239382	0.980902	0.999967
Adad1	0.103155	0.0135459	0.0691732	-0.195825	0.844747	0.999967
Adad2	0.206309	0.0276658	0.0691732	-0.399949	0.689194	0.999967
Adal	247.9	0.108418	0.213709	-0.507319	0.611931	0.999967
Adam10	1608.99	0.125341	0.249627	-0.502114	0.615587	0.999967
Adam11	29.4142	-0.0911509	0.214807	0.424339	0.671318	0.999967
Adam12	17.9063	0.159187	0.232064	-0.685961	0.492738	0.999967
Adam15	45.1331	-0.21046	0.249455	0.843682	0.398847	0.999967
Adam17	1023.79	0.164943	0.246512	-0.669107	0.503427	0.999967
Adam18	0.143738	-0.014694	0.0691732	0.212423	0.831777	0.999967
Adam19	1138.45	-0.10503	0.249488	0.420983	0.673768	0.999967
Adam1a	32.9733	0.25923	0.242158	-1.0705	0.284395	0.999967
Adam1b	0.591155	-0.0173406	0.0710253	0.244147	0.807117	0.999967
Adam2	0.571734	-0.00715719	0.0782308	0.0914881	0.927105	0.999967
Adam20	1.08592	-0.0634061	0.0950428	0.667133	0.504687	0.999967
Adam21	1.16662	0.101521	0.0907173	-1.11909	0.263102	0.999967
Adam22	23.7952	0.0871615	0.244721	-0.356166	0.721716	0.999967
Adam23	11.0751	-0.0439849	0.21561	0.204002	0.838352	0.999967
Adam24	0	NA	NA	NA	NA	NA
Adam25	0	NA	NA	NA	NA	NA
Adam26a	0.309464	0.0417857	0.0691732	-0.604073	0.545795	0.999967
Adam26b	0	NA	NA	NA	NA	NA
Adam28	16.0787	0.221787	0.232517	-0.953849	0.34016	0.999967
Adam29	0	NA	NA	NA	NA	NA
Adam3	0.972853	0.0733489	0.0829002	-0.884786	0.376272	0.999967
Adam30	3.48627	0.251054	0.170469	-1.47273	0.140825	0.999967
Adam32	1.40453	0.00671075	0.102009	-0.0657859	0.947548	0.999967
Adam33	2.72469	0.0675098	0.155928	-0.432955	0.665048	0.999967
Adam34	0.820841	-0.0744479	0.0906709	0.821078	0.411602	0.999967
Adam39	0	NA	NA	NA	NA	NA
Adam4	4.46933	0.317821	0.188675	-1.6845	0.0920858	0.999967
Adam5	0.388926	0.0131517	0.0707093	-0.185997	0.852447	0.999967
Adam6a	0.103155	0.0135459	0.0691732	-0.195825	0.844747	0.999967
Adam6b	3.12248	-0.0238966	0.134556	0.177596	0.85904	0.999967
Adam7	0.587094	0.0726031	0.0809057	-0.897379	0.369517	0.999967
Adam8	69.456	-0.209388	0.248294	0.843307	0.399057	0.999967
Adam9	98.8504	0.0939181	0.242007	-0.388081	0.697956	0.999967
Adamdec1	0.574837	0.0615578	0.0717715	-0.857691	0.391063	0.999967
Adamts1	2.5472	-0.00360507	0.142039	0.0253808	0.979751	0.999967
Adamts10	1300.98	-0.102992	0.20692	0.497736	0.61867	0.999967
Adamts12	1.2641	-0.0215859	0.109407	0.197298	0.843594	0.999967
Adamts13	2.6553	0.0587483	0.146598	-0.400745	0.688608	0.999967
Adamts14	87.1875	-0.265067	0.244069	1.08603	0.277465	0.999967
Adamts15	4.76879	0.159705	0.172371	-0.926517	0.354177	0.999967
Adamts16	1.40941	0.115898	0.106406	-1.08921	0.276063	0.999967
Adamts17	27.3224	0.168022	0.213496	-0.787003	0.43128	0.999967
Adamts18	6.84005	0.177915	0.213055	-0.835068	0.403679	0.999967
Adamts19	0.865738	0.0537766	0.0811817	-0.662423	0.5077	0.999967
Adamts2	30.5093	0.0123227	0.247674	-0.0497536	0.960319	0.999967
Adamts20	0.833598	0.0427153	0.0804171	-0.531172	0.5953	0.999967
Adamts3	6.67911	-0.0181407	0.192529	0.0942233	0.924932	0.999967
Adamts4	2.80173	0.137175	0.159603	-0.859478	0.390077	0.999967
Adamts5	3.29652	0.235994	0.142893	-1.65154	0.0986286	0.999967
Adamts6	131.828	-0.0143114	0.243811	0.0586986	0.953192	0.999967
Adamts7	3.29961	0.236367	0.164021	-1.44107	0.149564	0.999967
Adamts8	1.43789	-0.111875	0.116638	0.959164	0.337476	0.999967
Adamts9	13.7679	0.048938	0.233452	-0.209627	0.833959	0.999967
Adamtsl1	3.8536	0.0748741	0.146751	-0.51021	0.609904	0.999967
Adamtsl2	30.2592	-0.0675426	0.226762	0.297856	0.765813	0.999967
Adamtsl3	2.35642	0.0231534	0.12802	-0.180858	0.856479	0.999967
Adamtsl4	54.6616	0.0707497	0.249399	-0.283681	0.776655	0.999967
Adamtsl5	2.3142	0.0843638	0.154225	-0.547017	0.584367	0.999967
Adap1	152.45	-0.0523887	0.243567	0.215089	0.829698	0.999967
Adap2	1.88819	0.14286	0.126441	-1.12986	0.258534	0.999967
Adar	3048.41	0.0464502	0.208862	-0.222396	0.824005	0.999967
Adarb1	21.594	0.643825	0.248327	-2.59266	0.00952379	0.999967
Adarb2	13.8174	0.114582	0.243878	-0.469833	0.638474	0.999967
Adat1	187.378	-0.218251	0.207413	1.05225	0.292684	0.999967
Adat2	33.9956	-0.142626	0.246251	0.579189	0.562462	0.999967
Adat3	104.333	-0.0681679	0.245374	0.277813	0.781156	0.999967
Adck1	537.329	0.0853715	0.238177	-0.358436	0.720017	0.999967
Adck2	798.206	0.0724947	0.21445	-0.338049	0.735326	0.999967
Adck5	250.68	-0.113052	0.219737	0.514489	0.60691	0.999967
Adcy1	25.2042	-0.0543485	0.245116	0.221725	0.824528	0.999967
Adcy10	3.88737	0.400172	0.191038	-2.09472	0.0361956	0.999967
Adcy2	0.648101	0.0228675	0.0823732	-0.277609	0.781313	0.999967
Adcy3	1692.6	-0.0421314	0.211724	0.198992	0.842269	0.999967
Adcy4	8.88299	0.0816366	0.227207	-0.359305	0.719367	0.999967
Adcy5	3.23312	-0.0186346	0.175023	0.106469	0.91521	0.999967
Adcy6	115.904	-0.0336686	0.230793	0.145882	0.884014	0.999967
Adcy7	6156.9	0.0900755	0.204224	-0.441062	0.659168	0.999967
Adcy8	6.32671	0.180355	0.223132	-0.808288	0.418925	0.999967
Adcy9	2.70063	-0.126406	0.145565	0.868384	0.385184	0.999967
Adcyap1	0.309464	0.0417857	0.0691732	-0.604073	0.545795	0.999967
Adcyap1r1	2.17521	0.00335072	0.132417	-0.0253043	0.979812	0.999967
Add1	7925.54	0.0865559	0.207912	-0.41631	0.677183	0.999967
Add2	0.128196	-0.014694	0.0691732	0.212423	0.831777	0.999967
Add3	6762.66	0.238671	0.235362	-1.01406	0.310554	0.999967
Adgb	1.52644	0.0933696	0.12312	-0.758365	0.448232	0.999967
Adgra1	0.672865	-0.0341681	0.085072	0.401637	0.687951	0.999967
Adgra2	34.928	-0.43347	0.235192	1.84305	0.0653223	0.999967
Adgra3	42.0338	-0.531199	0.249516	2.12892	0.033261	0.999967
Adgrb1	0.265224	0.0276658	0.0691732	-0.399949	0.689194	0.999967
Adgrb2	84.6952	-0.0225456	0.247991	0.0909129	0.927562	0.999967
Adgrb3	9.94298	0.109522	0.203577	-0.537986	0.590587	0.999967
Adgrd1	30.1302	-0.131015	0.248459	0.527311	0.597978	0.999967
Adgrd2-ps	0	NA	NA	NA	NA	NA
Adgre1	2.34848	0.0537576	0.125872	-0.427082	0.66932	0.999967
Adgre4	2.20885	-0.0860652	0.136271	0.631573	0.527666	0.999967
Adgre5	7042.6	0.0441982	0.205411	-0.215169	0.829635	0.999967
Adgrf1	1.40254	-0.0497817	0.101691	0.489537	0.624462	0.999967
Adgrf2	0.329846	0.0135471	0.0691732	-0.195844	0.844733	0.999967
Adgrf3	1.7194	0.122583	0.1262	-0.971345	0.331377	0.999967
Adgrf4	0.860998	0.0331293	0.0806244	-0.410909	0.681139	0.999967
Adgrf5	1.56119	0.0131844	0.130755	-0.100833	0.919683	0.999967
Adgrg1	18.8372	-0.0911102	0.203101	0.448595	0.653724	0.999967
Adgrg2	2.45578	-0.096763	0.140773	0.687371	0.491849	0.999967
Adgrg3	127.419	0.284538	0.246929	-1.15231	0.249194	0.999967
Adgrg4	5.32538	-0.0733355	0.167625	0.437497	0.661751	0.999967
Adgrg5	4148.85	-0.0917165	0.207578	0.441842	0.658604	0.999967
Adgrg6	1.61885	0.129407	0.108464	-1.19308	0.232837	0.999967
Adgrg7	0.53618	0.0310549	0.069718	-0.445435	0.656005	0.999967
Adgrl1	267.286	-0.00575486	0.23958	0.0240206	0.980836	0.999967
Adgrl2	118.053	0.171498	0.246918	-0.694554	0.487335	0.999967
Adgrl3	19.8162	0.156683	0.219713	-0.713124	0.475769	0.999967
Adgrl4	0	NA	NA	NA	NA	NA
Adgrv1	48.5564	0.171356	0.248503	-0.689554	0.490475	0.999967
Adh1	39.1962	0.0503756	0.247855	-0.203246	0.838942	0.999967
Adh4	1.94482	-0.0282347	0.146857	0.19226	0.847539	0.999967
Adh5	2076.44	-0.0290201	0.199366	0.145562	0.884267	0.999967
Adh6a	1.17377	0.00836008	0.0968645	-0.086307	0.931222	0.999967
Adh6b	5.5074	-0.0273141	0.197383	0.138381	0.88994	0.999967
Adh6-ps1	1.03155	0.0713955	0.0767727	-0.929959	0.352392	0.999967
Adh7	1.38853	0.132128	0.116178	-1.13729	0.255415	0.999967
Adhfe1	4.95636	-0.0200744	0.164044	0.122372	0.902604	0.999967
Adi1	1499.47	-0.0709112	0.2199	0.32247	0.747096	0.999967
Adig	1.90821	-0.173942	0.155066	1.12173	0.261979	0.999967
Adipoq	3.39646	0.264151	0.158439	-1.66721	0.0954736	0.999967
Adipor1	3772.66	0.00967185	0.226212	-0.0427557	0.965896	0.999967
Adipor2	661.424	-0.227488	0.240306	0.946662	0.343811	0.999967
Adk	891.053	0.00147999	0.193661	-0.00764217	0.993902	0.999967
Adm	15.1505	0.0823734	0.239259	-0.344285	0.730632	0.999967
Adm2	0.389674	0.0417857	0.0691732	-0.604073	0.545795	0.999967
Adnp	177.112	0.0492609	0.242225	-0.203369	0.838847	0.999967
Adnp2	567.145	-0.211121	0.208156	1.01424	0.310466	0.999967
Ado	482.86	-0.0855273	0.194911	0.438801	0.660806	0.999967
Adora1	4.58324	-0.056611	0.177558	0.318832	0.749854	0.999967
Adora2a	483.044	-0.316516	0.236934	1.33588	0.181587	0.999967
Adora2b	1.45634	0.181738	0.143763	-1.26415	0.206176	0.999967
Adora3	18.3305	0.160572	0.245323	-0.654533	0.512768	0.999967
Adpgk	1201.45	-0.00524821	0.206666	0.0253947	0.97974	0.999967
Adprh	1506.72	-0.0815796	0.226043	0.360903	0.718172	0.999967
Adprhl1	0	NA	NA	NA	NA	NA
Adprhl2	950.058	-0.245143	0.235213	1.04222	0.297311	0.999967
Adprm	414.257	0.00604891	0.21533	-0.0280913	0.977589	0.999967
Adra1a	6.68656	0.330657	0.219172	-1.50867	0.131384	0.999967
Adra1b	3.09894	0.0989305	0.168001	-0.588867	0.55595	0.999967
Adra1d	0.120003	0.0135459	0.0691732	-0.195825	0.844747	0.999967
Adra2a	4.87856	0.0621333	0.181945	-0.341494	0.732732	0.999967
Adra2b	14.5357	0.0470969	0.243693	-0.193264	0.846753	0.999967
Adra2c	0.761146	-0.0396125	0.0867202	0.456785	0.647826	0.999967
Adrb1	10.6149	-0.884372	0.234745	3.76737	0.000164975	0.293106
Adrb2	1686.1	0.0233466	0.212006	-0.110123	0.912312	0.999967
Adrb3	6.26899	0.0285769	0.201359	-0.14192	0.887143	0.999967
Adrm1	2228.87	-0.0928386	0.235981	0.393415	0.694013	0.999967
Adsl	2485.25	-0.14372	0.215357	0.667359	0.504543	0.999967
Adss	1291.98	0.137517	0.240972	-0.570676	0.568219	0.999967
Adssl1	18.984	-0.0720386	0.243434	0.295927	0.767286	0.999967
Adtrp	0.412618	0.0509736	0.0692621	-0.735952	0.46176	0.999967
Aebp1	17.3179	-0.0635974	0.225339	0.28223	0.777768	0.999967
Aebp2	1829.32	0.000135072	0.227067	-0.000594853	0.999525	0.999967
AEKR01077154.1	283.96	-0.0359278	0.236375	0.151994	0.879191	0.999967
Aen	634.815	-0.259663	0.195068	1.33114	0.183144	0.999967
Aes	7044.97	-0.0971924	0.225198	0.431586	0.666042	0.999967
AF067061	0.851745	0.0167854	0.0801697	-0.209373	0.834157	0.999967
AF067063	0.128196	-0.014694	0.0691732	0.212423	0.831777	0.999967
AF366264	2.29948	0.105927	0.122694	-0.863343	0.387949	0.999967
AF529169	2.64274	0.144219	0.140944	-1.02324	0.306196	0.999967
Afap1	377.015	0.32539	0.201867	-1.6119	0.106984	0.999967
Afap1l1	1.1463	-0.0121731	0.0974583	0.124906	0.900598	0.999967
Afap1l2	0.256392	-0.0288139	0.0691732	0.416547	0.67701	0.999967
Afdn	57.7898	-0.559622	0.242949	2.30346	0.0212531	0.999967
Aff1	2337.48	-0.107984	0.244186	0.442221	0.65833	0.999967
Aff2	4.11385	0.0425024	0.162608	-0.26138	0.7938	0.999967
Aff3	1178.47	0.0712146	0.224329	-0.317456	0.750898	0.999967
Aff4	1117.83	0.0997784	0.241733	-0.412763	0.679781	0.999967
Afg1l	124.128	-0.0503717	0.227953	0.220973	0.825113	0.999967
Afg3l1	1116.3	-0.0502626	0.195746	0.256775	0.797352	0.999967
Afg3l2	1550.84	0.00597701	0.199845	-0.0299082	0.97614	0.999967
Afm	0.123529	-0.014694	0.0691732	0.212423	0.831777	0.999967
Afmid	154.712	-0.202958	0.233114	0.870636	0.383953	0.999967
Afp	140.052	0.0336835	0.249455	-0.135029	0.892589	0.999967
Aftph	835.208	0.102047	0.247807	-0.4118	0.680486	0.999967
Aga	259.756	0.0277778	0.229492	-0.12104	0.903659	0.999967
Agap1	7.12369	0.266899	0.183515	-1.45437	0.145845	0.999967
Agap2	190.752	-0.0973643	0.21581	0.451158	0.651876	0.999967
Agap3	1361.86	-0.0384751	0.238853	0.161083	0.872028	0.999967
Agbl1	2.32019	0.0625308	0.137846	-0.453628	0.650097	0.999967
Agbl2	7.23433	-0.230865	0.215595	1.07083	0.284247	0.999967
Agbl3	31.6454	0.0373129	0.249626	-0.149475	0.881179	0.999967
Agbl4	4.49843	-0.157119	0.19139	0.820938	0.411682	0.999967
Agbl5	216.347	-0.0554836	0.212536	0.261055	0.79405	0.999967
Ager	11.6541	0.0650349	0.244106	-0.266421	0.789915	0.999967
Agfg1	2452.4	0.139827	0.225379	-0.620406	0.534991	0.999967
Agfg2	505.162	0.0392851	0.242	-0.162335	0.871042	0.999967
Aggf1	1222.1	-0.0189012	0.225321	0.0838853	0.933148	0.999967
Agk	694.923	0.0713872	0.208317	-0.342685	0.731835	0.999967
Agl	243.073	0.194507	0.249661	-0.779086	0.435929	0.999967
Agmat	0.260777	-0.000714701	0.0691732	0.0103321	0.991756	0.999967
Agmo	7.95945	0.193601	0.212552	-0.910841	0.362379	0.999967
Ago1	239.588	0.119271	0.22251	-0.536024	0.591942	0.999967
Ago2	2063.29	0.041611	0.225983	-0.184134	0.853909	0.999967
Ago3	233.075	-0.0956252	0.229266	0.417094	0.67661	0.999967
Ago4	11.4538	0.0320279	0.216291	-0.148078	0.882282	0.999967
Agpat1	463.286	-0.157254	0.228926	0.686918	0.492135	0.999967
Agpat2	487.491	-0.0993935	0.239306	0.41534	0.677893	0.999967
Agpat3	2853.38	-0.0183843	0.219652	0.0836975	0.933297	0.999967
Agpat4	439.658	-0.135499	0.226307	0.598737	0.549348	0.999967
Agpat5	840.125	0.0571166	0.206301	-0.27686	0.781887	0.999967
Agps	1077.92	0.123388	0.246891	-0.499767	0.617239	0.999967
Agr2	0.103155	0.0135459	0.0691732	-0.195825	0.844747	0.999967
Agr3	0.123529	-0.014694	0.0691732	0.212423	0.831777	0.999967
Agrn	107.693	-0.184063	0.244347	0.753286	0.451278	0.999967
Agrp	11.7208	0.0395312	0.231073	-0.171076	0.864164	0.999967
Agt	0.442857	0.0518547	0.0692851	-0.748425	0.454204	0.999967
Agtpbp1	308.633	0.0289466	0.238808	-0.121213	0.903522	0.999967
Agtr1a	0.950135	0.074298	0.095531	-0.777737	0.436724	0.999967
Agtr1b	1.16778	-0.0336604	0.0992031	0.339308	0.734378	0.999967
Agtr2	0.512784	-0.0557939	0.0695095	0.802681	0.422159	0.999967
Agtrap	444.386	0.162138	0.199165	-0.814089	0.415594	0.999967
Agxt	0	NA	NA	NA	NA	NA
Agxt2	0.412618	0.0509736	0.0692621	-0.735952	0.46176	0.999967
Ahctf1	1124.47	0.167832	0.246687	-0.680342	0.496288	0.999967
Ahcy	1348.64	-0.161147	0.237428	0.678717	0.497317	0.999967
Ahcyl1	1208.41	0.0972014	0.223381	-0.435138	0.663463	0.999967
Ahcyl2	1695.62	0.175126	0.220551	-0.794039	0.427173	0.999967
Ahdc1	167.266	-0.354734	0.219313	1.61748	0.105774	0.999967
Ahi1	196.078	0.0450109	0.243409	-0.184919	0.853293	0.999967
Ahnak	727.113	-0.0459736	0.22392	0.205312	0.837328	0.999967
Ahnak2	0.143738	-0.014694	0.0691732	0.212423	0.831777	0.999967
Ahr	141.695	-0.0342563	0.238595	0.143575	0.885836	0.999967
Ahrr	25.7464	-0.038821	0.228451	0.169931	0.865064	0.999967
Ahsa1	5551.59	-0.112123	0.248087	0.45195	0.651305	0.999967
Ahsa2	564.265	-0.0741831	0.236012	0.314319	0.753279	0.999967
Ahsg	0	NA	NA	NA	NA	NA
AI182371	12.7031	-0.0896243	0.23672	0.378609	0.704979	0.999967
AI314180	602.059	0.120802	0.248636	-0.48586	0.627066	0.999967
AI413582	814.473	-0.0662404	0.225391	0.293891	0.768841	0.999967
AI429214	3.63261	0.0563547	0.180008	-0.313068	0.754229	0.999967
AI464131	2.04922	0.0860087	0.133421	-0.644642	0.519159	0.999967
AI467606	1360.94	-0.114954	0.224243	0.512632	0.608209	0.999967
AI481877	0.488028	-0.0304697	0.0694158	0.438945	0.660702	0.999967
AI593442	1.7674	0.0971127	0.13195	-0.735983	0.461741	0.999967
AI597479	300.473	0.0247695	0.228045	-0.108617	0.913506	0.999967
AI606181	98.8222	0.0755017	0.249658	-0.30242	0.762332	0.999967
AI661453	0.103155	0.0135459	0.0691732	-0.195825	0.844747	0.999967
AI837181	696.177	-0.135347	0.245003	0.552429	0.580654	0.999967
AI854703	331.691	-0.221756	0.248984	0.890643	0.37312	0.999967
AI987944	143.736	0.0284422	0.244767	-0.116201	0.907493	0.999967
Aicda	1.33737	-0.0261229	0.121443	0.215103	0.829687	0.999967
Aida	323.752	0.0199049	0.228563	-0.0870874	0.930602	0.999967
Aif1	7.00121	-0.0768448	0.226016	0.339997	0.733859	0.999967
Aif1l	5.39325	-0.0222832	0.161198	0.138235	0.890055	0.999967
Aifm1	568.122	0.177761	0.23412	-0.759271	0.44769	0.999967
Aifm2	11.6148	0.19449	0.209042	-0.930386	0.352171	0.999967
Aifm3	1.31955	0.0251	0.124058	-0.202325	0.839663	0.999967
Aig1	360.026	-0.022345	0.201518	0.110883	0.911709	0.999967
Aim2	286.542	0.182812	0.2476	-0.738339	0.460309	0.999967
Aimp1	410.036	0.0903631	0.218623	-0.413328	0.679366	0.999967
Aimp2	1395.48	-0.148419	0.247262	0.60025	0.54834	0.999967
Aip	2202.78	-0.0860731	0.230648	0.373179	0.709015	0.999967
Aipl1	5.12421	0.130377	0.21765	-0.599025	0.549156	0.999967
Aire	5.20364	0.072249	0.17249	-0.418859	0.675319	0.999967
Ajap1	0.120003	0.0135459	0.0691732	-0.195825	0.844747	0.999967
Ajuba	8.66344	0.0318958	0.205781	-0.154999	0.876822	0.999967
Ak1	0.628927	-0.0302186	0.0716176	0.421945	0.673066	0.999967
AK157302	1.38173	0.0620278	0.127139	-0.487872	0.625641	0.999967
Ak2	2037.33	0.0100928	0.208213	-0.0484733	0.961339	0.999967
Ak3	1354.28	0.15014	0.216762	-0.692648	0.488531	0.999967
Ak3l2-ps	0.309464	0.0417857	0.0691732	-0.604073	0.545795	0.999967
Ak4	10.9584	0.0918587	0.212295	-0.432694	0.665237	0.999967
Ak5	1.54725	0.141181	0.107931	-1.30807	0.190851	0.999967
Ak6	1414.72	0.117834	0.206663	-0.570175	0.568559	0.999967
Ak7	13.6292	0.368657	0.217683	-1.69356	0.0903498	0.999967
Ak8	4.935	0.224742	0.205912	-1.09145	0.275075	0.999967
Ak9	13.4931	-0.115284	0.224815	0.512795	0.608095	0.999967
Akain1	0	NA	NA	NA	NA	NA
Akap1	211.058	-0.543453	0.239645	2.26774	0.0233449	0.999967
Akap10	941.191	0.0513827	0.243448	-0.211063	0.832838	0.999967
Akap11	533.205	0.0289867	0.202737	-0.142976	0.886309	0.999967
Akap12	254.749	0.00419927	0.23606	-0.017789	0.985807	0.999967
Akap13	8103.65	0.0753435	0.227191	-0.33163	0.740169	0.999967
Akap14	2.16051	-0.127379	0.160131	0.795466	0.426342	0.999967
Akap17b	25.4468	0.150051	0.241061	-0.622459	0.53364	0.999967
Akap2	370.388	-0.0276083	0.239491	0.115279	0.908224	0.999967
Akap3	0.235694	0.0276658	0.0691732	-0.399949	0.689194	0.999967
Akap4	0	NA	NA	NA	NA	NA
Akap5	45.1107	0.0924221	0.248077	-0.372554	0.70948	0.999967
Akap6	12.3954	-0.118115	0.226688	0.521045	0.602335	0.999967
Akap7	14.5493	0.32465	0.239007	-1.35833	0.174359	0.999967
Akap8	2905.03	0.171157	0.240361	-0.712081	0.476415	0.999967
Akap8l	1792.72	0.159098	0.192449	-0.826704	0.408405	0.999967
Akap9	435.47	-0.0157222	0.209385	0.0750875	0.940145	0.999967
Akip1	216.695	-0.0311409	0.236066	0.131916	0.895051	0.999967
Akirin1	2827.82	0.119381	0.184908	-0.645621	0.518525	0.999967
Akirin1-ps	1.11161	0.0345056	0.0959344	-0.359679	0.719087	0.999967
Akirin2	1121.6	-0.048194	0.230285	0.20928	0.83423	0.999967
Akna	11264.6	-0.117483	0.201635	0.582654	0.560127	0.999967
Aknad1	3.07866	0.0463735	0.167806	-0.276352	0.782278	0.999967
Akp3	0.103155	0.0135459	0.0691732	-0.195825	0.844747	0.999967
Akp-ps1	0.287477	-0.0288139	0.0691732	0.416547	0.67701	0.999967
Akr1a1	5792.22	-0.0565585	0.232519	0.243242	0.807818	0.999967
Akr1b10	216.726	0.18576	0.240571	-0.772165	0.440017	0.999967
Akr1b3	7727.77	-0.0860475	0.236558	0.363749	0.716046	0.999967
Akr1b7	0.123529	-0.014694	0.0691732	0.212423	0.831777	0.999967
Akr1b8	0.728724	0.0383299	0.0954614	-0.401522	0.688035	0.999967
Akr1c12	15.7932	-0.057621	0.238119	0.241984	0.808793	0.999967
Akr1c13	290.859	-0.118712	0.235425	0.504247	0.614088	0.999967
Akr1c14	1.53442	0.0915099	0.104335	-0.877077	0.380445	0.999967
Akr1c18	0	NA	NA	NA	NA	NA
Akr1c19	0.995226	0.0535493	0.0946306	-0.565877	0.571477	0.999967
Akr1c20	0.412618	0.0509736	0.0692621	-0.735952	0.46176	0.999967
Akr1c21	0.79654	0.0776704	0.0799798	-0.971125	0.331486	0.999967
Akr1c6	0.412618	0.0509736	0.0692621	-0.735952	0.46176	0.999967
Akr1cl	11.3407	0.180461	0.226567	-0.796501	0.425741	0.999967
Akr1d1	6.44276	0.249141	0.223461	-1.11492	0.264885	0.999967
Akr1e1	63.8614	0.0277192	0.247392	-0.112046	0.910787	0.999967
Akr7a5	401.076	-0.183932	0.236286	0.778429	0.436316	0.999967
Akt1	3662.54	-0.0513273	0.2285	0.224627	0.82227	0.999967
Akt1s1	387.701	-0.127999	0.227927	0.561579	0.574403	0.999967
Akt2	3796.41	-0.100074	0.237268	0.421774	0.67319	0.999967
Akt2-ps	1.13992	0.128131	0.112775	-1.13616	0.255888	0.999967
Akt3	98.3813	-0.0846905	0.248618	0.340644	0.733371	0.999967
Aktip	500.587	0.156827	0.20837	-0.752638	0.451667	0.999967
AL583889.1	0.206309	0.0276658	0.0691732	-0.399949	0.689194	0.999967
AL591864.1	0	NA	NA	NA	NA	NA
AL591952.2	0	NA	NA	NA	NA	NA
AL592169.1	58.639	-0.0844991	0.249648	0.338473	0.735007	0.999967
AL592169.2	0.379439	-0.0441564	0.0701312	0.629625	0.52894	0.999967
AL592187.1	6.77408	0.236795	0.221734	-1.06792	0.285557	0.999967
AL592187.3	0.123529	-0.014694	0.0691732	0.212423	0.831777	0.999967
AL592187.5	0	NA	NA	NA	NA	NA
AL592187.6	0.143738	-0.014694	0.0691732	0.212423	0.831777	0.999967
AL592187.7	3.83421	-0.0152263	0.176529	0.0862542	0.931264	0.999967
AL603714.1	0.646012	-0.0495761	0.0827999	0.598747	0.549342	0.999967
AL607107.2	2.61132	0.0199636	0.181818	-0.1098	0.912568	0.999967
AL607142.1	0	NA	NA	NA	NA	NA
AL611930.1	17.8892	0.120414	0.219762	-0.547929	0.58374	0.999967
AL626769.2	0	NA	NA	NA	NA	NA
AL645849.1	1.71448	0.0934112	0.13156	-0.710026	0.477688	0.999967
AL645849.2	0.256392	-0.0288139	0.0691732	0.416547	0.67701	0.999967
AL646044.1	0.893656	-0.0645167	0.0730825	0.882794	0.377348	0.999967
AL646044.2	37.76	0.0152946	0.249524	-0.0612951	0.951124	0.999967
AL669898.1	4.01022	0.173827	0.161711	-1.07492	0.28241	0.999967
AL691519.1	7.77584	0.70592	0.207589	-3.40056	0.000672482	0.943245
AL731706.1	188.137	-0.0592709	0.219996	0.269417	0.787608	0.999967
AL731706.2	6.03889	-0.0715146	0.19865	0.360002	0.718846	0.999967
AL731810.1	38.3598	0.264929	0.216121	-1.22583	0.220261	0.999967
AL732309.1	100.494	-0.309978	0.244159	1.26957	0.204237	0.999967
AL732309.2	16.907	0.103248	0.188447	-0.547888	0.583769	0.999967
AL772308.1	0.132612	0.0135459	0.0691732	-0.195825	0.844747	0.999967
AL772308.2	1.03215	0.155574	0.110736	-1.40491	0.160047	0.999967
AL772386.1	0.384358	-0.0155694	0.0703141	0.221427	0.82476	0.999967
AL773530.1	0	NA	NA	NA	NA	NA
AL844841.3	11.5069	0.19329	0.221347	-0.873242	0.382531	0.999967
AL929555.1	0	NA	NA	NA	NA	NA
Alad	323.063	-0.239461	0.24192	0.989835	0.322255	0.999967
Alas1	655.294	0.0558142	0.223938	-0.24924	0.803175	0.999967
Alas2	1.43697	0.012884	0.125692	-0.102505	0.918356	0.999967
Alb	0.226681	-0.000571912	0.0691732	0.00826782	0.993403	0.999967
Alcam	30.283	0.490609	0.233535	-2.1008	0.0356588	0.999967
Aldh16a1	506.132	-0.0470183	0.220935	0.212816	0.831471	0.999967
Aldh18a1	1774.01	-0.198026	0.225267	0.879074	0.379361	0.999967
Aldh1a1	0.206309	0.0276658	0.0691732	-0.399949	0.689194	0.999967
Aldh1a2	0.716793	0.0947141	0.0879303	-1.07715	0.281413	0.999967
Aldh1a3	10.7052	-0.0939583	0.236658	0.397021	0.691352	0.999967
Aldh1a7	0.214842	-0.000539957	0.0691732	0.00780587	0.993772	0.999967
Aldh1b1	153.248	-0.18792	0.23465	0.800853	0.423216	0.999967
Aldh1l1	38.0806	0.301041	0.248831	-1.20982	0.226348	0.999967
Aldh1l2	11.1228	0.0549681	0.220384	-0.24942	0.803036	0.999967
Aldh2	104.188	0.347289	0.230701	-1.50537	0.13223	0.999967
Aldh3a1	1.27334	-0.0786227	0.12214	0.643711	0.519763	0.999967
Aldh3a2	818.915	0.00571972	0.211057	-0.0271004	0.97838	0.999967
Aldh3b1	27.2136	-0.0697451	0.249187	0.279891	0.779561	0.999967
Aldh3b2	0	NA	NA	NA	NA	NA
Aldh3b3	2.3133	0.00432218	0.123675	-0.0349479	0.972121	0.999967
Aldh4a1	864.188	-0.145724	0.236922	0.615071	0.538508	0.999967
Aldh5a1	47.0799	-0.0217302	0.244878	0.088739	0.929289	0.999967
Aldh6a1	311.367	0.18792	0.246108	-0.763565	0.445126	0.999967
Aldh7a1	154.827	0.130989	0.228318	-0.573712	0.566163	0.999967
Aldh8a1	6.64108	0.122743	0.182896	-0.671107	0.502152	0.999967
Aldh9a1	1625.66	0.0281509	0.199694	-0.14097	0.887894	0.999967
Aldoa	10396.7	-0.182578	0.236969	0.770473	0.441019	0.999967
Aldoa-ps3	0	NA	NA	NA	NA	NA
Aldoa-ps4	0.111707	-0.014694	0.0691732	0.212423	0.831777	0.999967
Aldoart1	0.911143	-0.0998986	0.104909	0.952242	0.340974	0.999967
Aldoart2	0.471239	0.0530039	0.0693308	-0.764507	0.444565	0.999967
Aldob	0.65966	0.0465973	0.0824243	-0.565334	0.571847	0.999967
Aldoc	29.9465	0.14944	0.249432	-0.59912	0.549093	0.999967
Alg1	929.323	-0.13664	0.22696	0.602041	0.547147	0.999967
Alg10b	135.305	0.110381	0.242895	-0.454439	0.649513	0.999967
Alg11	294.398	0.00863775	0.234673	-0.0368077	0.970638	0.999967
Alg12	184.677	-0.014479	0.216603	0.0668457	0.946705	0.999967
Alg13	109.535	-0.0818762	0.223315	0.366639	0.713888	0.999967
Alg14	134.246	0.14343	0.238051	-0.602515	0.546831	0.999967
Alg2	307.027	0.0255775	0.200442	-0.127605	0.898461	0.999967
Alg3	405.374	-0.25444	0.219798	1.15761	0.247024	0.999967
Alg5	1350.91	-0.0517969	0.219532	0.235942	0.813478	0.999967
Alg6	106.215	0.165603	0.24775	-0.668429	0.50386	0.999967
Alg8	424.067	-0.030096	0.212782	0.141441	0.887522	0.999967
Alg9	499.286	0.0243431	0.213602	-0.113965	0.909266	0.999967
Alk	1.54935	0.0796866	0.129879	-0.613546	0.539515	0.999967
Alkal1	0.226678	-0.000569667	0.0691732	0.00823537	0.993429	0.999967
Alkal2	0	NA	NA	NA	NA	NA
Alkbh1	1164.01	-0.155	0.192426	0.805506	0.420528	0.999967
Alkbh2	112.106	-0.00549366	0.223472	0.0245832	0.980387	0.999967
Alkbh3	576.582	-0.0886124	0.199466	0.444248	0.656863	0.999967
Alkbh4	1174.34	0.000556445	0.243119	-0.00228878	0.998174	0.999967
Alkbh5	3565.91	-0.164256	0.244348	0.672221	0.501443	0.999967
Alkbh6	479.534	-0.111349	0.221794	0.502038	0.615641	0.999967
Alkbh7	183.429	-0.126288	0.238052	0.530506	0.595761	0.999967
Alkbh8	212.715	0.0301214	0.244799	-0.123045	0.902071	0.999967
Allc	0.515773	0.0566605	0.0695792	-0.814331	0.415455	0.999967
Alms1	39.1358	0.255763	0.235054	-1.08811	0.276548	0.999967
Alms1-ps1	0.639358	0.0396945	0.0733116	-0.54145	0.588198	0.999967
Alms1-ps2	1.1293	0.100412	0.0902108	-1.11308	0.265673	0.999967
Alox12	7.545	-0.00933219	0.220174	0.0423855	0.966191	0.999967
Alox12b	0.103155	0.0135459	0.0691732	-0.195825	0.844747	0.999967
Alox12e	0	NA	NA	NA	NA	NA
Alox15	2.11194	-0.167528	0.147219	1.13795	0.25514	0.999967
Alox5	3.17247	-0.184996	0.154033	1.20102	0.229745	0.999967
Alox5ap	5.56638	0.181115	0.204081	-0.887469	0.374826	0.999967
Alox8	22.4592	0.260654	0.249172	-1.04608	0.295524	0.999967
Aloxe3	7.57405	0.0135387	0.198745	-0.0681211	0.945689	0.999967
Alpi	0.103155	0.0135459	0.0691732	-0.195825	0.844747	0.999967
Alpk1	9.20196	0.100539	0.209216	-0.480551	0.630835	0.999967
Alpk2	89.0351	-0.0641843	0.236797	0.271051	0.786351	0.999967
Alpk3	10.8354	-0.0171161	0.218819	0.0782203	0.937653	0.999967
Alpl	15.0871	0.0390094	0.239699	-0.162743	0.870721	0.999967
Alppl2	0.128196	-0.014694	0.0691732	0.212423	0.831777	0.999967
Als2	323.655	0.0311295	0.223652	-0.139188	0.889302	0.999967
Als2cl	4096	0.12542	0.213422	-0.58766	0.55676	0.999967
Als2cr12	1.80305	-0.0415018	0.131006	0.316792	0.751401	0.999967
Alx1	1.9767	-0.0799752	0.147065	0.543807	0.586574	0.999967
Alx3	0	NA	NA	NA	NA	NA
Alx4	6.5712	-0.0615978	0.185799	0.33153	0.740244	0.999967
Alyref	3517.56	-0.0664216	0.243662	0.272598	0.785162	0.999967
Alyref2	119.701	-0.105966	0.224714	0.471561	0.63724	0.999967
Amacr	128.731	-0.0219695	0.233057	0.0942665	0.924897	0.999967
Ambn	0	NA	NA	NA	NA	NA
Ambp	0	NA	NA	NA	NA	NA
Ambra1	2002.18	0.0144145	0.213565	-0.0674949	0.946188	0.999967
Amd1	4652.21	0.222948	0.235595	-0.946318	0.343986	0.999967
Amd2	771.256	0.160051	0.239337	-0.668725	0.503671	0.999967
Amdhd1	5.44935	-0.166228	0.212347	0.782814	0.433736	0.999967
Amdhd2	309.972	-0.0975355	0.233809	0.417158	0.676563	0.999967
Amd-ps1	0.44375	0.0519301	0.0692842	-0.749523	0.453542	0.999967
Amd-ps3	115.328	0.208633	0.129617	-1.60962	0.107482	0.999967
Amd-ps4	1.01749	-0.0192152	0.0837581	0.229413	0.818548	0.999967
Amd-ps5	0.515773	0.0566605	0.0695792	-0.814331	0.415455	0.999967
Amd-ps6	0.651979	0.0671312	0.0746048	-0.899825	0.368214	0.999967
Amelx	0	NA	NA	NA	NA	NA
Amer1	162.408	0.0104253	0.239682	-0.0434963	0.965306	0.999967
Amer2	9.97001	-0.171509	0.238312	0.719683	0.47172	0.999967
Amer3	0	NA	NA	NA	NA	NA
Amfr	5205.03	0.0778234	0.219465	-0.354605	0.722886	0.999967
Amh	1.94462	-0.0772884	0.155028	0.498544	0.6181	0.999967
Amhr2	3.09237	0.1163	0.163226	-0.712511	0.476148	0.999967
Amigo1	74.8965	-0.0946345	0.245612	0.3853	0.700015	0.999967
Amigo2	289.373	0.237954	0.217311	-1.09499	0.27352	0.999967
Amigo3	59.0245	-0.248303	0.247827	1.00192	0.316382	0.999967
Ammecr1	113.117	-0.0919677	0.249653	0.368382	0.712589	0.999967
Ammecr1l	959.749	0.0798775	0.18934	-0.421874	0.673117	0.999967
Amn	5.75986	-0.0225798	0.215978	0.104547	0.916736	0.999967
Amn1	192.405	0.0877458	0.238049	-0.368604	0.712423	0.999967
Amot	6.0001	0.0577369	0.190397	-0.303245	0.761703	0.999967
Amotl1	12.4479	0.363118	0.182767	-1.98678	0.0469466	0.999967
Amotl2	4.30513	-0.354338	0.168253	2.10598	0.0352063	0.999967
Ampd1	232.016	0.449165	0.231367	-1.94135	0.0522155	0.999967
Ampd2	855.769	-0.101368	0.201079	0.504122	0.614176	0.999967
Ampd3	203.147	-0.0423366	0.240394	0.176113	0.860205	0.999967
Amph	1.12723	0.0360021	0.0867808	-0.414862	0.678243	0.999967
Amt	12.176	-0.15381	0.225527	0.682002	0.495238	0.999967
Amtn	0	NA	NA	NA	NA	NA
Amy1	2.51746	-0.221262	0.156142	1.41706	0.156467	0.999967
Amy2a1	0	NA	NA	NA	NA	NA
Amy2a4	3.77128	0.174113	0.162984	-1.06828	0.285394	0.999967
Amy2a5	1.15499	0.0383431	0.108589	-0.353105	0.72401	0.999967
Amy2b	0	NA	NA	NA	NA	NA
Amy2-ps1	0.223414	-0.0288139	0.0691732	0.416547	0.67701	0.999967
Amz1	48.6265	-0.0649696	0.247185	0.262838	0.792675	0.999967
Amz2	817.883	-0.062274	0.22537	0.276318	0.782304	0.999967
Anapc1	2970.51	0.15059	0.219976	-0.684574	0.493612	0.999967
Anapc10	251.3	0.302611	0.215225	-1.40603	0.159716	0.999967
Anapc11	1374.11	-0.192352	0.228646	0.841265	0.400199	0.999967
Anapc13	354.543	-0.0246936	0.208209	0.1186	0.905593	0.999967
Anapc15	455.061	-0.0962048	0.219167	0.438957	0.660693	0.999967
Anapc15-ps	0.143738	-0.014694	0.0691732	0.212423	0.831777	0.999967
Anapc16	1215.72	-0.00190754	0.210188	0.0090754	0.992759	0.999967
Anapc2	1873.64	-0.124369	0.228319	0.544714	0.58595	0.999967
Anapc4	721.356	0.23116	0.246687	-0.937058	0.348729	0.999967
Anapc5	5756.22	-0.0595436	0.200963	0.296292	0.767007	0.999967
Anapc7	1028.07	-0.179644	0.238002	0.754803	0.450367	0.999967
Ang	1.46786	-0.0358246	0.127427	0.281137	0.778605	0.999967
Ang2	0	NA	NA	NA	NA	NA
Ang4	0	NA	NA	NA	NA	NA
Ang5	0	NA	NA	NA	NA	NA
Ang6	0	NA	NA	NA	NA	NA
Angel1	558.83	-0.13499	0.227788	0.59261	0.553442	0.999967
Angel2	1418.08	0.0921208	0.220442	-0.417892	0.676026	0.999967
Ang-ps1	0	NA	NA	NA	NA	NA
Ang-ps2	0	NA	NA	NA	NA	NA
Ang-ps3	0	NA	NA	NA	NA	NA
Angpt1	3.76572	-0.0801013	0.170119	0.470855	0.637744	0.999967
Angpt2	5.67358	0.232428	0.204293	-1.13772	0.255239	0.999967
Angpt4	0.589036	0.0217216	0.088552	-0.245298	0.806226	0.999967
Angptl1	6.32678	0.0707023	0.201186	-0.351427	0.725268	0.999967
Angptl2	46.5865	0.384362	0.248112	-1.54915	0.121347	0.999967
Angptl3	0.247058	-0.0288139	0.0691732	0.416547	0.67701	0.999967
Angptl4	257.555	-0.0285875	0.237788	0.120223	0.904307	0.999967
Angptl6	75.3571	-0.187274	0.246699	0.759118	0.447782	0.999967
Angptl7	7.55551	0.0946247	0.225613	-0.419412	0.674915	0.999967
Angptl8	0.143738	-0.014694	0.0691732	0.212423	0.831777	0.999967
Ank	483.532	-0.000427854	0.216304	0.00197802	0.998422	0.999967
Ank1	5.23076	-0.173246	0.194125	0.892444	0.372155	0.999967
Ank2	28.4226	-0.063426	0.249568	0.254144	0.799385	0.999967
Ank3	14.4727	0.352371	0.232826	-1.51345	0.130165	0.999967
Ankar	1.41605	0.0596651	0.100308	-0.594819	0.551965	0.999967
Ankdd1a	0.914501	0.0891388	0.0853652	-1.0442	0.296391	0.999967
Ankdd1b	0.111707	-0.014694	0.0691732	0.212423	0.831777	0.999967
Ankef1	9.26372	0.0342771	0.216077	-0.158634	0.873958	0.999967
Ankfn1	0.103155	0.0135459	0.0691732	-0.195825	0.844747	0.999967
Ankfy1	2065.45	0.155829	0.229229	-0.679794	0.496635	0.999967
Ankhd1	1243.7	0.0753553	0.24966	-0.301832	0.76278	0.999967
Ankib1	846.234	-0.0271193	0.246488	0.110023	0.912391	0.999967
Ankk1	0.103155	0.0135459	0.0691732	-0.195825	0.844747	0.999967
Ankle1	18.5314	-0.125045	0.247173	0.505898	0.612928	0.999967
Ankle2	1069.59	0.0503578	0.213226	-0.236171	0.8133	0.999967
Ankmy1	9.70439	-0.179583	0.226785	0.791863	0.428441	0.999967
Ankmy2	749.352	0.217228	0.208895	-1.03989	0.298391	0.999967
Ankra2	331.004	-0.0498379	0.224709	0.221789	0.824478	0.999967
Ankrd1	0.700375	-0.0270383	0.0752061	0.359522	0.719205	0.999967
Ankrd10	4852.02	0.0931176	0.21173	-0.439793	0.660087	0.999967
Ankrd11	4750.86	0.0362682	0.209393	-0.173207	0.862489	0.999967
Ankrd12	460.096	-0.0147021	0.249538	0.0589172	0.953018	0.999967
Ankrd13a	6157.69	-0.00879041	0.218517	0.0402277	0.967912	0.999967
Ankrd13b	108.541	-0.137822	0.241764	0.570069	0.568631	0.999967
Ankrd13c	1197.36	0.0912575	0.219745	-0.415288	0.677931	0.999967
Ankrd13d	147.332	-0.195717	0.216826	0.902646	0.366714	0.999967
Ankrd16	420.903	0.0867246	0.238642	-0.363409	0.716299	0.999967
Ankrd17	860.478	0.0608901	0.24481	-0.248724	0.803574	0.999967
Ankrd2	0.132612	0.0135459	0.0691732	-0.195825	0.844747	0.999967
Ankrd22	0.256392	-0.0288139	0.0691732	0.416547	0.67701	0.999967
Ankrd23	155.449	-0.0992941	0.242267	0.409854	0.681913	0.999967
Ankrd24	55.1342	-0.47501	0.242058	1.96238	0.0497184	0.999967
Ankrd26	107.008	0.154121	0.243167	-0.63381	0.526205	0.999967
Ankrd27	1124.2	0.0963152	0.210117	-0.458388	0.646674	0.999967
Ankrd28	409.02	0.162748	0.248863	-0.653968	0.513133	0.999967
Ankrd29	7.57727	0.099714	0.216864	-0.459799	0.645661	0.999967
Ankrd31	1.61054	0.0191428	0.114118	-0.167745	0.866784	0.999967
Ankrd33	0	NA	NA	NA	NA	NA
Ankrd33b	7.68636	-0.0255798	0.157241	0.16268	0.870771	0.999967
Ankrd34a	0.111707	-0.014694	0.0691732	0.212423	0.831777	0.999967
Ankrd34b	0.852144	-0.0771025	0.0801051	0.962517	0.33579	0.999967
Ankrd34c	2.88229	0.0843584	0.149952	-0.562569	0.573728	0.999967
Ankrd35	8.67662	0.249887	0.20659	-1.20958	0.22644	0.999967
Ankrd36	0.838752	0.0408606	0.0986845	-0.414053	0.678835	0.999967
Ankrd37	285.536	0.109925	0.231254	-0.475343	0.634543	0.999967
Ankrd39	418.993	-0.0241809	0.210189	0.115044	0.90841	0.999967
Ankrd40	1016.13	-0.0288541	0.200866	0.143649	0.885778	0.999967
Ankrd42	4.00737	0.0636865	0.154117	-0.413235	0.679434	0.999967
Ankrd44	4607.3	0.121082	0.244916	-0.49438	0.621038	0.999967
Ankrd45	0.722082	0.0604879	0.0709356	-0.852716	0.393817	0.999967
Ankrd46	796.238	-0.0433544	0.194256	0.223181	0.823394	0.999967
Ankrd49	180.354	-0.00211653	0.249361	0.0084878	0.993228	0.999967
Ankrd50	1329.06	-0.059616	0.205868	0.289584	0.772134	0.999967
Ankrd52	191.696	-0.426887	0.231605	1.84317	0.0653041	0.999967
Ankrd53	0.64098	-0.059501	0.07031	0.846267	0.397404	0.999967
Ankrd54	1242.16	-0.151105	0.23099	0.654164	0.513006	0.999967
Ankrd55	77.9789	0.126216	0.230772	-0.546931	0.584426	0.999967
Ankrd6	20.6663	-0.0673613	0.243098	0.277095	0.781707	0.999967
Ankrd60	2.65784	0.0506083	0.142875	-0.354213	0.723179	0.999967
Ankrd61	9.05624	0.203944	0.221473	-0.920853	0.357127	0.999967
Ankrd63	0.128196	-0.014694	0.0691732	0.212423	0.831777	0.999967
Ankrd65	0.412618	0.0509736	0.0692621	-0.735952	0.46176	0.999967
Ankrd66	0.350177	-0.0146904	0.0691732	0.212372	0.831817	0.999967
Ankrd7	0.223152	0.0276658	0.0691732	-0.399949	0.689194	0.999967
Ankrd9	175.042	-0.112683	0.248173	0.454052	0.649791	0.999967
Anks1	507.851	-0.293388	0.234273	1.25233	0.210449	0.999967
Anks1b	7.08869	0.103567	0.0963086	-1.07537	0.282209	0.999967
Anks3	536.075	0.023415	0.19095	-0.122624	0.902405	0.999967
Anks4b	3.65547	-0.0119826	0.1745	0.0686683	0.945254	0.999967
Anks6	3.7982	0.040522	0.177055	-0.228866	0.818973	0.999967
Ankub1	7.4563	0.111319	0.199111	-0.559079	0.576108	0.999967
Ankzf1	437.508	-0.0789145	0.196409	0.401787	0.687841	0.999967
Anln	52.3031	0.0479499	0.242508	-0.197725	0.84326	0.999967
Ano1	2.49282	0.0192264	0.161954	-0.118715	0.905501	0.999967
Ano10	858.968	0.0848523	0.199973	-0.42432	0.671333	0.999967
Ano2	0.942983	0.0374419	0.0828841	-0.451738	0.651458	0.999967
Ano3	2.09605	0.037126	0.136639	-0.271709	0.785845	0.999967
Ano4	13.8933	0.155869	0.220068	-0.708275	0.478774	0.999967
Ano5	1.50408	-0.0256614	0.104105	0.246496	0.805298	0.999967
Ano6	2529.22	0.147816	0.191908	-0.770246	0.441154	0.999967
Ano7	2.30695	-0.0924866	0.127295	0.726555	0.467499	0.999967
Ano8	403.498	-0.129484	0.223257	0.579978	0.561929	0.999967
Ano9	1.70088	-0.104442	0.129137	0.808767	0.418649	0.999967
Anp32a	306.545	0.0650823	0.219707	-0.296224	0.767059	0.999967
Anp32b	2367.48	0.0261277	0.215557	-0.12121	0.903525	0.999967
Anp32b-ps1	0.142797	0.0135459	0.0691732	-0.195825	0.844747	0.999967
Anp32e	3086.56	0.171095	0.181069	-0.94492	0.3447	0.999967
Anp32-ps	0.206309	0.0276658	0.0691732	-0.399949	0.689194	0.999967
Anpep	3.7136	0.16161	0.126741	-1.27511	0.20227	0.999967
Antxr1	6.26343	-0.00301737	0.200917	0.015018	0.988018	0.999967
Antxr2	684.971	0.129136	0.237455	-0.543835	0.586555	0.999967
Antxrl	0	NA	NA	NA	NA	NA
Anxa1	12.8746	0.261349	0.239968	-1.0891	0.276109	0.999967
Anxa10	2.32816	0.0556811	0.111324	-0.50017	0.616955	0.999967
Anxa11	1312.94	-0.103341	0.217063	0.47609	0.63401	0.999967
Anxa2	830.155	-0.157933	0.239975	0.658123	0.510459	0.999967
Anxa3	12.0907	0.0520507	0.199368	-0.261078	0.794032	0.999967
Anxa4	56.1882	0.266656	0.247439	-1.07766	0.281185	0.999967
Anxa5	1964.47	0.0807623	0.217681	-0.371013	0.710628	0.999967
Anxa6	20684.5	-0.129308	0.226764	0.570234	0.568519	0.999967
Anxa7	890.987	0.151402	0.197355	-0.767152	0.442991	0.999967
Anxa8	0.521173	0.0559164	0.0695683	-0.803763	0.421534	0.999967
Anxa9	7.98271	-0.217101	0.21303	1.01911	0.308151	0.999967
Aoah	4.34564	-0.033492	0.184208	0.181816	0.855727	0.999967
Aoc1	0	NA	NA	NA	NA	NA
Aoc2	92.8151	-0.177522	0.230976	0.768575	0.442145	0.999967
Aoc3	2.21797	0.148037	0.165546	-0.894234	0.371197	0.999967
Aox1	5.08352	-0.0303588	0.194984	0.155699	0.87627	0.999967
Aox2	5.02749	0.0388362	0.202287	-0.191986	0.847753	0.999967
Aox3	3.44641	0.0304011	0.1371	-0.221744	0.824513	0.999967
Aox4	2.24251	-0.0257019	0.137235	0.187284	0.851438	0.999967
Ap1ar	1520.91	-0.0605101	0.22157	0.273098	0.784778	0.999967
Ap1b1	4562.73	-0.114888	0.2205	0.521033	0.602344	0.999967
Ap1g1	1788.71	0.116547	0.21018	-0.554513	0.579228	0.999967
Ap1g2	2160.8	-0.123787	0.208611	0.593388	0.552922	0.999967
Ap1m1	3472.13	-0.212884	0.225963	0.942123	0.34613	0.999967
Ap1m2	42.4864	0.146464	0.246719	-0.593647	0.552748	0.999967
Ap1s1	797.856	-0.0612187	0.234975	0.260533	0.794453	0.999967
Ap1s2	177.962	0.314954	0.24939	-1.2629	0.206626	0.999967
[truncated: 33,029 more rows]
