# Supplementary material for: Yap suppresses T-cell function and infiltration in the tumor microenvironment
Source: PLoS Biol. 2020 Jan 13;18(1):e3000591. doi: 10.1371/journal.pbio.3000591 (PMC6980695; doi:10.1371/journal.pbio.3000591)
Supplement: S3 Table — (XLSX) [file pbio.3000591.s008.xlsx]

## Sheet: CD4 UP
C2 - Biocarta
## Number of genes = 573
## Number of gene sets = 217
## Background population = 35028
## P-Value cutoff = 1
## FDR cutoff = 0.05
## Found 63/573 annotated genes
	pval	fdr	set.annotated	set.size	category.annotated	total.annotated	category	hits
BIOCARTA_NKT_PATHWAY	0	2.3e-06	8	573	29	35028	BIOCARTA_NKT_PATHWAY	CCR1,CCR2,CCR3,CCR4,CD4,CSF2,IL12RB1,IL5
BIOCARTA_INFLAM_PATHWAY	0	2.3e-06	8	573	30	35028	BIOCARTA_INFLAM_PATHWAY	CD4,CSF1,CSF2,IL10,IL13,IL5,IL7,TNF
BIOCARTA_STEM_PATHWAY	4.3e-06	0.00031	5	573	16	35028	BIOCARTA_STEM_PATHWAY	CD4,CSF1,CSF2,IL5,IL7
BIOCARTA_TNFR2_PATHWAY	8.3e-06	0.00045	5	573	18	35028	BIOCARTA_TNFR2_PATHWAY	DUSP1,NFKB1,NFKBIA,TNFRSF1B,TRAF1
BIOCARTA_TID_PATHWAY	1.1e-05	0.00048	5	573	19	35028	BIOCARTA_TID_PATHWAY	JAK2,NFKB1,NFKBIA,TNF,TNFRSF1B
BIOCARTA_NTHI_PATHWAY	4.7e-05	0.0017	5	573	25	35028	BIOCARTA_NTHI_PATHWAY	DUSP1,NFKB1,NFKBIA,NR3C1,TNF
BIOCARTA_RELA_PATHWAY	0.00011	0.0034	4	573	16	35028	BIOCARTA_RELA_PATHWAY	NFKB1,NFKBIA,TNF,TNFRSF1B
BIOCARTA_HIVNEF_PATHWAY	0.00037	0.0089	6	573	58	35028	BIOCARTA_HIVNEF_PATHWAY	BIRC2,NFKB1,NFKBIA,TNF,TNFRSF1B,TRAF1
BIOCARTA_DC_PATHWAY	0.00041	0.0089	4	573	22	35028	BIOCARTA_DC_PATHWAY	CSF2,IL10,IL13,IL5
BIOCARTA_IL5_PATHWAY	0.00048	0.0089	3	573	10	35028	BIOCARTA_IL5_PATHWAY	CCR3,CD4,IL5
BIOCARTA_CYTOKINE_PATHWAY	0.00049	0.0089	4	573	23	35028	BIOCARTA_CYTOKINE_PATHWAY	IL10,IL13,IL5,TNF
BIOCARTA_NFKB_PATHWAY	0.00049	0.0089	4	573	23	35028	BIOCARTA_NFKB_PATHWAY	NFKB1,NFKBIA,TNF,TNFRSF1B
BIOCARTA_EPONFKB_PATHWAY	0.00065	0.011	3	573	11	35028	BIOCARTA_EPONFKB_PATHWAY	JAK2,NFKB1,NFKBIA
BIOCARTA_RACCYCD_PATHWAY	0.0008	0.012	4	573	26	35028	BIOCARTA_RACCYCD_PATHWAY	CDK6,NFKB1,NFKBIA,PIK3R1
BIOCARTA_ASBCELL_PATHWAY	0.00086	0.012	3	573	12	35028	BIOCARTA_ASBCELL_PATHWAY	CD4,CD80,IL10
BIOCARTA_VIP_PATHWAY	0.0012	0.016	4	573	29	35028	BIOCARTA_VIP_PATHWAY	EGR2,EGR3,NFKB1,NFKBIA
BIOCARTA_CD40_PATHWAY	0.0017	0.021	3	573	15	35028	BIOCARTA_CD40_PATHWAY	DUSP1,NFKB1,NFKBIA
BIOCARTA_DEATH_PATHWAY	0.002	0.021	4	573	33	35028	BIOCARTA_DEATH_PATHWAY	BIRC2,NFKB1,NFKBIA,TNFSF10
BIOCARTA_CDMAC_PATHWAY	0.0021	0.021	3	573	16	35028	BIOCARTA_CDMAC_PATHWAY	NFKB1,NFKBIA,TNF
BIOCARTA_GATA3_PATHWAY	0.0021	0.021	3	573	16	35028	BIOCARTA_GATA3_PATHWAY	GATA3,IL13,IL5
BIOCARTA_IL22BP_PATHWAY	0.0021	0.021	3	573	16	35028	BIOCARTA_IL22BP_PATHWAY	IL10RA,IL22,JAK2
BIOCARTA_41BB_PATHWAY	0.0025	0.022	3	573	17	35028	BIOCARTA_41BB_PATHWAY	NFKB1,NFKBIA,TNFRSF9
BIOCARTA_IL10_PATHWAY	0.0025	0.022	3	573	17	35028	BIOCARTA_IL10_PATHWAY	IL10,IL10RA,TNF
BIOCARTA_IL7_PATHWAY	0.0025	0.022	3	573	17	35028	BIOCARTA_IL7_PATHWAY	IL7,IL7R,PIK3R1
BIOCARTA_NO2IL12_PATHWAY	0.0025	0.022	3	573	17	35028	BIOCARTA_NO2IL12_PATHWAY	CD4,IL12RB1,JAK2
BIOCARTA_IL2RB_PATHWAY	0.0034	0.028	4	573	38	35028	BIOCARTA_IL2RB_PATHWAY	BCL2L1,IKZF3,IL2RA,PIK3R1
BIOCARTA_CTLA4_PATHWAY	0.0047	0.037	3	573	21	35028	BIOCARTA_CTLA4_PATHWAY	CD80,CTLA4,PIK3R1
BIOCARTA_AKT_PATHWAY	0.0053	0.04	3	573	22	35028	BIOCARTA_AKT_PATHWAY	NFKB1,NFKBIA,PIK3R1
BIOCARTA_GCR_PATHWAY	0.0053	0.04	3	573	22	35028	BIOCARTA_GCR_PATHWAY	NFKB1,NR3C1,PIK3R1
BIOCARTA_RAS_PATHWAY	0.006	0.044	3	573	23	35028	BIOCARTA_RAS_PATHWAY	BCL2L1,NFKB1,PIK3R1
BIOCARTA_KERATINOCYTE_PATHWAY	0.0067	0.047	4	573	46	35028	BIOCARTA_KERATINOCYTE_PATHWAY	NFKB1,NFKBIA,TNF,TNFRSF1B
C2 - Reactome
## Number of genes = 573
## Number of gene sets = 674
## Background population = 35028
## P-Value cutoff = 1
## FDR cutoff = 0.05
## Found 154/573 annotated genes
	pval	fdr	set.annotated	set.size	category.annotated	total.annotated	category	hits
REACTOME_IMMUNE_SYSTEM	0	3.5e-06	42	573	936	35028	REACTOME_IMMUNE_SYSTEM	AIM2,ASB2,BCL2L1,BIRC2,CCR2,CD200R1,CD4,CD79B,CD80,CISH,CSF2,CTLA4,DHX58,EEA1,GBP7,ICAM1,ICAM4,IL1R2,IL2RA,IL5,IL7,IL7R,IRF4,IRF6,ISG20,ITGAV,JAK2,LNPEP,MAP3K8,MAPKAPK3,NCF4,NFKBIA,NR4A1,PDCD1,PDCD1LG2,PIK3R1,REL,RIPK3,RPS6KA1,SOCS2,TAP1,TRIM36
REACTOME_GPCR_LIGAND_BINDING	4e-07	0.00013	23	573	410	35028	REACTOME_GPCR_LIGAND_BINDING	CALCA,CCR1,CCR10,CCR2,CCR3,CCR4,CCR8,CXCL5,CYSLTR1,CYSLTR2,GNG4,GPR55,GPR65,HRH4,NMUR1,PENK,PTGER2,PTGIR,RAMP1,RAMP3,RLN3,WNT3,XCR1
REACTOME_NUCLEAR_RECEPTOR_TRANSCRIPTION_PATHWAY	1.2e-06	0.00027	8	573	49	35028	REACTOME_NUCLEAR_RECEPTOR_TRANSCRIPTION_PATHWAY	AR,NR3C1,NR4A1,NR4A2,NR4A3,PPARG,RORA,VDR
REACTOME_CLASS_A1_RHODOPSIN_LIKE_RECEPTORS	3.8e-06	0.00055	18	573	307	35028	REACTOME_CLASS_A1_RHODOPSIN_LIKE_RECEPTORS	CCR1,CCR10,CCR2,CCR3,CCR4,CCR8,CXCL5,CYSLTR1,CYSLTR2,GPR55,GPR65,HRH4,NMUR1,PENK,PTGER2,PTGIR,RLN3,XCR1
REACTOME_CHEMOKINE_RECEPTORS_BIND_CHEMOKINES	4.6e-06	0.00055	8	573	58	35028	REACTOME_CHEMOKINE_RECEPTORS_BIND_CHEMOKINES	CCR1,CCR10,CCR2,CCR3,CCR4,CCR8,CXCL5,XCR1
REACTOME_G_ALPHA_I_SIGNALLING_EVENTS	4.9e-06	0.00055	14	573	196	35028	REACTOME_G_ALPHA_I_SIGNALLING_EVENTS	CCR1,CCR10,CCR2,CCR3,CCR4,CCR8,CXCL5,GNG4,GPR55,HRH4,NMUR1,PENK,RGS9,RLN3
REACTOME_CYTOKINE_SIGNALING_IN_IMMUNE_SYSTEM	1.1e-05	0.0011	16	573	270	35028	REACTOME_CYTOKINE_SIGNALING_IN_IMMUNE_SYSTEM	CISH,CSF2,GBP7,ICAM1,IL1R2,IL2RA,IL5,IL7,IL7R,IRF4,IRF6,ISG20,JAK2,MAP3K8,PIK3R1,SOCS2
REACTOME_SIGNALING_BY_GPCR	2.8e-05	0.0024	33	573	922	35028	REACTOME_SIGNALING_BY_GPCR	CALCA,CAMK4,CCR1,CCR10,CCR2,CCR3,CCR4,CCR8,CXCL5,CYSLTR1,CYSLTR2,DGKG,GNA14,GNG4,GPR55,GPR65,HRH4,NMUR1,PDE4C,PENK,PIK3R1,PTGER2,PTGIR,RAMP1,RAMP3,RASGRF1,RGS2,RGS9,RLN3,ROCK1,RPS6KA1,WNT3,XCR1
REACTOME_GPCR_DOWNSTREAM_SIGNALING	3.2e-05	0.0024	30	573	806	35028	REACTOME_GPCR_DOWNSTREAM_SIGNALING	CALCA,CCR1,CCR10,CCR2,CCR3,CCR4,CCR8,CXCL5,CYSLTR1,CYSLTR2,DGKG,GNA14,GNG4,GPR55,GPR65,HRH4,NMUR1,PDE4C,PENK,PIK3R1,PTGER2,PTGIR,RAMP1,RAMP3,RASGRF1,RGS2,RGS9,RLN3,ROCK1,XCR1
REACTOME_SIGNALING_BY_ILS	6.8e-05	0.0042	9	573	107	35028	REACTOME_SIGNALING_BY_ILS	CSF2,IL1R2,IL2RA,IL5,IL7,IL7R,JAK2,MAP3K8,PIK3R1
REACTOME_IL_RECEPTOR_SHC_SIGNALING	6.9e-05	0.0042	5	573	27	35028	REACTOME_IL_RECEPTOR_SHC_SIGNALING	CSF2,IL2RA,IL5,JAK2,PIK3R1
REACTOME_COSTIMULATION_BY_THE_CD28_FAMILY	7.6e-05	0.0043	7	573	63	35028	REACTOME_COSTIMULATION_BY_THE_CD28_FAMILY	CD4,CD80,CTLA4,MAP3K8,PDCD1,PDCD1LG2,PIK3R1
REACTOME_EICOSANOID_LIGAND_BINDING_RECEPTORS	0.00011	0.0057	4	573	16	35028	REACTOME_EICOSANOID_LIGAND_BINDING_RECEPTORS	CYSLTR1,CYSLTR2,PTGER2,PTGIR
REACTOME_PEPTIDE_LIGAND_BINDING_RECEPTORS	0.00032	0.015	11	573	190	35028	REACTOME_PEPTIDE_LIGAND_BINDING_RECEPTORS	CCR1,CCR10,CCR2,CCR3,CCR4,CCR8,CXCL5,NMUR1,PENK,RLN3,XCR1
REACTOME_IL_2_SIGNALING	0.00053	0.024	5	573	41	35028	REACTOME_IL_2_SIGNALING	CSF2,IL2RA,IL5,JAK2,PIK3R1
REACTOME_GASTRIN_CREB_SIGNALLING_PATHWAY_VIA_PKC_AND_MAPK	0.00061	0.025	11	573	205	35028	REACTOME_GASTRIN_CREB_SIGNALLING_PATHWAY_VIA_PKC_AND_MAPK	CYSLTR1,CYSLTR2,DGKG,GNA14,GNG4,GPR65,NMUR1,PIK3R1,RGS2,RPS6KA1,XCR1
REACTOME_IL_7_SIGNALING	0.00065	0.025	3	573	11	35028	REACTOME_IL_7_SIGNALING	IL7,IL7R,PIK3R1
REACTOME_IL_3_5_AND_GM_CSF_SIGNALING	0.00066	0.025	5	573	43	35028	REACTOME_IL_3_5_AND_GM_CSF_SIGNALING	CSF2,IL2RA,IL5,JAK2,PIK3R1
REACTOME_ADAPTIVE_IMMUNE_SYSTEM	0.00071	0.025	20	573	542	35028	REACTOME_ADAPTIVE_IMMUNE_SYSTEM	ASB2,CD200R1,CD4,CD79B,CD80,CTLA4,ICAM1,ICAM4,ITGAV,LNPEP,MAP3K8,NCF4,NFKBIA,NR4A1,PDCD1,PDCD1LG2,PIK3R1,REL,TAP1,TRIM36
REACTOME_G_ALPHA_S_SIGNALLING_EVENTS	0.00087	0.029	8	573	121	35028	REACTOME_G_ALPHA_S_SIGNALLING_EVENTS	CALCA,GNG4,PDE4C,PTGER2,PTGIR,RAMP1,RAMP3,RLN3
REACTOME_G_ALPHA_Q_SIGNALLING_EVENTS	0.00096	0.031	10	573	184	35028	REACTOME_G_ALPHA_Q_SIGNALLING_EVENTS	CYSLTR1,CYSLTR2,DGKG,GNA14,GNG4,GPR65,NMUR1,PIK3R1,RGS2,XCR1
C2 - KEGG
## Number of genes = 573
## Number of gene sets = 186
## Background population = 35028
## P-Value cutoff = 1
## FDR cutoff = 0.05
## Found 164/573 annotated genes
	pval	fdr	set.annotated	set.size	category.annotated	total.annotated	category	hits
KEGG_CYTOKINE_CYTOKINE_RECEPTOR_INTERACTION	0	0	35	573	269	35028	KEGG_CYTOKINE_CYTOKINE_RECEPTOR_INTERACTION	BMP7,CCL1,CCR1,CCR10,CCR2,CCR3,CCR4,CCR8,CD70,CSF1,CSF2,CXCL5,IL10,IL10RA,IL12RB1,IL13,IL1R2,IL22,IL23R,IL2RA,IL5,IL7,IL7R,IL9R,LIF,TNF,TNFRSF13B,TNFRSF18,TNFRSF1B,TNFRSF4,TNFRSF8,TNFRSF9,TNFSF10,TNFSF11,XCR1
KEGG_JAK_STAT_SIGNALING_PATHWAY	0	0	19	573	156	35028	KEGG_JAK_STAT_SIGNALING_PATHWAY	BCL2L1,CISH,CSF2,IL10,IL10RA,IL12RB1,IL13,IL22,IL23R,IL2RA,IL5,IL7,IL7R,IL9R,JAK2,LIF,PIK3R1,PIM1,SOCS2
KEGG_HEMATOPOIETIC_CELL_LINEAGE	0	1.3e-06	12	573	88	35028	KEGG_HEMATOPOIETIC_CELL_LINEAGE	CD37,CD4,CSF1,CSF2,IL1R2,IL2RA,IL5,IL7,IL7R,IL9R,ITGA2,TNF
KEGG_CHEMOKINE_SIGNALING_PATHWAY	1e-07	5.6e-06	16	573	191	35028	KEGG_CHEMOKINE_SIGNALING_PATHWAY	CCL1,CCR1,CCR10,CCR2,CCR3,CCR4,CCR8,CXCL5,GNG4,GRK4,JAK2,NFKB1,NFKBIA,PIK3R1,ROCK1,XCR1
KEGG_MAPK_SIGNALING_PATHWAY	5e-07	1.9e-05	18	573	267	35028	KEGG_MAPK_SIGNALING_PATHWAY	CACNA1A,CACNA1S,DUSP1,DUSP14,FGF16,GADD45B,IL1R2,MAP3K8,MAPKAPK3,NFKB1,NR4A1,PTPN5,PTPN7,RASGRF1,RASGRP4,RELB,RPS6KA1,TNF
KEGG_T_CELL_RECEPTOR_SIGNALING_PATHWAY	1.7e-06	5.2e-05	11	573	108	35028	KEGG_T_CELL_RECEPTOR_SIGNALING_PATHWAY	CD4,CSF2,CTLA4,IL10,IL5,MAP3K8,NFKB1,NFKBIA,PDCD1,PIK3R1,TNF
KEGG_SMALL_CELL_LUNG_CANCER	9.8e-06	0.00026	9	573	84	35028	KEGG_SMALL_CELL_LUNG_CANCER	BCL2L1,BIRC2,CDK6,ITGA2,ITGAV,NFKB1,NFKBIA,PIK3R1,TRAF1
KEGG_CELL_ADHESION_MOLECULES_CAMS	7.6e-05	0.0018	10	573	134	35028	KEGG_CELL_ADHESION_MOLECULES_CAMS	ALCAM,CD4,CD80,CDH15,CTLA4,ICAM1,ITGAV,ITGB8,PDCD1,PDCD1LG2
KEGG_PATHWAYS_IN_CANCER	0.00012	0.0025	16	573	329	35028	KEGG_PATHWAYS_IN_CANCER	AR,ARNT2,BCL2L1,BIRC2,CDK6,EGLN3,FGF16,ITGA2,ITGAV,MMP9,NFKB1,NFKBIA,PIK3R1,PPARG,TRAF1,WNT3
KEGG_APOPTOSIS	0.00061	0.011	7	573	88	35028	KEGG_APOPTOSIS	BCL2L1,BIRC2,NFKB1,NFKBIA,PIK3R1,TNF,TNFSF10
KEGG_INTESTINAL_IMMUNE_NETWORK_FOR_IGA_PRODUCTION	0.0011	0.018	5	573	48	35028	KEGG_INTESTINAL_IMMUNE_NETWORK_FOR_IGA_PRODUCTION	CCR10,CD80,IL10,IL5,TNFRSF13B
KEGG_LEISHMANIA_INFECTION	0.0012	0.018	6	573	72	35028	KEGG_LEISHMANIA_INFECTION	IL10,JAK2,NCF4,NFKB1,NFKBIA,TNF
KEGG_ASTHMA	0.0014	0.02	4	573	30	35028	KEGG_ASTHMA	IL10,IL13,IL5,TNF
KEGG_AUTOIMMUNE_THYROID_DISEASE	0.0017	0.023	5	573	53	35028	KEGG_AUTOIMMUNE_THYROID_DISEASE	CD80,CTLA4,IL10,IL5,TG
KEGG_CYTOSOLIC_DNA_SENSING_PATHWAY	0.0022	0.027	5	573	56	35028	KEGG_CYTOSOLIC_DNA_SENSING_PATHWAY	AIM2,NFKB1,NFKBIA,RIPK3,TREX1
KEGG_PRIMARY_IMMUNODEFICIENCY	0.0025	0.029	4	573	35	35028	KEGG_PRIMARY_IMMUNODEFICIENCY	CD4,IL7R,TAP1,TNFRSF13B
KEGG_ALLOGRAFT_REJECTION	0.0034	0.037	4	573	38	35028	KEGG_ALLOGRAFT_REJECTION	CD80,IL10,IL5,TNF
KEGG_ADIPOCYTOKINE_SIGNALING_PATHWAY	0.0048	0.05	5	573	67	35028	KEGG_ADIPOCYTOKINE_SIGNALING_PATHWAY	JAK2,NFKB1,NFKBIA,TNF,TNFRSF1B

## Sheet: CD4 DOWN
C2 - Biocarta
## Number of genes = 1660
## Number of gene sets = 217
## Background population = 35028
## P-Value cutoff = 1
## FDR cutoff = 0.05
## Found 124/1660 annotated genes
	pval	fdr	set.annotated	set.size	category.annotated	total.annotated	category	hits
BIOCARTA_NO1_PATHWAY	1.9e-06	0.00041	10	1660	33	35028	BIOCARTA_NO1_PATHWAY	BDKRB2,CAV1,FLT1,FLT4,KDR,NOS3,PDE3A,PRKAR2B,PRKG1,VEGFA
BIOCARTA_ALK_PATHWAY	4.4e-05	0.0048	9	1660	37	35028	BIOCARTA_ALK_PATHWAY	ACVR1,BMP2,CTNNB1,FZD1,MEF2C,SMAD5,SMAD6,TGFB2,TGFB3
BIOCARTA_ACE2_PATHWAY	0.00022	0.012	5	1660	13	35028	BIOCARTA_ACE2_PATHWAY	ACE,AGT,COL4A1,COL4A4,COL4A5
BIOCARTA_PARKIN_PATHWAY	0.00022	0.012	5	1660	13	35028	BIOCARTA_PARKIN_PATHWAY	GPR37,PARK2,SNCA,SNCAIP,UBE2E2
BIOCARTA_PLATELETAPP_PATHWAY	0.00033	0.014	5	1660	14	35028	BIOCARTA_PLATELETAPP_PATHWAY	APP,COL4A1,COL4A4,COL4A5,PLAT
BIOCARTA_VITCB_PATHWAY	0.0013	0.046	4	1660	11	35028	BIOCARTA_VITCB_PATHWAY	COL4A1,COL4A4,COL4A5,P4HB
BIOCARTA_G1_PATHWAY	0.0017	0.05	6	1660	28	35028	BIOCARTA_G1_PATHWAY	CCND1,CDK1,CDK2,SKP2,TGFB2,TGFB3
BIOCARTA_AMI_PATHWAY	0.002	0.05	5	1660	20	35028	BIOCARTA_AMI_PATHWAY	COL4A1,COL4A4,COL4A5,PLAT,TFPI
BIOCARTA_VEGF_PATHWAY	0.0021	0.05	6	1660	29	35028	BIOCARTA_VEGF_PATHWAY	FLT1,FLT4,KDR,NOS3,PTK2,VEGFA
C2 - Reactome
## Number of genes = 1660
## Number of gene sets = 674
## Background population = 35028
## P-Value cutoff = 1
## FDR cutoff = 0.05
## Found 481/1660 annotated genes
	pval	fdr	set.annotated	set.size	category.annotated	total.annotated	category	hits
REACTOME_COLLAGEN_FORMATION	0	0	27	1660	60	35028	REACTOME_COLLAGEN_FORMATION	ADAMTS2,BMP1,COL12A1,COL13A1,COL15A1,COL16A1,COL1A1,COL1A2,COL2A1,COL3A1,COL4A1,COL4A4,COL4A5,COL5A1,COL5A2,COL5A3,COL6A2,COL6A3,COL8A1,COL9A1,P3H2,P3H3,P4HB,PCOLCE,PLOD1,PLOD2,SERPINH1
REACTOME_EXTRACELLULAR_MATRIX_ORGANIZATION	0	0	30	1660	89	35028	REACTOME_EXTRACELLULAR_MATRIX_ORGANIZATION	ADAMTS2,BMP1,COL12A1,COL13A1,COL15A1,COL16A1,COL1A1,COL1A2,COL2A1,COL3A1,COL4A1,COL4A4,COL4A5,COL5A1,COL5A2,COL5A3,COL6A2,COL6A3,COL8A1,COL9A1,MMP14,MMP2,P3H2,P3H3,P4HB,PCOLCE,PLOD1,PLOD2,SERPINH1,TIMP1
REACTOME_AXON_GUIDANCE	0	0	48	1660	251	35028	REACTOME_AXON_GUIDANCE	AGRN,CDK1,COL1A1,COL1A2,COL2A1,COL3A1,COL4A1,COL4A4,COL4A5,COL5A1,COL5A2,COL6A2,COL6A3,COL9A1,DOCK1,DPYSL3,ENAH,ERBB2,FARP2,ITGA5,ITGA9,LAMB1,MET,MYH11,MYL9,MYO10,NCAM1,NEO1,NRCAM,NRP2,NRTN,NTN4,PFN2,PLXNA1,PLXNB1,PRNP,PTK2,RGMA,RGMB,SCN8A,SDCBP,SEMA6A,SLIT2,SRGAP1,TRPC3,TRPC6,UNC5B,UNC5C
REACTOME_DEVELOPMENTAL_BIOLOGY	0	0	62	1660	396	35028	REACTOME_DEVELOPMENTAL_BIOLOGY	ACVR2B,AGRN,BOC,CD36,CDH2,CDK1,CEBPD,COL1A1,COL1A2,COL2A1,COL3A1,COL4A1,COL4A4,COL4A5,COL5A1,COL5A2,COL6A2,COL6A3,COL9A1,CTNNB1,DOCK1,DPYSL3,EBF1,ENAH,ERBB2,FABP4,FARP2,HES1,ITGA5,ITGA9,LAMB1,MAPK12,MEF2C,MET,MYH11,MYL9,MYO10,NCAM1,NEO1,NR2F2,NRCAM,NRP2,NRTN,NTN4,PFN2,PLXNA1,PLXNB1,PPARGC1A,PRNP,PTK2,RGMA,RGMB,SCN8A,SDCBP,SEMA6A,SLC2A4,SLIT2,SRGAP1,TRPC3,TRPC6,UNC5B,UNC5C
REACTOME_HEMOSTASIS	0	0	63	1660	467	35028	REACTOME_HEMOSTASIS	AKAP1,ANGPT2,APP,ATP1B2,BCAR1,CALU,CAV1,CBX5,CD36,CD63,CDK2,CLU,COL1A1,COL1A2,DOCK1,DOCK3,EHD2,F3,FN1,GATA2,GNB5,GNG11,GNG12,GNG7,ITGA5,JAM3,KIF26A,MERTK,MGLL,NOS3,P2RX1,PDE10A,PDE11A,PDE1A,PDE3A,PDGFA,PIK3R3,PLA2G4A,PLAT,PPBP,PRKAR2B,PRKCG,PRKG1,PTK2,RAPGEF3,RAPGEF4,SELP,SIRPA,SPARC,TEK,TFPI,TGFB2,TGFB3,THBD,THBS1,TIMP1,TRPC3,TRPC6,VCL,VEGFA,VEGFB,VEGFC,VWF
REACTOME_NCAM1_INTERACTIONS	0	0	16	1660	39	35028	REACTOME_NCAM1_INTERACTIONS	AGRN,COL1A1,COL1A2,COL2A1,COL3A1,COL4A1,COL4A4,COL4A5,COL5A1,COL5A2,COL6A2,COL6A3,COL9A1,NCAM1,NRTN,PRNP
REACTOME_INTEGRIN_CELL_SURFACE_INTERACTIONS	0	0	22	1660	80	35028	REACTOME_INTEGRIN_CELL_SURFACE_INTERACTIONS	BCAR1,COL1A1,COL1A2,COL2A1,COL4A1,COL4A4,COL4A5,FBN1,FN1,ITGA5,ITGA9,JAM3,LAMA2,LAMB1,LAMB2,PTK2,RAPGEF3,RAPGEF4,SPP1,THBS1,TNC,VWF
REACTOME_PLATELET_ACTIVATION_SIGNALING_AND_AGGREGATION	0	0	35	1660	208	35028	REACTOME_PLATELET_ACTIVATION_SIGNALING_AND_AGGREGATION	APP,BCAR1,CALU,CD36,CD63,CLU,COL1A1,COL1A2,FN1,GNB5,GNG11,GNG12,GNG7,MGLL,PDGFA,PIK3R3,PLA2G4A,PPBP,PRKCG,PTK2,RAPGEF3,RAPGEF4,SELP,SPARC,TGFB2,TGFB3,THBS1,TIMP1,TRPC3,TRPC6,VCL,VEGFA,VEGFB,VEGFC,VWF
REACTOME_SIGNALING_BY_PDGF	0	0	26	1660	122	35028	REACTOME_SIGNALING_BY_PDGF	ADCY2,BCAR1,CDK1,COL1A1,COL1A2,COL2A1,COL3A1,COL4A1,COL4A4,COL4A5,COL5A1,COL5A2,COL6A2,COL6A3,COL9A1,PDE1A,PDGFA,PDGFD,PDGFRB,PLAT,PRKAR2B,PRKCG,SPP1,THBS1,THBS2,TRIB3
REACTOME_NCAM_SIGNALING_FOR_NEURITE_OUT_GROWTH	0	0	18	1660	64	35028	REACTOME_NCAM_SIGNALING_FOR_NEURITE_OUT_GROWTH	AGRN,CDK1,COL1A1,COL1A2,COL2A1,COL3A1,COL4A1,COL4A4,COL4A5,COL5A1,COL5A2,COL6A2,COL6A3,COL9A1,NCAM1,NRTN,PRNP,PTK2
REACTOME_RESPONSE_TO_ELEVATED_PLATELET_CYTOSOLIC_CA2_	0	3e-07	20	1660	89	35028	REACTOME_RESPONSE_TO_ELEVATED_PLATELET_CYTOSOLIC_CA2_	APP,CALU,CD36,CD63,CLU,FN1,PDGFA,PPBP,PRKCG,SELP,SPARC,TGFB2,TGFB3,THBS1,TIMP1,VCL,VEGFA,VEGFB,VEGFC,VWF
REACTOME_SMOOTH_MUSCLE_CONTRACTION	0	4e-07	11	1660	25	35028	REACTOME_SMOOTH_MUSCLE_CONTRACTION	ACTA2,CALD1,LMOD1,MYH11,MYL9,MYLK,SORBS1,SORBS3,TPM1,TPM2,VCL
REACTOME_METABOLISM_OF_LIPIDS_AND_LIPOPROTEINS	0	1.4e-06	52	1660	478	35028	REACTOME_METABOLISM_OF_LIPIDS_AND_LIPOPROTEINS	ACHE,ACSL3,AGPAT5,AGT,AMACR,APOE,ARSG,BMP1,CAV1,CD36,CTGF,CUBN,CYP39A1,ELOVL7,FABP4,FADS1,FADS2,G0S2,GALC,GPD1,HEXA,HSD17B12,IDH1,LPCAT2,MBOAT2,ME1,MGLL,MSMO1,MTMR2,OXCT1,P4HB,PI4K2B,PIK3R3,PLA2G2E,PLA2G3,PLA2G4A,PPARGC1A,PRKAA2,PRKD1,SCARB1,SDC1,SLC44A3,SLC44A4,SQLE,TEAD1,TEAD2,TEAD3,TEAD4,TNFRSF21,TRIB3,WWTR1,YAP1
REACTOME_GLYCOSAMINOGLYCAN_METABOLISM	1e-07	2.5e-06	21	1660	111	35028	REACTOME_GLYCOSAMINOGLYCAN_METABOLISM	AGRN,B4GALT2,BGN,CHST1,CHST7,CHSY3,CSPG4,GNS,GPC4,GPC6,GXYLT2,HEXA,HPSE,HS3ST1,HYAL1,LYVE1,NAGLU,PRELP,SDC1,SDC2,ST3GAL6
REACTOME_VEGF_LIGAND_RECEPTOR_INTERACTIONS	1e-07	2.5e-06	7	1660	10	35028	REACTOME_VEGF_LIGAND_RECEPTOR_INTERACTIONS	FLT1,FLT4,KDR,NRP2,VEGFA,VEGFB,VEGFC
REACTOME_MUSCLE_CONTRACTION	2e-07	1e-05	13	1660	48	35028	REACTOME_MUSCLE_CONTRACTION	ACTA2,CALD1,DES,LMOD1,MYH11,MYL9,MYLK,SORBS1,SORBS3,TNNT2,TPM1,TPM2,VCL
REACTOME_NETRIN1_SIGNALING	3e-07	1e-05	12	1660	41	35028	REACTOME_NETRIN1_SIGNALING	DOCK1,MYO10,NEO1,NTN4,PTK2,RGMA,RGMB,SLIT2,TRPC3,TRPC6,UNC5B,UNC5C
REACTOME_METABOLISM_OF_CARBOHYDRATES	3e-07	1e-05	32	1660	247	35028	REACTOME_METABOLISM_OF_CARBOHYDRATES	AGRN,B4GALT2,BGN,CHST1,CHST7,CHSY3,CSPG4,GNS,GPC4,GPC6,GXYLT2,GYS1,HEXA,HK2,HPSE,HS3ST1,HYAL1,LYVE1,NAGLU,NUP205,PGAM1,PGK1,PGM2,PHKA1,PRELP,SDC1,SDC2,SLC25A13,SLC2A4,SLC2A5,ST3GAL6,UGP2
REACTOME_CLASS_B_2_SECRETIN_FAMILY_RECEPTORS	7e-07	2.5e-05	17	1660	88	35028	REACTOME_CLASS_B_2_SECRETIN_FAMILY_RECEPTORS	ADCYAP1R1,ADM,FZD1,FZD2,FZD3,FZD4,FZD6,FZD7,FZD9,GNB5,GNG11,GNG12,GNG7,PTH1R,SMO,WNT6,WNT9A
REACTOME_CHONDROITIN_SULFATE_DERMATAN_SULFATE_METABOLISM	2.2e-06	7.5e-05	12	1660	49	35028	REACTOME_CHONDROITIN_SULFATE_DERMATAN_SULFATE_METABOLISM	AGRN,BGN,CHST7,CHSY3,CSPG4,GPC4,GPC6,GXYLT2,HEXA,HYAL1,SDC1,SDC2
REACTOME_A_TETRASACCHARIDE_LINKER_SEQUENCE_IS_REQUIRED_FOR_GAG_SYNTHESIS	1.3e-05	0.00042	8	1660	25	35028	REACTOME_A_TETRASACCHARIDE_LINKER_SEQUENCE_IS_REQUIRED_FOR_GAG_SYNTHESIS	AGRN,BGN,CSPG4,GPC4,GPC6,GXYLT2,SDC1,SDC2
REACTOME_FATTY_ACID_TRIACYLGLYCEROL_AND_KETONE_BODY_METABOLISM	1.6e-05	0.00047	22	1660	168	35028	REACTOME_FATTY_ACID_TRIACYLGLYCEROL_AND_KETONE_BODY_METABOLISM	ACSL3,AGPAT5,AGT,CD36,CTGF,ELOVL7,FADS1,G0S2,GPD1,HSD17B12,ME1,OXCT1,PPARGC1A,PRKAA2,TEAD1,TEAD2,TEAD3,TEAD4,TNFRSF21,TRIB3,WWTR1,YAP1
REACTOME_PLATELET_HOMEOSTASIS	1.6e-05	0.00047	14	1660	78	35028	REACTOME_PLATELET_HOMEOSTASIS	GNB5,GNG11,GNG12,GNG7,NOS3,P2RX1,PDE10A,PDE11A,PDE1A,PDE3A,PLA2G4A,PRKG1,TRPC3,TRPC6
REACTOME_SIGNALING_BY_RHO_GTPASES	2.4e-05	0.00064	17	1660	113	35028	REACTOME_SIGNALING_BY_RHO_GTPASES	ARHGAP19,ARHGAP28,ARHGAP29,ARHGAP6,ARHGEF17,CHN1,DEPDC7,FAM13A,FGD1,OBSCN,OPHN1,RHOJ,SRGAP1,STARD13,STARD8,SYDE1,SYDE2
REACTOME_HS_GAG_DEGRADATION	2.4e-05	0.00064	7	1660	20	35028	REACTOME_HS_GAG_DEGRADATION	AGRN,GPC4,GPC6,HPSE,NAGLU,SDC1,SDC2
REACTOME_HEPARAN_SULFATE_HEPARIN_HS_GAG_METABOLISM	2.6e-05	0.00068	11	1660	52	35028	REACTOME_HEPARAN_SULFATE_HEPARIN_HS_GAG_METABOLISM	AGRN,BGN,CSPG4,GPC4,GPC6,GXYLT2,HPSE,HS3ST1,NAGLU,SDC1,SDC2
REACTOME_TRANSMEMBRANE_TRANSPORT_OF_SMALL_MOLECULES	3.9e-05	0.00096	39	1660	413	35028	REACTOME_TRANSMEMBRANE_TRANSPORT_OF_SMALL_MOLECULES	ABCA12,ABCB6,ABCC9,ABCD3,ABCG2,ADCY2,ATP11A,ATP1A1,ATP1B2,ATP6V1B2,ATP6V1E1,ATP6V1G1,ATP8B1,ATP8B3,ATP9A,GLRB,GNB5,GNG11,GNG12,GNG7,HEPH,HK2,NUP205,PRKAR2B,SLC16A7,SLC1A4,SLC20A2,SLC24A5,SLC26A1,SLC26A7,SLC2A4,SLC2A5,SLC31A1,SLC38A4,SLC44A3,SLC44A4,SLC6A15,SLC6A9,STEAP3
REACTOME_GLUTATHIONE_CONJUGATION	6.6e-05	0.0016	7	1660	23	35028	REACTOME_GLUTATHIONE_CONJUGATION	GGT7,GSTA1,GSTA2,GSTA4,GSTM1,GSTM5,MGST1
REACTOME_GPCR_LIGAND_BINDING	7.2e-05	0.0017	38	1660	410	35028	REACTOME_GPCR_LIGAND_BINDING	ADCYAP1R1,ADM,AGT,ANXA1,APLNR,APP,AVPR1A,BDKRB2,BRS3,CCK,CCL11,CCL2,CXCL1,CXCL12,DRD1,EDNRA,EDNRB,FZD1,FZD2,FZD3,FZD4,FZD6,FZD7,FZD9,GNB5,GNG11,GNG12,GNG7,GPR4,MC1R,PPBP,PROKR1,PTH1R,S1PR3,SMO,TACR2,WNT6,WNT9A
REACTOME_YAP1_AND_WWTR1_TAZ_STIMULATED_GENE_EXPRESSION	9e-05	0.002	7	1660	24	35028	REACTOME_YAP1_AND_WWTR1_TAZ_STIMULATED_GENE_EXPRESSION	CTGF,TEAD1,TEAD2,TEAD3,TEAD4,WWTR1,YAP1
REACTOME_PPARA_ACTIVATES_GENE_EXPRESSION	0.00012	0.0025	15	1660	104	35028	REACTOME_PPARA_ACTIVATES_GENE_EXPRESSION	AGT,CD36,CTGF,FADS1,G0S2,ME1,PPARGC1A,TEAD1,TEAD2,TEAD3,TEAD4,TNFRSF21,TRIB3,WWTR1,YAP1
REACTOME_GAP_JUNCTION_ASSEMBLY	0.00013	0.0027	6	1660	18	35028	REACTOME_GAP_JUNCTION_ASSEMBLY	GJA1,GJA3,GJA5,GJB1,GJB2,GJC1
REACTOME_CELL_CELL_COMMUNICATION	0.00018	0.0036	16	1660	120	35028	REACTOME_CELL_CELL_COMMUNICATION	CADM1,CADM2,CD151,CDH2,CDH5,CLDN12,CTNNB1,CTNND1,FERMT2,MAPK12,MAPK13,PARVA,PARVB,PTK2,SIRPA,SKAP2
REACTOME_G_ALPHA_Q_SIGNALLING_EVENTS	0.00018	0.0036	21	1660	184	35028	REACTOME_G_ALPHA_Q_SIGNALLING_EVENTS	AGT,ANXA1,APP,ARHGEF25,AVPR1A,BDKRB2,BRS3,CCK,EDNRA,EDNRB,GNB5,GNG11,GNG12,GNG7,GPR4,MGLL,PIK3R3,PROKR1,TACR2,TRPC3,TRPC6
REACTOME_GAP_JUNCTION_TRAFFICKING	0.0002	0.0039	7	1660	27	35028	REACTOME_GAP_JUNCTION_TRAFFICKING	DAB2,GJA1,GJA3,GJA5,GJB1,GJB2,GJC1
REACTOME_LIPID_DIGESTION_MOBILIZATION_AND_TRANSPORT	0.00027	0.005	9	1660	46	35028	REACTOME_LIPID_DIGESTION_MOBILIZATION_AND_TRANSPORT	APOE,BMP1,CAV1,CUBN,FABP4,MGLL,P4HB,SCARB1,SDC1
REACTOME_GASTRIN_CREB_SIGNALLING_PATHWAY_VIA_PKC_AND_MAPK	0.00031	0.0057	22	1660	205	35028	REACTOME_GASTRIN_CREB_SIGNALLING_PATHWAY_VIA_PKC_AND_MAPK	AGT,ANXA1,APP,ARHGEF25,AVPR1A,BDKRB2,BRS3,CCK,CDK1,EDNRA,EDNRB,GNB5,GNG11,GNG12,GNG7,GPR4,MGLL,PIK3R3,PROKR1,TACR2,TRPC3,TRPC6
REACTOME_CELL_SURFACE_INTERACTIONS_AT_THE_VASCULAR_WALL	0.00039	0.007	13	1660	92	35028	REACTOME_CELL_SURFACE_INTERACTIONS_AT_THE_VASCULAR_WALL	ANGPT2,ATP1B2,CAV1,COL1A1,COL1A2,FN1,ITGA5,JAM3,MERTK,SELP,SIRPA,TEK,THBD
REACTOME_SIGNALING_BY_HIPPO	0.00043	0.0075	6	1660	22	35028	REACTOME_SIGNALING_BY_HIPPO	AMOTL1,AMOTL2,TJP1,WWC1,WWTR1,YAP1
REACTOME_NITRIC_OXIDE_STIMULATES_GUANYLATE_CYCLASE	0.00091	0.015	6	1660	25	35028	REACTOME_NITRIC_OXIDE_STIMULATES_GUANYLATE_CYCLASE	NOS3,PDE10A,PDE11A,PDE1A,PDE3A,PRKG1
REACTOME_CELL_JUNCTION_ORGANIZATION	0.0011	0.018	11	1660	78	35028	REACTOME_CELL_JUNCTION_ORGANIZATION	CADM1,CADM2,CD151,CDH2,CDH5,CLDN12,CTNNB1,CTNND1,FERMT2,PARVA,PARVB
REACTOME_ADHERENS_JUNCTIONS_INTERACTIONS	0.0014	0.022	6	1660	27	35028	REACTOME_ADHERENS_JUNCTIONS_INTERACTIONS	CADM1,CADM2,CDH2,CDH5,CTNNB1,CTNND1
REACTOME_INTEGRIN_ALPHAIIB_BETA3_SIGNALING	0.0014	0.022	6	1660	27	35028	REACTOME_INTEGRIN_ALPHAIIB_BETA3_SIGNALING	BCAR1,FN1,PTK2,RAPGEF3,RAPGEF4,VWF
REACTOME_CGMP_EFFECTS	0.0016	0.024	5	1660	19	35028	REACTOME_CGMP_EFFECTS	PDE10A,PDE11A,PDE1A,PDE3A,PRKG1
REACTOME_PHASE_II_CONJUGATION	0.0016	0.024	10	1660	70	35028	REACTOME_PHASE_II_CONJUGATION	BPNT1,GGT7,GSTA1,GSTA2,GSTA4,GSTM1,GSTM5,MGST1,NNMT,UGP2
REACTOME_GLYCEROPHOSPHOLIPID_BIOSYNTHESIS	0.0017	0.024	11	1660	82	35028	REACTOME_GLYCEROPHOSPHOLIPID_BIOSYNTHESIS	ACHE,AGPAT5,GPD1,LPCAT2,MBOAT2,MGLL,PLA2G2E,PLA2G3,PLA2G4A,SLC44A3,SLC44A4
REACTOME_LIPOPROTEIN_METABOLISM	0.0017	0.024	6	1660	28	35028	REACTOME_LIPOPROTEIN_METABOLISM	APOE,BMP1,CUBN,P4HB,SCARB1,SDC1
REACTOME_MYOGENESIS	0.0017	0.024	6	1660	28	35028	REACTOME_MYOGENESIS	BOC,CDH2,CTNNB1,MAPK12,MEF2C,NEO1
REACTOME_G_ALPHA_S_SIGNALLING_EVENTS	0.0018	0.025	14	1660	121	35028	REACTOME_G_ALPHA_S_SIGNALLING_EVENTS	ADCY2,ADCYAP1R1,ADM,DRD1,GNB5,GNG11,GNG12,GNG7,MC1R,PDE10A,PDE11A,PDE1A,PDE3A,PTH1R
REACTOME_CS_DS_DEGRADATION	0.0018	0.025	4	1660	12	35028	REACTOME_CS_DS_DEGRADATION	BGN,CSPG4,HEXA,HYAL1
REACTOME_NGF_SIGNALLING_VIA_TRKA_FROM_THE_PLASMA_MEMBRANE	0.0022	0.029	15	1660	137	35028	REACTOME_NGF_SIGNALLING_VIA_TRKA_FROM_THE_PLASMA_MEMBRANE	ADCY2,ADCYAP1R1,CDK1,DUSP3,DUSP6,IRS1,MAPK12,MAPK13,MEF2C,NGF,PDE1A,PRKAR2B,PRKCG,RALB,TRIB3
REACTOME_KERATAN_SULFATE_KERATIN_METABOLISM	0.0025	0.032	6	1660	30	35028	REACTOME_KERATAN_SULFATE_KERATIN_METABOLISM	B4GALT2,CHST1,GNS,HEXA,PRELP,ST3GAL6
REACTOME_BIOLOGICAL_OXIDATIONS	0.0025	0.032	15	1660	139	35028	REACTOME_BIOLOGICAL_OXIDATIONS	ALDH2,BPNT1,CYP26B1,CYP39A1,CYP4B1,GGT7,GSTA1,GSTA2,GSTA4,GSTM1,GSTM5,MAOA,MGST1,NNMT,UGP2
REACTOME_ACTIVATION_OF_KAINATE_RECEPTORS_UPON_GLUTAMATE_BINDING	0.003	0.036	6	1660	31	35028	REACTOME_ACTIVATION_OF_KAINATE_RECEPTORS_UPON_GLUTAMATE_BINDING	GNB5,GNG11,GNG12,GNG7,GRIK2,NCALD
REACTOME_HS_GAG_BIOSYNTHESIS	0.003	0.036	6	1660	31	35028	REACTOME_HS_GAG_BIOSYNTHESIS	AGRN,GPC4,GPC6,HS3ST1,SDC1,SDC2
REACTOME_ACYL_CHAIN_REMODELLING_OF_PC	0.0032	0.038	5	1660	22	35028	REACTOME_ACYL_CHAIN_REMODELLING_OF_PC	LPCAT2,MBOAT2,PLA2G2E,PLA2G3,PLA2G4A
REACTOME_FORMATION_OF_TUBULIN_FOLDING_INTERMEDIATES_BY_CCT_TRIC	0.0032	0.038	5	1660	22	35028	REACTOME_FORMATION_OF_TUBULIN_FOLDING_INTERMEDIATES_BY_CCT_TRIC	CCT7,TUBA1A,TUBB1,TUBB3,TUBB6
REACTOME_SIGNALLING_BY_NGF	0.0036	0.042	20	1660	217	35028	REACTOME_SIGNALLING_BY_NGF	ADCY2,ADCYAP1R1,APH1B,ARHGEF17,CDK1,DUSP3,DUSP6,FGD1,IRS1,MAGED1,MAPK12,MAPK13,MEF2C,NGF,OBSCN,PDE1A,PRKAR2B,PRKCG,RALB,TRIB3
REACTOME_OPIOID_SIGNALLING	0.0037	0.042	10	1660	78	35028	REACTOME_OPIOID_SIGNALLING	ADCY2,GNAO1,GNB5,GNG11,GNG12,GNG7,PDE1A,PLA2G4A,PRKAR2B,PRKCG
REACTOME_REGULATION_OF_INSULIN_SECRETION_BY_GLUCAGON_LIKE_PEPTIDE1	0.0038	0.043	7	1660	43	35028	REACTOME_REGULATION_OF_INSULIN_SECRETION_BY_GLUCAGON_LIKE_PEPTIDE1	GNB5,GNG11,GNG12,GNG7,PRKAR2B,RAPGEF3,RAPGEF4
REACTOME_SIGNALING_BY_BMP	0.0039	0.043	5	1660	23	35028	REACTOME_SIGNALING_BY_BMP	ACVR2B,BMP2,FSTL1,SMAD5,SMAD6
REACTOME_PEPTIDE_LIGAND_BINDING_RECEPTORS	0.0042	0.046	18	1660	190	35028	REACTOME_PEPTIDE_LIGAND_BINDING_RECEPTORS	AGT,ANXA1,APLNR,APP,AVPR1A,BDKRB2,BRS3,CCK,CCL11,CCL2,CXCL1,CXCL12,EDNRA,EDNRB,MC1R,PPBP,PROKR1,TACR2
REACTOME_G_ALPHA_Z_SIGNALLING_EVENTS	0.0044	0.046	7	1660	44	35028	REACTOME_G_ALPHA_Z_SIGNALLING_EVENTS	ADCY2,GNB5,GNG11,GNG12,GNG7,PRKCG,RGS4
REACTOME_HDL_MEDIATED_LIPID_TRANSPORT	0.0045	0.046	4	1660	15	35028	REACTOME_HDL_MEDIATED_LIPID_TRANSPORT	APOE,BMP1,CUBN,SCARB1
REACTOME_P130CAS_LINKAGE_TO_MAPK_SIGNALING_FOR_INTEGRINS	0.0045	0.046	4	1660	15	35028	REACTOME_P130CAS_LINKAGE_TO_MAPK_SIGNALING_FOR_INTEGRINS	BCAR1,FN1,PTK2,VWF
REACTOME_REGULATION_OF_INSULIN_SECRETION	0.0045	0.046	11	1660	93	35028	REACTOME_REGULATION_OF_INSULIN_SECRETION	CTNNB1,GNAO1,GNB5,GNG11,GNG12,GNG7,MARCKS,PRKAR2B,RAPGEF3,RAPGEF4,SLC25A4
REACTOME_INTEGRATION_OF_ENERGY_METABOLISM	0.0046	0.046	13	1660	120	35028	REACTOME_INTEGRATION_OF_ENERGY_METABOLISM	ADCY2,CTNNB1,GNAO1,GNB5,GNG11,GNG12,GNG7,MARCKS,PRKAA2,PRKAR2B,RAPGEF3,RAPGEF4,SLC25A4
REACTOME_SEMAPHORIN_INTERACTIONS	0.0047	0.046	9	1660	68	35028	REACTOME_SEMAPHORIN_INTERACTIONS	DPYSL3,ERBB2,FARP2,MET,MYH11,MYL9,PLXNA1,PLXNB1,SEMA6A
REACTOME_ION_TRANSPORT_BY_P_TYPE_ATPASES	0.0048	0.047	6	1660	34	35028	REACTOME_ION_TRANSPORT_BY_P_TYPE_ATPASES	ATP11A,ATP1A1,ATP1B2,ATP8B1,ATP8B3,ATP9A
REACTOME_SIGNALING_BY_INSULIN_RECEPTOR	0.0052	0.05	12	1660	108	35028	REACTOME_SIGNALING_BY_INSULIN_RECEPTOR	ATP6V1B2,ATP6V1E1,ATP6V1G1,CDK1,EEF2K,EIF4EBP1,FGF1,GAB1,GRB10,IRS1,PRKAA2,TRIB3
C2 - KEGG
## Number of genes = 1660
## Number of gene sets = 186
## Background population = 35028
## P-Value cutoff = 1
## FDR cutoff = 0.05
## Found 454/1660 annotated genes
	pval	fdr	set.annotated	set.size	category.annotated	total.annotated	category	hits
KEGG_FOCAL_ADHESION	0	0	52	1660	201	35028	KEGG_FOCAL_ADHESION	BCAR1,CAV1,CAV2,CCND1,COL1A1,COL1A2,COL2A1,COL3A1,COL4A1,COL4A4,COL5A1,COL5A2,COL5A3,COL6A2,COL6A3,CTNNB1,DOCK1,ERBB2,FLT1,FLT4,FN1,ITGA5,ITGA9,KDR,LAMA2,LAMA4,LAMB1,LAMB2,LAMC3,MET,MYL9,MYLK,PARVA,PARVB,PDGFA,PDGFD,PDGFRB,PIK3R3,PRKCG,PTK2,SHC4,SPP1,THBS1,THBS2,TLN2,TNC,TNXB,VCL,VEGFA,VEGFB,VEGFC,VWF
KEGG_ECM_RECEPTOR_INTERACTION	0	0	30	1660	84	35028	KEGG_ECM_RECEPTOR_INTERACTION	AGRN,CD36,COL1A1,COL1A2,COL2A1,COL3A1,COL4A1,COL4A4,COL5A1,COL5A2,COL5A3,COL6A2,COL6A3,DAG1,FN1,ITGA5,ITGA9,LAMA2,LAMA4,LAMB1,LAMB2,LAMC3,SDC1,SDC2,SPP1,THBS1,THBS2,TNC,TNXB,VWF
KEGG_PATHWAYS_IN_CANCER	0	0	48	1660	329	35028	KEGG_PATHWAYS_IN_CANCER	BMP2,CCND1,CDK2,COL4A1,COL4A4,CTBP2,CTNNB1,CYCS,ERBB2,FGF1,FN1,FZD1,FZD2,FZD3,FZD4,FZD6,FZD7,FZD9,GLI2,GLI3,IL6,LAMA2,LAMA4,LAMB1,LAMB2,LAMC3,MECOM,MET,MITF,MMP2,PDGFA,PDGFRB,PIK3R3,PRKCG,PTK2,RALB,RARB,SKP2,SMO,TCF7L1,TCF7L2,TGFB2,TGFB3,VEGFA,VEGFB,VEGFC,WNT6,WNT9A
KEGG_BASAL_CELL_CARCINOMA	0	1e-07	16	1660	55	35028	KEGG_BASAL_CELL_CARCINOMA	BMP2,CTNNB1,FZD1,FZD2,FZD3,FZD4,FZD6,FZD7,FZD9,GLI2,GLI3,SMO,TCF7L1,TCF7L2,WNT6,WNT9A
KEGG_MELANOGENESIS	0	4e-07	21	1660	102	35028	KEGG_MELANOGENESIS	ADCY2,CTNNB1,DCT,EDNRB,FZD1,FZD2,FZD3,FZD4,FZD6,FZD7,FZD9,GNAO1,MC1R,MITF,PRKCG,TCF7L1,TCF7L2,TYR,TYRP1,WNT6,WNT9A
KEGG_AXON_GUIDANCE	2e-07	5.5e-06	22	1660	129	35028	KEGG_AXON_GUIDANCE	CFL2,CXCL12,EFNA1,EFNA4,EFNA5,EFNB2,EPHA3,EPHB4,MET,NTN4,PLXNA1,PLXNB1,PLXNB2,PTK2,SEMA3B,SEMA3G,SEMA4G,SEMA6A,SLIT2,SRGAP1,UNC5B,UNC5C
KEGG_ADHERENS_JUNCTION	2e-06	5.3e-05	15	1660	75	35028	KEGG_ADHERENS_JUNCTION	CTNNB1,CTNND1,ERBB2,FARP2,FER,LMO7,MET,PTPRB,PTPRM,SORBS1,TCF7L1,TCF7L2,TJP1,VCL,WASF1
KEGG_WNT_SIGNALING_PATHWAY	2.8e-06	6.5e-05	22	1660	151	35028	KEGG_WNT_SIGNALING_PATHWAY	CCND1,CTBP2,CTNNB1,FZD1,FZD2,FZD3,FZD4,FZD6,FZD7,FZD9,LRP5,PRICKLE1,PRICKLE2,PRKCG,RUVBL1,SOX17,TCF7L1,TCF7L2,VANGL1,VANGL2,WNT6,WNT9A
KEGG_SMALL_CELL_LUNG_CANCER	8.7e-06	0.00018	15	1660	84	35028	KEGG_SMALL_CELL_LUNG_CANCER	CCND1,CDK2,COL4A1,COL4A4,CYCS,FN1,LAMA2,LAMA4,LAMB1,LAMB2,LAMC3,PIK3R3,PTK2,RARB,SKP2
KEGG_HYPERTROPHIC_CARDIOMYOPATHY_HCM	1e-05	0.00019	15	1660	85	35028	KEGG_HYPERTROPHIC_CARDIOMYOPATHY_HCM	ACE,DAG1,DES,IL6,ITGA5,ITGA9,LAMA2,PRKAA2,SGCD,SGCG,TGFB2,TGFB3,TNNT2,TPM1,TPM2
KEGG_TGF_BETA_SIGNALING_PATHWAY	1.2e-05	0.0002	15	1660	86	35028	KEGG_TGF_BETA_SIGNALING_PATHWAY	ACVR1,ACVR2B,ACVRL1,BMP2,BMP6,ID1,ID3,PITX2,SMAD5,SMAD6,TGFB2,TGFB3,THBS1,THBS2,ZFYVE9
KEGG_CYTOKINE_CYTOKINE_RECEPTOR_INTERACTION	1.4e-05	0.00021	30	1660	269	35028	KEGG_CYTOKINE_CYTOKINE_RECEPTOR_INTERACTION	ACVR1,ACVR2B,ACVRL1,BMP2,CCL11,CCL2,CNTFR,CXCL1,CXCL12,FLT1,FLT4,GHR,IFNLR1,IL13RA1,IL17B,IL6,KDR,LTBR,MET,PDGFA,PDGFRB,PPBP,TGFB2,TGFB3,TNFRSF12A,TNFRSF21,TNFSF18,VEGFA,VEGFB,VEGFC
KEGG_GLUTATHIONE_METABOLISM	1.8e-05	0.00025	11	1660	50	35028	KEGG_GLUTATHIONE_METABOLISM	GGT7,GSTA1,GSTA2,GSTA4,GSTM1,GSTM2,GSTM5,IDH1,IDH2,MGST1,RRM2
KEGG_ARRHYTHMOGENIC_RIGHT_VENTRICULAR_CARDIOMYOPATHY_ARVC	5.4e-05	0.00072	13	1660	76	35028	KEGG_ARRHYTHMOGENIC_RIGHT_VENTRICULAR_CARDIOMYOPATHY_ARVC	CDH2,CTNNB1,DAG1,DES,GJA1,ITGA5,ITGA9,LAMA2,PKP2,SGCD,SGCG,TCF7L1,TCF7L2
KEGG_GAP_JUNCTION	8.4e-05	0.001	14	1660	90	35028	KEGG_GAP_JUNCTION	ADCY2,CDK1,DRD1,GJA1,PDGFA,PDGFD,PDGFRB,PRKCG,PRKG1,TJP1,TUBA1A,TUBB1,TUBB3,TUBB6
KEGG_REGULATION_OF_ACTIN_CYTOSKELETON	0.0001	0.0012	24	1660	216	35028	KEGG_REGULATION_OF_ACTIN_CYTOSKELETON	BCAR1,BDKRB2,CFL2,DOCK1,ENAH,FGD1,FGF1,FN1,GNG12,IQGAP3,ITGA5,ITGA9,MYL9,MYLK,NCKAP1,PDGFA,PDGFD,PDGFRB,PFN2,PFN4,PIK3R3,PTK2,VCL,WASF1
KEGG_LEUKOCYTE_TRANSENDOTHELIAL_MIGRATION	0.00015	0.0016	16	1660	118	35028	KEGG_LEUKOCYTE_TRANSENDOTHELIAL_MIGRATION	BCAR1,CDH5,CTNNB1,CTNND1,CXCL12,JAM3,MAPK12,MAPK13,MMP2,MYL9,PIK3R3,PRKCG,PTK2,RAPGEF3,RAPGEF4,VCL
KEGG_ARGININE_AND_PROLINE_METABOLISM	0.0002	0.002	10	1660	54	35028	KEGG_ARGININE_AND_PROLINE_METABOLISM	ALDH2,CKB,GAMT,MAOA,NOS3,OAT,P4HA2,PRODH,PYCR1,SAT2
KEGG_CELL_ADHESION_MOLECULES_CAMS	0.00021	0.002	17	1660	134	35028	KEGG_CELL_ADHESION_MOLECULES_CAMS	CADM1,CD276,CD34,CDH2,CDH5,ITGA9,JAM3,MPZL1,NCAM1,NEO1,NLGN1,NRCAM,PTPRM,SDC1,SDC2,SELP,SIGLEC1
KEGG_GLYCOSAMINOGLYCAN_DEGRADATION	0.00033	0.0031	6	1660	21	35028	KEGG_GLYCOSAMINOGLYCAN_DEGRADATION	GNS,HEXA,HGSNAT,HPSE,HYAL1,NAGLU
KEGG_EPITHELIAL_CELL_SIGNALING_IN_HELICOBACTER_PYLORI_INFECTION	0.00038	0.0033	11	1660	69	35028	KEGG_EPITHELIAL_CELL_SIGNALING_IN_HELICOBACTER_PYLORI_INFECTION	ATP6V0A1,ATP6V0E2,ATP6V1B2,ATP6V1E1,ATP6V1G1,CXCL1,JAM3,MAPK12,MAPK13,MET,TJP1
KEGG_DILATED_CARDIOMYOPATHY	0.00039	0.0033	13	1660	92	35028	KEGG_DILATED_CARDIOMYOPATHY	ADCY2,DAG1,DES,ITGA5,ITGA9,LAMA2,SGCD,SGCG,TGFB2,TGFB3,TNNT2,TPM1,TPM2
KEGG_LYSOSOME	0.00073	0.0059	15	1660	123	35028	KEGG_LYSOSOME	ARSG,ATP6V0A1,CD63,GAA,GALC,GGA2,GNS,HEXA,HGSNAT,HYAL1,LAMP1,LAPTM4A,LAPTM4B,NAGLU,SORT1
KEGG_VEGF_SIGNALING_PATHWAY	0.00088	0.0068	11	1660	76	35028	KEGG_VEGF_SIGNALING_PATHWAY	KDR,MAPK12,MAPK13,NOS3,PIK3R3,PLA2G2E,PLA2G3,PLA2G4A,PRKCG,PTK2,VEGFA
KEGG_VASCULAR_SMOOTH_MUSCLE_CONTRACTION	0.0011	0.0082	14	1660	115	35028	KEGG_VASCULAR_SMOOTH_MUSCLE_CONTRACTION	ACTA2,ADCY2,AVPR1A,CALD1,EDNRA,MYH11,MYL9,MYLK,NPR2,PLA2G2E,PLA2G3,PLA2G4A,PRKCG,PRKG1
KEGG_VIBRIO_CHOLERAE_INFECTION	0.0012	0.0085	9	1660	56	35028	KEGG_VIBRIO_CHOLERAE_INFECTION	ATP6V0A1,ATP6V0E2,ATP6V1B2,ATP6V1E1,ATP6V1G1,KDELR3,PDIA4,PRKCG,TJP1
KEGG_N_GLYCAN_BIOSYNTHESIS	0.0013	0.009	8	1660	46	35028	KEGG_N_GLYCAN_BIOSYNTHESIS	ALG14,ALG2,ALG6,B4GALT2,MAN1C1,MGAT3,MGAT4B,RPN1
KEGG_PPAR_SIGNALING_PATHWAY	0.0015	0.0098	10	1660	69	35028	KEGG_PPAR_SIGNALING_PATHWAY	ACSL3,CD36,CPT1C,DBI,FABP3,FABP4,FABP7,FADS2,ME1,SORBS1
KEGG_DRUG_METABOLISM_CYTOCHROME_P450	0.002	0.013	10	1660	72	35028	KEGG_DRUG_METABOLISM_CYTOCHROME_P450	ALDH1A3,AOX1,GSTA1,GSTA2,GSTA4,GSTM1,GSTM2,GSTM5,MAOA,MGST1
KEGG_ALDOSTERONE_REGULATED_SODIUM_REABSORPTION	0.0033	0.021	7	1660	42	35028	KEGG_ALDOSTERONE_REGULATED_SODIUM_REABSORPTION	ATP1A1,ATP1B2,IRS1,NEDD4L,PIK3R3,PRKCG,SLC9A3R2
KEGG_BLADDER_CANCER	0.0038	0.023	7	1660	43	35028	KEGG_BLADDER_CANCER	CCND1,ERBB2,MMP2,THBS1,VEGFA,VEGFB,VEGFC
KEGG_ETHER_LIPID_METABOLISM	0.0041	0.024	6	1660	33	35028	KEGG_ETHER_LIPID_METABOLISM	ENPP2,LPCAT2,PLA2G2E,PLA2G3,PLA2G4A,PLA2G7
KEGG_VALINE_LEUCINE_AND_ISOLEUCINE_DEGRADATION	0.0044	0.025	7	1660	44	35028	KEGG_VALINE_LEUCINE_AND_ISOLEUCINE_DEGRADATION	ABAT,ACAT2,ALDH2,AOX1,BCAT1,BCKDHB,OXCT1
KEGG_CALCIUM_SIGNALING_PATHWAY	0.0049	0.027	17	1660	178	35028	KEGG_CALCIUM_SIGNALING_PATHWAY	ADCY2,AVPR1A,BDKRB2,DRD1,EDNRA,EDNRB,ERBB2,MYLK,NOS3,P2RX1,PDE1A,PDGFRB,PHKA1,PRKCG,SLC25A4,TACR2,VDAC1
KEGG_P53_SIGNALING_PATHWAY	0.0052	0.027	9	1660	69	35028	KEGG_P53_SIGNALING_PATHWAY	CCNB1,CCND1,CDK1,CDK2,CYCS,GTSE1,RRM2,STEAP3,THBS1
KEGG_PANCREATIC_CANCER	0.0057	0.029	9	1660	70	35028	KEGG_PANCREATIC_CANCER	CCND1,ERBB2,PIK3R3,RALB,TGFB2,TGFB3,VEGFA,VEGFB,VEGFC
KEGG_DORSO_VENTRAL_AXIS_FORMATION	0.0057	0.029	5	1660	25	35028	KEGG_DORSO_VENTRAL_AXIS_FORMATION	CPEB1,NOTCH3,NOTCH4,SPIRE1,SPIRE2
KEGG_GALACTOSE_METABOLISM	0.0068	0.033	5	1660	26	35028	KEGG_GALACTOSE_METABOLISM	B4GALT2,GAA,HK2,PGM2,UGP2
KEGG_COLORECTAL_CANCER	0.0087	0.041	8	1660	62	35028	KEGG_COLORECTAL_CANCER	CCND1,CTNNB1,CYCS,PIK3R3,TCF7L1,TCF7L2,TGFB2,TGFB3
KEGG_PROSTATE_CANCER	0.0094	0.044	10	1660	89	35028	KEGG_PROSTATE_CANCER	CCND1,CDK2,CTNNB1,ERBB2,PDGFA,PDGFD,PDGFRB,PIK3R3,TCF7L1,TCF7L2
KEGG_HISTIDINE_METABOLISM	0.011	0.049	5	1660	29	35028	KEGG_HISTIDINE_METABOLISM	ACY3,ALDH1A3,ALDH2,AMDHD1,MAOA
KEGG_ALPHA_LINOLENIC_ACID_METABOLISM	0.011	0.049	4	1660	19	35028	KEGG_ALPHA_LINOLENIC_ACID_METABOLISM	FADS2,PLA2G2E,PLA2G3,PLA2G4A

## Sheet: CD8 UP
C2 - Biocarta
## Number of genes = 691
## Number of gene sets = 217
## Background population = 35028
## P-Value cutoff = 1
## FDR cutoff = 0.05
## Found 86/691 annotated genes
	pval	fdr	set.annotated	set.size	category.annotated	total.annotated	category	hits
BIOCARTA_NKT_PATHWAY	0	7e-07	9	691	29	35028	BIOCARTA_NKT_PATHWAY	CCR2,CCR4,CCR5,CD28,CD4,CD40LG,IFNGR1,IL12RB2,IL18R1
BIOCARTA_MONOCYTE_PATHWAY	0	2.7e-06	6	691	11	35028	BIOCARTA_MONOCYTE_PATHWAY	ICAM1,ITGA4,ITGAL,ITGAM,ITGB2,SELL
BIOCARTA_LYM_PATHWAY	0	3.5e-06	6	691	12	35028	BIOCARTA_LYM_PATHWAY	ICAM1,ITGA4,ITGAL,ITGB2,SELL,VCAM1
BIOCARTA_THELPER_PATHWAY	2e-07	8.2e-06	6	691	14	35028	BIOCARTA_THELPER_PATHWAY	CD28,CD4,ICAM1,ITGAL,ITGB2,PTPRC
BIOCARTA_IL7_PATHWAY	6e-07	2.6e-05	6	691	17	35028	BIOCARTA_IL7_PATHWAY	EP300,IL7R,JAK1,PIK3CG,PIK3R1,PTK2B
BIOCARTA_BLYMPHOCYTE_PATHWAY	1.2e-06	3.9e-05	5	691	11	35028	BIOCARTA_BLYMPHOCYTE_PATHWAY	FCGR2B,ICAM1,ITGAL,ITGB2,PTPRC
BIOCARTA_TH1TH2_PATHWAY	1.3e-06	3.9e-05	6	691	19	35028	BIOCARTA_TH1TH2_PATHWAY	CD28,CD40LG,CD86,IFNGR1,IL12RB2,IL18R1
BIOCARTA_NKCELLS_PATHWAY	1.8e-06	4.8e-05	6	691	20	35028	BIOCARTA_NKCELLS_PATHWAY	KLRC1,KLRC2,KLRC3,KLRD1,PIK3R1,PTK2B
BIOCARTA_CTLA4_PATHWAY	2.4e-06	5.9e-05	6	691	21	35028	BIOCARTA_CTLA4_PATHWAY	CD28,CD86,CTLA4,ICOS,ITK,PIK3R1
BIOCARTA_TCYTOTOXIC_PATHWAY	5.1e-06	0.00011	5	691	14	35028	BIOCARTA_TCYTOTOXIC_PATHWAY	CD28,ICAM1,ITGAL,ITGB2,PTPRC
BIOCARTA_PAR1_PATHWAY	6.9e-06	0.00014	7	691	37	35028	BIOCARTA_PAR1_PATHWAY	ARHGEF3,ARHGEF6,PIK3CG,PIK3R1,PRKCB,PTK2B,ROCK1
BIOCARTA_GRANULOCYTES_PATHWAY	7.5e-06	0.00014	5	691	15	35028	BIOCARTA_GRANULOCYTES_PATHWAY	ICAM1,ITGAL,ITGAM,ITGB2,SELL
BIOCARTA_FCER1_PATHWAY	1.4e-05	0.00023	7	691	41	35028	BIOCARTA_FCER1_PATHWAY	FCER1G,NFATC1,NFATC3,PIK3CG,PIK3R1,PPP3CC,PRKCB
BIOCARTA_NO2IL12_PATHWAY	1.5e-05	0.00023	5	691	17	35028	BIOCARTA_NO2IL12_PATHWAY	CCR5,CD4,IL12RB2,JAK2,STAT4
BIOCARTA_LAIR_PATHWAY	2e-05	0.00029	5	691	18	35028	BIOCARTA_LAIR_PATHWAY	ICAM1,ITGA4,ITGAL,ITGB2,VCAM1
BIOCARTA_TCR_PATHWAY	4.7e-05	0.00064	7	691	49	35028	BIOCARTA_TCR_PATHWAY	NFATC1,NFATC3,PIK3CG,PIK3R1,PPP3CC,PRKCB,PTPN7
BIOCARTA_IL12_PATHWAY	7.4e-05	0.00094	5	691	23	35028	BIOCARTA_IL12_PATHWAY	CCR5,IL12RB2,IL18R1,JAK2,STAT4
BIOCARTA_NFAT_PATHWAY	0.00011	0.0014	7	691	56	35028	BIOCARTA_NFAT_PATHWAY	CAMK4,IGF1,NFATC1,NFATC3,PIK3CG,PIK3R1,PPP3CC
BIOCARTA_HDAC_PATHWAY	0.00038	0.0041	5	691	32	35028	BIOCARTA_HDAC_PATHWAY	IGF1,NFATC1,PIK3CG,PIK3R1,PPP3CC
BIOCARTA_PDGF_PATHWAY	0.00038	0.0041	5	691	32	35028	BIOCARTA_PDGF_PATHWAY	JAK1,PIK3CG,PIK3R1,PRKCB,STAT4
BIOCARTA_TGFB_PATHWAY	0.00046	0.0047	4	691	19	35028	BIOCARTA_TGFB_PATHWAY	EP300,SKIL,SMAD7,TGFBR2
BIOCARTA_CCR5_PATHWAY	0.00057	0.0056	4	691	20	35028	BIOCARTA_CCR5_PATHWAY	CCL2,CCR5,PRKCB,PTK2B
BIOCARTA_CALCINEURIN_PATHWAY	0.00069	0.0065	4	691	21	35028	BIOCARTA_CALCINEURIN_PATHWAY	NFATC1,NFATC3,PPP3CC,PRKCB
BIOCARTA_BCR_PATHWAY	0.00076	0.0069	5	691	37	35028	BIOCARTA_BCR_PATHWAY	BLNK,NFATC1,NFATC3,PPP3CC,PRKCB
BIOCARTA_GCR_PATHWAY	0.00083	0.0072	4	691	22	35028	BIOCARTA_GCR_PATHWAY	ADRB2,NR3C1,PIK3CG,PIK3R1
BIOCARTA_MEF2D_PATHWAY	0.00099	0.0082	4	691	23	35028	BIOCARTA_MEF2D_PATHWAY	EP300,NFATC1,PPP3CC,PRKCB
BIOCARTA_TCAPOPTOSIS_PATHWAY	0.0011	0.009	3	691	11	35028	BIOCARTA_TCAPOPTOSIS_PATHWAY	CCR5,CD28,CD4
BIOCARTA_TPO_PATHWAY	0.0012	0.009	4	691	24	35028	BIOCARTA_TPO_PATHWAY	JAK2,PIK3CG,PIK3R1,PRKCB
BIOCARTA_ASBCELL_PATHWAY	0.0015	0.011	3	691	12	35028	BIOCARTA_ASBCELL_PATHWAY	CD28,CD4,CD40LG
BIOCARTA_CBL_PATHWAY	0.0019	0.014	3	691	13	35028	BIOCARTA_CBL_PATHWAY	CSF1R,PRKCB,SH3KBP1
BIOCARTA_GH_PATHWAY	0.0021	0.015	4	691	28	35028	BIOCARTA_GH_PATHWAY	JAK2,PIK3CG,PIK3R1,PRKCB
BIOCARTA_CLASSIC_PATHWAY	0.0024	0.016	3	691	14	35028	BIOCARTA_CLASSIC_PATHWAY	C1QA,C1QB,C1QC
BIOCARTA_CTL_PATHWAY	0.0029	0.019	3	691	15	35028	BIOCARTA_CTL_PATHWAY	ICAM1,ITGAL,ITGB2
BIOCARTA_LONGEVITY_PATHWAY	0.0029	0.019	3	691	15	35028	BIOCARTA_LONGEVITY_PATHWAY	IGF1,PIK3CG,PIK3R1
BIOCARTA_EGF_PATHWAY	0.0031	0.019	4	691	31	35028	BIOCARTA_EGF_PATHWAY	JAK1,PIK3R1,PRKCB,STAT4
BIOCARTA_MYOSIN_PATHWAY	0.0031	0.019	4	691	31	35028	BIOCARTA_MYOSIN_PATHWAY	ARHGEF3,ARHGEF6,PRKCB,ROCK1
BIOCARTA_ACH_PATHWAY	0.0035	0.02	3	691	16	35028	BIOCARTA_ACH_PATHWAY	PIK3CG,PIK3R1,PTK2B
BIOCARTA_IL22BP_PATHWAY	0.0035	0.02	3	691	16	35028	BIOCARTA_IL22BP_PATHWAY	JAK1,JAK2,STAT4
BIOCARTA_PPARA_PATHWAY	0.0057	0.031	5	691	58	35028	BIOCARTA_PPARA_PATHWAY	EP300,LPL,PIK3CG,PIK3R1,PRKCB
BIOCARTA_COMP_PATHWAY	0.0059	0.031	3	691	19	35028	BIOCARTA_COMP_PATHWAY	C1QA,C1QB,C1QC
BIOCARTA_GPCR_PATHWAY	0.0059	0.031	4	691	37	35028	BIOCARTA_GPCR_PATHWAY	NFATC1,NFATC3,PPP3CC,PRKCB
BIOCARTA_IGF1_PATHWAY	0.0078	0.04	3	691	21	35028	BIOCARTA_IGF1_PATHWAY	IGF1,PIK3CG,PIK3R1
BIOCARTA_HER2_PATHWAY	0.0089	0.045	3	691	22	35028	BIOCARTA_HER2_PATHWAY	EP300,PIK3CG,PIK3R1
BIOCARTA_CASPASE_PATHWAY	0.01	0.048	3	691	23	35028	BIOCARTA_CASPASE_PATHWAY	BIRC2,CASP1,CASP4
BIOCARTA_CTCF_PATHWAY	0.01	0.048	3	691	23	35028	BIOCARTA_CTCF_PATHWAY	PIK3CG,PIK3R1,TGFBR2
BIOCARTA_GLEEVEC_PATHWAY	0.01	0.048	3	691	23	35028	BIOCARTA_GLEEVEC_PATHWAY	JAK2,PIK3CG,PIK3R1
C2 - Reactome
## Number of genes = 691
## Number of gene sets = 674
## Background population = 35028
## P-Value cutoff = 1
## FDR cutoff = 0.05
## Found 219/691 annotated genes
	pval	fdr	set.annotated	set.size	category.annotated	total.annotated	category	hits
REACTOME_IMMUNE_SYSTEM	0	0	96	691	936	35028	REACTOME_IMMUNE_SYSTEM	ADAR,AIM2,BIRC2,BLNK,BTLA,C1QA,C1QB,C1QC,CARD11,CASP1,CASP4,CBLB,CCR2,CD200R1,CD226,CD274,CD28,CD4,CD40LG,CD55,CD86,CD96,CFH,CTLA4,CTSC,CTSH,CTSS,CUL3,CYBB,CYLD,DTX3L,EP300,ERAP1,FCGR2B,FYB,GBP4,GBP5,GBP6,GBP7,ICAM1,ICOS,IFIH1,IFIT1,IFIT3,IFNGR1,IKBKE,IL7R,IRF7,IRF9,ITGAL,ITGB2,ITK,ITPR3,JAK1,JAK2,JAML,KLRC1,KLRD1,KLRK1,LCP2,LNPEP,LY86,MALT1,MRC1,MX1,MX2,NUP153,OAS3,PELI1,PIK3AP1,PIK3R1,PRKCB,PRK…
REACTOME_ADAPTIVE_IMMUNE_SYSTEM	0	0	52	691	542	35028	REACTOME_ADAPTIVE_IMMUNE_SYSTEM	BLNK,BTLA,CARD11,CBLB,CD200R1,CD226,CD274,CD28,CD4,CD40LG,CD86,CD96,CTLA4,CTSC,CTSH,CTSS,CUL3,CYBB,DTX3L,ERAP1,FCGR2B,FYB,ICAM1,ICOS,ITGAL,ITGB2,ITK,ITPR3,JAML,KLRC1,KLRD1,KLRK1,LCP2,LNPEP,MALT1,MRC1,PIK3AP1,PIK3R1,PRKCB,PRKCQ,PTPRC,RAP1GAP2,RASGRP1,REL,RNF138,SELL,SH3KBP1,TRAT1,TRIM21,TRIM36,ULBP1,VCAM1
REACTOME_IMMUNOREGULATORY_INTERACTIONS_BETWEEN_A_LYMPHOID_AND_A_NON_LYMPHOID_CELL	0	0	15	691	71	35028	REACTOME_IMMUNOREGULATORY_INTERACTIONS_BETWEEN_A_LYMPHOID_AND_A_NON_LYMPHOID_CELL	CD200R1,CD226,CD40LG,CD96,FCGR2B,ICAM1,ITGAL,ITGB2,JAML,KLRC1,KLRD1,KLRK1,SELL,ULBP1,VCAM1
REACTOME_INNATE_IMMUNE_SYSTEM	0	0	27	691	280	35028	REACTOME_INNATE_IMMUNE_SYSTEM	AIM2,BIRC2,C1QA,C1QB,C1QC,CASP1,CASP4,CCR2,CD4,CD55,CFH,CTSS,CYLD,EP300,IFIH1,IKBKE,IRF7,LY86,PELI1,RIPK1,RNF125,RPS6KA5,TLR1,TLR6,TLR7,TLR8,TNFAIP3
REACTOME_CYTOKINE_SIGNALING_IN_IMMUNE_SYSTEM	0	0	26	691	270	35028	REACTOME_CYTOKINE_SIGNALING_IN_IMMUNE_SYSTEM	ADAR,BLNK,CASP1,GBP4,GBP5,GBP6,GBP7,ICAM1,IFIT1,IFIT3,IFNGR1,IL7R,IRF7,IRF9,JAK1,JAK2,MX1,MX2,NUP153,OAS3,PELI1,PIK3R1,PTK2B,RANBP2,SP100,VCAM1
REACTOME_INTERFERON_SIGNALING	0	0	20	691	159	35028	REACTOME_INTERFERON_SIGNALING	ADAR,GBP4,GBP5,GBP6,GBP7,ICAM1,IFIT1,IFIT3,IFNGR1,IRF7,IRF9,JAK1,JAK2,MX1,MX2,NUP153,OAS3,RANBP2,SP100,VCAM1
REACTOME_INTERFERON_GAMMA_SIGNALING	0	0	13	691	63	35028	REACTOME_INTERFERON_GAMMA_SIGNALING	GBP4,GBP5,GBP6,GBP7,ICAM1,IFNGR1,IRF7,IRF9,JAK1,JAK2,OAS3,SP100,VCAM1
REACTOME_HEMOSTASIS	0	1e-07	32	691	467	35028	REACTOME_HEMOSTASIS	ATP1B1,ATP2B2,CD48,DGKA,DOCK2,DOK2,EP300,F13A1,F7,FCER1G,GATA3,IRF7,ITGAL,ITGAM,ITGB2,ITPR3,JAK2,JAML,LCP2,P2RY12,PDE3B,PF4,PIK3CG,PIK3R1,PIK3R5,PLEK,PRKCB,PRKCQ,RASGRP1,SELL,TRPC7,VAV3
REACTOME_SIGNALING_BY_GPCR	1e-07	6.2e-06	44	691	922	35028	REACTOME_SIGNALING_BY_GPCR	ADRB2,ARHGEF3,ARHGEF6,C3AR1,C5AR1,CAMK4,CCL2,CCL7,CCR2,CCR4,CCR5,CCR9,CD55,CX3CR1,CXCL16,CYSLTR1,CYSLTR2,DGKA,F2RL1,GPR55,GPR65,HRH2,HRH4,ITPR3,P2RY10,P2RY12,PDE3B,PF4,PIK3CG,PIK3R1,PIK3R5,PLCB2,PREX1,PRKCB,PRKCQ,PTGER4,RASGRP1,RGS1,RGS18,RGS2,ROCK1,TRPC7,VAV3,WNT11
REACTOME_TCR_SIGNALING	1e-07	6.2e-06	10	691	54	35028	REACTOME_TCR_SIGNALING	CARD11,CD4,FYB,ITK,LCP2,MALT1,PIK3R1,PRKCQ,PTPRC,TRAT1
REACTOME_CLASS_A1_RHODOPSIN_LIKE_RECEPTORS	2e-07	1.5e-05	22	691	307	35028	REACTOME_CLASS_A1_RHODOPSIN_LIKE_RECEPTORS	ADRB2,C3AR1,C5AR1,CCL2,CCL7,CCR2,CCR4,CCR5,CCR9,CX3CR1,CXCL16,CYSLTR1,CYSLTR2,F2RL1,GPR55,GPR65,HRH2,HRH4,P2RY10,P2RY12,PF4,PTGER4
REACTOME_GPCR_DOWNSTREAM_SIGNALING	9e-07	5.1e-05	38	691	806	35028	REACTOME_GPCR_DOWNSTREAM_SIGNALING	ADRB2,ARHGEF3,ARHGEF6,C3AR1,C5AR1,CCR2,CCR4,CCR5,CCR9,CXCL16,CYSLTR1,CYSLTR2,DGKA,F2RL1,GPR55,GPR65,HRH2,HRH4,ITPR3,P2RY10,P2RY12,PDE3B,PF4,PIK3CG,PIK3R1,PIK3R5,PLCB2,PREX1,PRKCB,PRKCQ,PTGER4,RASGRP1,RGS1,RGS18,RGS2,ROCK1,TRPC7,VAV3
REACTOME_CHEMOKINE_RECEPTORS_BIND_CHEMOKINES	1.9e-06	9.9e-05	9	691	58	35028	REACTOME_CHEMOKINE_RECEPTORS_BIND_CHEMOKINES	CCL2,CCL7,CCR2,CCR4,CCR5,CCR9,CX3CR1,CXCL16,PF4
REACTOME_CELL_SURFACE_INTERACTIONS_AT_THE_VASCULAR_WALL	2.1e-06	9.9e-05	11	691	92	35028	REACTOME_CELL_SURFACE_INTERACTIONS_AT_THE_VASCULAR_WALL	ATP1B1,CD48,DOK2,FCER1G,ITGAL,ITGAM,ITGB2,JAML,PF4,PIK3R1,SELL
REACTOME_GPCR_LIGAND_BINDING	2.7e-06	0.00012	24	691	410	35028	REACTOME_GPCR_LIGAND_BINDING	ADRB2,C3AR1,C5AR1,CCL2,CCL7,CCR2,CCR4,CCR5,CCR9,CD55,CX3CR1,CXCL16,CYSLTR1,CYSLTR2,F2RL1,GPR55,GPR65,HRH2,HRH4,P2RY10,P2RY12,PF4,PTGER4,WNT11
REACTOME_PLATELET_ACTIVATION_SIGNALING_AND_AGGREGATION	4.3e-06	0.00018	16	691	208	35028	REACTOME_PLATELET_ACTIVATION_SIGNALING_AND_AGGREGATION	DGKA,F13A1,FCER1G,ITPR3,LCP2,P2RY12,PF4,PIK3CG,PIK3R1,PIK3R5,PLEK,PRKCB,PRKCQ,RASGRP1,TRPC7,VAV3
REACTOME_INTERFERON_ALPHA_BETA_SIGNALING	4.5e-06	0.00018	9	691	64	35028	REACTOME_INTERFERON_ALPHA_BETA_SIGNALING	ADAR,IFIT1,IFIT3,IRF7,IRF9,JAK1,MX1,MX2,OAS3
REACTOME_ANTIGEN_ACTIVATES_B_CELL_RECEPTOR_LEADING_TO_GENERATION_OF_SECOND_MESSENGERS	1.9e-05	0.00068	6	691	29	35028	REACTOME_ANTIGEN_ACTIVATES_B_CELL_RECEPTOR_LEADING_TO_GENERATION_OF_SECOND_MESSENGERS	BLNK,CBLB,ITPR3,PIK3AP1,PIK3R1,SH3KBP1
REACTOME_G_ALPHA_Q_SIGNALLING_EVENTS	1.9e-05	0.00068	14	691	184	35028	REACTOME_G_ALPHA_Q_SIGNALLING_EVENTS	CYSLTR1,CYSLTR2,DGKA,F2RL1,GPR65,ITPR3,P2RY10,PIK3R1,PLCB2,PRKCQ,RASGRP1,RGS18,RGS2,TRPC7
REACTOME_TOLL_RECEPTOR_CASCADES	2.5e-05	0.00084	11	691	119	35028	REACTOME_TOLL_RECEPTOR_CASCADES	CTSS,IKBKE,IRF7,LY86,PELI1,RIPK1,RPS6KA5,TLR1,TLR6,TLR7,TLR8
REACTOME_GPVI_MEDIATED_ACTIVATION_CASCADE	2.8e-05	0.00088	6	691	31	35028	REACTOME_GPVI_MEDIATED_ACTIVATION_CASCADE	FCER1G,LCP2,PIK3CG,PIK3R1,PIK3R5,VAV3
REACTOME_INTEGRIN_CELL_SURFACE_INTERACTIONS	2.9e-05	0.00088	9	691	80	35028	REACTOME_INTEGRIN_CELL_SURFACE_INTERACTIONS	ICAM1,ITGAE,ITGAL,ITGAM,ITGB2,JAML,RASGRP1,SPP1,VCAM1
REACTOME_COSTIMULATION_BY_THE_CD28_FAMILY	3.3e-05	0.00096	8	691	63	35028	REACTOME_COSTIMULATION_BY_THE_CD28_FAMILY	BTLA,CD274,CD28,CD4,CD86,CTLA4,ICOS,PIK3R1
REACTOME_SIGNALING_BY_THE_B_CELL_RECEPTOR_BCR	4.2e-05	0.0012	11	691	126	35028	REACTOME_SIGNALING_BY_THE_B_CELL_RECEPTOR_BCR	BLNK,CARD11,CBLB,ITPR3,MALT1,PIK3AP1,PIK3R1,PRKCB,RASGRP1,REL,SH3KBP1
REACTOME_GASTRIN_CREB_SIGNALLING_PATHWAY_VIA_PKC_AND_MAPK	6.3e-05	0.0017	14	691	205	35028	REACTOME_GASTRIN_CREB_SIGNALLING_PATHWAY_VIA_PKC_AND_MAPK	CYSLTR1,CYSLTR2,DGKA,F2RL1,GPR65,ITPR3,P2RY10,PIK3R1,PLCB2,PRKCQ,RASGRP1,RGS18,RGS2,TRPC7
REACTOME_DOWNSTREAM_TCR_SIGNALING	8e-05	0.0021	6	691	37	35028	REACTOME_DOWNSTREAM_TCR_SIGNALING	CARD11,CD4,MALT1,PIK3R1,PRKCQ,TRAT1
REACTOME_RIG_I_MDA5_MEDIATED_INDUCTION_OF_IFN_ALPHA_BETA_PATHWAYS	9.6e-05	0.0024	8	691	73	35028	REACTOME_RIG_I_MDA5_MEDIATED_INDUCTION_OF_IFN_ALPHA_BETA_PATHWAYS	CYLD,EP300,IFIH1,IKBKE,IRF7,RIPK1,RNF125,TNFAIP3
REACTOME_EFFECTS_OF_PIP2_HYDROLYSIS	0.00011	0.0027	5	691	25	35028	REACTOME_EFFECTS_OF_PIP2_HYDROLYSIS	DGKA,ITPR3,PRKCQ,RASGRP1,TRPC7
REACTOME_TRAF3_DEPENDENT_IRF_ACTIVATION_PATHWAY	0.00013	0.003	4	691	14	35028	REACTOME_TRAF3_DEPENDENT_IRF_ACTIVATION_PATHWAY	EP300,IFIH1,IKBKE,IRF7
REACTOME_G_ALPHA_I_SIGNALLING_EVENTS	0.00015	0.0034	13	691	196	35028	REACTOME_G_ALPHA_I_SIGNALLING_EVENTS	C3AR1,C5AR1,CCR2,CCR4,CCR5,CCR9,CXCL16,GPR55,HRH4,P2RY12,PF4,RGS1,RGS18
REACTOME_NUCLEOTIDE_BINDING_DOMAIN_LEUCINE_RICH_REPEAT_CONTAINING_RECEPTOR_NLR_SIGNALING_PATHWAYS	0.00028	0.0059	6	691	46	35028	REACTOME_NUCLEOTIDE_BINDING_DOMAIN_LEUCINE_RICH_REPEAT_CONTAINING_RECEPTOR_NLR_SIGNALING_PATHWAYS	AIM2,BIRC2,CASP1,CASP4,CYLD,TNFAIP3
REACTOME_NOD1_2_SIGNALING_PATHWAY	0.00028	0.0059	5	691	30	35028	REACTOME_NOD1_2_SIGNALING_PATHWAY	BIRC2,CASP1,CASP4,CYLD,TNFAIP3
REACTOME_NEGATIVE_REGULATORS_OF_RIG_I_MDA5_SIGNALING	0.00033	0.0065	5	691	31	35028	REACTOME_NEGATIVE_REGULATORS_OF_RIG_I_MDA5_SIGNALING	CYLD,IFIH1,IKBKE,RNF125,TNFAIP3
REACTOME_SYNTHESIS_OF_PIPS_AT_THE_PLASMA_MEMBRANE	0.00033	0.0065	5	691	31	35028	REACTOME_SYNTHESIS_OF_PIPS_AT_THE_PLASMA_MEMBRANE	MTMR1,PIK3CG,PIK3R1,PIK3R5,PIP4K2A
REACTOME_COMPLEMENT_CASCADE	0.00038	0.0073	5	691	32	35028	REACTOME_COMPLEMENT_CASCADE	C1QA,C1QB,C1QC,CD55,CFH
REACTOME_PEPTIDE_LIGAND_BINDING_RECEPTORS	0.00042	0.0079	12	691	190	35028	REACTOME_PEPTIDE_LIGAND_BINDING_RECEPTORS	C3AR1,C5AR1,CCL2,CCL7,CCR2,CCR4,CCR5,CCR9,CX3CR1,CXCL16,F2RL1,PF4
REACTOME_ION_TRANSPORT_BY_P_TYPE_ATPASES	0.00051	0.0093	5	691	34	35028	REACTOME_ION_TRANSPORT_BY_P_TYPE_ATPASES	ATP10A,ATP11B,ATP1B1,ATP2B2,ATP8B4
REACTOME_TRANSMEMBRANE_TRANSPORT_OF_SMALL_MOLECULES	0.00064	0.011	19	691	413	35028	REACTOME_TRANSMEMBRANE_TRANSPORT_OF_SMALL_MOLECULES	ABCD2,AQP9,ATP10A,ATP11B,ATP1B1,ATP2B2,ATP6V0D2,ATP8B4,HK3,NUP153,RANBP2,SLC11A1,SLC14A1,SLC16A10,SLC26A2,SLC28A2,SLC41A2,SLC9A7,SLC9A9
REACTOME_CREATION_OF_C4_AND_C2_ACTIVATORS	0.00083	0.014	3	691	10	35028	REACTOME_CREATION_OF_C4_AND_C2_ACTIVATORS	C1QA,C1QB,C1QC
REACTOME_TRAF6_MEDIATED_IRF7_ACTIVATION_IN_TLR7_8_OR_9_SIGNALING	0.00083	0.014	3	691	10	35028	REACTOME_TRAF6_MEDIATED_IRF7_ACTIVATION_IN_TLR7_8_OR_9_SIGNALING	IRF7,TLR7,TLR8
REACTOME_IL_7_SIGNALING	0.0011	0.018	3	691	11	35028	REACTOME_IL_7_SIGNALING	IL7R,JAK1,PIK3R1
REACTOME_SIGNALING_BY_ILS	0.0013	0.021	8	691	107	35028	REACTOME_SIGNALING_BY_ILS	BLNK,CASP1,IL7R,JAK1,JAK2,PELI1,PIK3R1,PTK2B
REACTOME_NRAGE_SIGNALS_DEATH_THROUGH_JNK	0.0015	0.024	5	691	43	35028	REACTOME_NRAGE_SIGNALS_DEATH_THROUGH_JNK	ARHGEF3,ARHGEF6,BCL2L11,PREX1,VAV3
REACTOME_GENERATION_OF_SECOND_MESSENGER_MOLECULES	0.0018	0.028	4	691	27	35028	REACTOME_GENERATION_OF_SECOND_MESSENGER_MOLECULES	CD4,FYB,ITK,LCP2
REACTOME_ANTIVIRAL_MECHANISM_BY_IFN_STIMULATED_GENES	0.0019	0.029	6	691	66	35028	REACTOME_ANTIVIRAL_MECHANISM_BY_IFN_STIMULATED_GENES	IFIT1,JAK1,MX1,MX2,NUP153,RANBP2
REACTOME_THE_ROLE_OF_NEF_IN_HIV1_REPLICATION_AND_DISEASE_PATHOGENESIS	0.0021	0.031	4	691	28	35028	REACTOME_THE_ROLE_OF_NEF_IN_HIV1_REPLICATION_AND_DISEASE_PATHOGENESIS	CD28,CD4,DOCK2,ELMO1
REACTOME_REGULATION_OF_IFNG_SIGNALING	0.0024	0.034	3	691	14	35028	REACTOME_REGULATION_OF_IFNG_SIGNALING	IFNGR1,JAK1,JAK2
REACTOME_ACTIVATED_TLR4_SIGNALLING	0.0025	0.034	7	691	93	35028	REACTOME_ACTIVATED_TLR4_SIGNALLING	IKBKE,IRF7,PELI1,RIPK1,RPS6KA5,TLR1,TLR6
REACTOME_PI_METABOLISM	0.0025	0.034	5	691	48	35028	REACTOME_PI_METABOLISM	MTMR1,PIK3CG,PIK3R1,PIK3R5,PIP4K2A
REACTOME_TRAF6_MEDIATED_IRF7_ACTIVATION	0.0027	0.037	4	691	30	35028	REACTOME_TRAF6_MEDIATED_IRF7_ACTIVATION	EP300,IFIH1,IKBKE,IRF7
REACTOME_TRAFFICKING_AND_PROCESSING_OF_ENDOSOMAL_TLR	0.0029	0.039	3	691	15	35028	REACTOME_TRAFFICKING_AND_PROCESSING_OF_ENDOSOMAL_TLR	CTSS,TLR7,TLR8
REACTOME_G_ALPHA1213_SIGNALLING_EVENTS	0.0034	0.044	6	691	74	35028	REACTOME_G_ALPHA1213_SIGNALLING_EVENTS	ARHGEF3,ARHGEF6,PIK3R1,PREX1,ROCK1,VAV3
REACTOME_EICOSANOID_LIGAND_BINDING_RECEPTORS	0.0035	0.044	3	691	16	35028	REACTOME_EICOSANOID_LIGAND_BINDING_RECEPTORS	CYSLTR1,CYSLTR2,PTGER4
REACTOME_INITIAL_TRIGGERING_OF_COMPLEMENT	0.0035	0.044	3	691	16	35028	REACTOME_INITIAL_TRIGGERING_OF_COMPLEMENT	C1QA,C1QB,C1QC
C2 - KEGG
## Number of genes = 691
## Number of gene sets = 186
## Background population = 35028
## P-Value cutoff = 1
## FDR cutoff = 0.05
## Found 203/691 annotated genes
	pval	fdr	set.annotated	set.size	category.annotated	total.annotated	category	hits
KEGG_NATURAL_KILLER_CELL_MEDIATED_CYTOTOXICITY	0	0	24	691	137	35028	KEGG_NATURAL_KILLER_CELL_MEDIATED_CYTOTOXICITY	CD48,CHP2,FCER1G,ICAM1,IFNGR1,ITGAL,ITGB2,KLRC1,KLRC2,KLRC3,KLRD1,KLRK1,LCP2,NFATC1,NFATC3,PIK3CG,PIK3R1,PIK3R5,PPP3CC,PRKCB,PTK2B,TNFSF10,ULBP1,VAV3
KEGG_T_CELL_RECEPTOR_SIGNALING_PATHWAY	0	0	21	691	108	35028	KEGG_T_CELL_RECEPTOR_SIGNALING_PATHWAY	CARD11,CBLB,CD28,CD4,CD40LG,CHP2,CTLA4,ICOS,ITK,LCP2,MALT1,NFATC1,NFATC3,PIK3CG,PIK3R1,PIK3R5,PPP3CC,PRKCQ,PTPRC,RASGRP1,VAV3
KEGG_B_CELL_RECEPTOR_SIGNALING_PATHWAY	0	0	16	691	75	35028	KEGG_B_CELL_RECEPTOR_SIGNALING_PATHWAY	BLNK,CARD11,CD22,CHP2,DAPP1,FCGR2B,MALT1,NFATC1,NFATC3,PIK3AP1,PIK3CG,PIK3R1,PIK3R5,PPP3CC,PRKCB,VAV3
KEGG_CHEMOKINE_SIGNALING_PATHWAY	0	0	23	691	191	35028	KEGG_CHEMOKINE_SIGNALING_PATHWAY	CCL2,CCL7,CCL8,CCR2,CCR4,CCR5,CCR9,CX3CR1,CXCL16,DOCK2,ELMO1,ITK,JAK2,PF4,PIK3CG,PIK3R1,PIK3R5,PLCB2,PREX1,PRKCB,PTK2B,ROCK1,VAV3
KEGG_CELL_ADHESION_MOLECULES_CAMS	0	0	18	691	134	35028	KEGG_CELL_ADHESION_MOLECULES_CAMS	CD22,CD226,CD274,CD28,CD4,CD40LG,CD6,CD86,CTLA4,ICAM1,ICOS,ITGA4,ITGAL,ITGAM,ITGB2,PTPRC,SELL,VCAM1
KEGG_LEUKOCYTE_TRANSENDOTHELIAL_MIGRATION	0	0	17	691	118	35028	KEGG_LEUKOCYTE_TRANSENDOTHELIAL_MIGRATION	CYBB,ICAM1,ITGA4,ITGAL,ITGAM,ITGB2,ITK,PIK3CG,PIK3R1,PIK3R5,PRKCB,PTK2B,RASSF5,ROCK1,TXK,VAV3,VCAM1
KEGG_CYTOKINE_CYTOKINE_RECEPTOR_INTERACTION	0	0	24	691	269	35028	KEGG_CYTOKINE_CYTOKINE_RECEPTOR_INTERACTION	CCL2,CCL7,CCL8,CCR2,CCR4,CCR5,CCR9,CD40LG,CSF1R,CX3CR1,CXCL16,IFNGR1,IL12RB2,IL18R1,IL18RAP,IL23R,IL7R,IL9R,PF4,TGFBR2,TNFRSF11A,TNFRSF13B,TNFSF10,TNFSF8
KEGG_JAK_STAT_SIGNALING_PATHWAY	5e-07	1.2e-05	15	691	156	35028	KEGG_JAK_STAT_SIGNALING_PATHWAY	CBLB,EP300,IFNGR1,IL12RB2,IL23R,IL7R,IL9R,IRF9,JAK1,JAK2,PIK3CG,PIK3R1,PIK3R5,SOCS4,STAT4
KEGG_TOLL_LIKE_RECEPTOR_SIGNALING_PATHWAY	9e-07	1.9e-05	12	691	103	35028	KEGG_TOLL_LIKE_RECEPTOR_SIGNALING_PATHWAY	CD86,IKBKE,IRF7,PIK3CG,PIK3R1,PIK3R5,RIPK1,SPP1,TLR1,TLR6,TLR7,TLR8
KEGG_REGULATION_OF_ACTIN_CYTOSKELETON	1.6e-06	3e-05	17	691	216	35028	KEGG_REGULATION_OF_ACTIN_CYTOSKELETON	ARHGEF6,DIAPH2,FGF13,IQGAP2,ITGA4,ITGAE,ITGAL,ITGAM,ITGB2,NCKAP1L,PIK3CG,PIK3R1,PIK3R5,PIP4K2A,ROCK1,SSH2,VAV3
KEGG_PRIMARY_IMMUNODEFICIENCY	4.7e-06	7.9e-05	7	691	35	35028	KEGG_PRIMARY_IMMUNODEFICIENCY	BLNK,CD4,CD40LG,ICOS,IL7R,PTPRC,TNFRSF13B
KEGG_COMPLEMENT_AND_COAGULATION_CASCADES	8.5e-06	0.00013	9	691	69	35028	KEGG_COMPLEMENT_AND_COAGULATION_CASCADES	C1QA,C1QB,C1QC,C3AR1,C5AR1,CD55,CFH,F13A1,F7
KEGG_HEMATOPOIETIC_CELL_LINEAGE	9.5e-06	0.00014	10	691	88	35028	KEGG_HEMATOPOIETIC_CELL_LINEAGE	ANPEP,CD22,CD37,CD4,CD55,CSF1R,IL7R,IL9R,ITGA4,ITGAM
KEGG_ALDOSTERONE_REGULATED_SODIUM_REABSORPTION	1.7e-05	0.00022	7	691	42	35028	KEGG_ALDOSTERONE_REGULATED_SODIUM_REABSORPTION	ATP1B1,HSD11B1,IGF1,PIK3CG,PIK3R1,PIK3R5,PRKCB
KEGG_PHOSPHATIDYLINOSITOL_SIGNALING_SYSTEM	1.9e-05	0.00023	9	691	76	35028	KEGG_PHOSPHATIDYLINOSITOL_SIGNALING_SYSTEM	DGKA,INPP1,ITPR3,PIK3CG,PIK3R1,PIK3R5,PIP4K2A,PLCB2,PRKCB
KEGG_INTESTINAL_IMMUNE_NETWORK_FOR_IGA_PRODUCTION	4.1e-05	0.00048	7	691	48	35028	KEGG_INTESTINAL_IMMUNE_NETWORK_FOR_IGA_PRODUCTION	CCR9,CD28,CD40LG,CD86,ICOS,ITGA4,TNFRSF13B
KEGG_CALCIUM_SIGNALING_PATHWAY	5.8e-05	0.00063	13	691	178	35028	KEGG_CALCIUM_SIGNALING_PATHWAY	ADRB2,ATP2B2,CAMK4,CHP2,CYSLTR1,CYSLTR2,HRH2,ITPR3,PLCB2,PPP3CC,PRKCB,PTK2B,RYR2
KEGG_CYTOSOLIC_DNA_SENSING_PATHWAY	0.00011	0.0012	7	691	56	35028	KEGG_CYTOSOLIC_DNA_SENSING_PATHWAY	ADAR,AIM2,CASP1,IKBKE,IRF7,RIPK1,TREX1
KEGG_VEGF_SIGNALING_PATHWAY	0.00013	0.0012	8	691	76	35028	KEGG_VEGF_SIGNALING_PATHWAY	CHP2,NFATC1,NFATC3,PIK3CG,PIK3R1,PIK3R5,PPP3CC,PRKCB
KEGG_NOD_LIKE_RECEPTOR_SIGNALING_PATHWAY	0.00024	0.0022	7	691	63	35028	KEGG_NOD_LIKE_RECEPTOR_SIGNALING_PATHWAY	BIRC2,CARD6,CASP1,CCL2,CCL7,CCL8,TNFAIP3
KEGG_PATHWAYS_IN_CANCER	0.00033	0.0029	17	691	329	35028	KEGG_PATHWAYS_IN_CANCER	BIRC2,CBLB,CEBPA,CSF1R,EP300,FGF13,IGF1,JAK1,PIK3CG,PIK3R1,PIK3R5,PRKCB,RASSF5,RET,STK4,TGFBR2,WNT11
KEGG_APOPTOSIS	0.00035	0.003	8	691	88	35028	KEGG_APOPTOSIS	BIRC2,CHP2,PIK3CG,PIK3R1,PIK3R5,PPP3CC,RIPK1,TNFSF10
KEGG_LONG_TERM_POTENTIATION	0.00046	0.0037	7	691	70	35028	KEGG_LONG_TERM_POTENTIATION	CAMK4,CHP2,EP300,ITPR3,PLCB2,PPP3CC,PRKCB
KEGG_LEISHMANIA_INFECTION	0.00055	0.0042	7	691	72	35028	KEGG_LEISHMANIA_INFECTION	IFNGR1,ITGA4,ITGAM,ITGB2,JAK1,JAK2,PRKCB
KEGG_VIRAL_MYOCARDITIS	0.0006	0.0044	7	691	73	35028	KEGG_VIRAL_MYOCARDITIS	CD28,CD40LG,CD55,CD86,ICAM1,ITGAL,ITGB2
KEGG_NON_SMALL_CELL_LUNG_CANCER	0.00067	0.0047	6	691	54	35028	KEGG_NON_SMALL_CELL_LUNG_CANCER	PIK3CG,PIK3R1,PIK3R5,PRKCB,RASSF5,STK4
KEGG_FC_GAMMA_R_MEDIATED_PHAGOCYTOSIS	0.00068	0.0047	8	691	97	35028	KEGG_FC_GAMMA_R_MEDIATED_PHAGOCYTOSIS	DOCK2,FCGR2B,PIK3CG,PIK3R1,PIK3R5,PRKCB,PTPRC,VAV3
KEGG_FC_EPSILON_RI_SIGNALING_PATHWAY	0.00096	0.0064	7	691	79	35028	KEGG_FC_EPSILON_RI_SIGNALING_PATHWAY	FCER1G,LCP2,PIK3CG,PIK3R1,PIK3R5,PRKCB,VAV3
KEGG_TYPE_II_DIABETES_MELLITUS	0.0023	0.014	5	691	47	35028	KEGG_TYPE_II_DIABETES_MELLITUS	HK3,PIK3CG,PIK3R1,PIK3R5,SOCS4
KEGG_FOCAL_ADHESION	0.0023	0.014	11	691	201	35028	KEGG_FOCAL_ADHESION	BIRC2,COL11A2,IGF1,ITGA4,PIK3CG,PIK3R1,PIK3R5,PRKCB,ROCK1,SPP1,VAV3
KEGG_PANCREATIC_CANCER	0.0026	0.016	6	691	70	35028	KEGG_PANCREATIC_CANCER	ARHGEF6,JAK1,PIK3CG,PIK3R1,PIK3R5,TGFBR2
KEGG_RIG_I_LIKE_RECEPTOR_SIGNALING_PATHWAY	0.003	0.017	6	691	72	35028	KEGG_RIG_I_LIKE_RECEPTOR_SIGNALING_PATHWAY	CYLD,IFIH1,IKBKE,IRF7,RIPK1,RNF125
KEGG_LYSOSOME	0.0031	0.017	8	691	123	35028	KEGG_LYSOSOME	ATP6V0D2,CD68,CTSC,CTSE,CTSH,CTSS,LAPTM5,SLC11A1
KEGG_WNT_SIGNALING_PATHWAY	0.0032	0.017	9	691	151	35028	KEGG_WNT_SIGNALING_PATHWAY	CHP2,EP300,NFATC1,NFATC3,PLCB2,PPP3CC,PRKCB,ROCK1,WNT11
KEGG_SYSTEMIC_LUPUS_ERYTHEMATOSUS	0.0068	0.036	8	691	140	35028	KEGG_SYSTEMIC_LUPUS_ERYTHEMATOSUS	C1QA,C1QB,C1QC,CD28,CD40LG,CD86,FCGR2B,TRIM21
KEGG_ERBB_SIGNALING_PATHWAY	0.0076	0.039	6	691	87	35028	KEGG_ERBB_SIGNALING_PATHWAY	CBLB,NRG3,PIK3CG,PIK3R1,PIK3R5,PRKCB
KEGG_ANTIGEN_PROCESSING_AND_PRESENTATION	0.0089	0.044	6	691	90	35028	KEGG_ANTIGEN_PROCESSING_AND_PRESENTATION	CD4,CTSS,KLRC1,KLRC2,KLRC3,KLRD1
KEGG_GLIOMA	0.0092	0.044	5	691	65	35028	KEGG_GLIOMA	IGF1,PIK3CG,PIK3R1,PIK3R5,PRKCB
KEGG_GRAFT_VERSUS_HOST_DISEASE	0.0093	0.044	4	691	42	35028	KEGG_GRAFT_VERSUS_HOST_DISEASE	CD28,CD86,KLRC1,KLRD1

## Sheet: CD8 DOWN
C2 - Biocarta
## Number of genes = 1941
## Number of gene sets = 217
## Background population = 35028
## P-Value cutoff = 1
## FDR cutoff = 0.05
## Found 152/1941 annotated genes
	pval	fdr	set.annotated	set.size	category.annotated	total.annotated	category	hits
BIOCARTA_GLYCOLYSIS_PATHWAY	5e-06	0.0011	6	1941	10	35028	BIOCARTA_GLYCOLYSIS_PATHWAY	ENO1,GAPDH,PFKL,PGAM1,PGK1,TPI1
BIOCARTA_PARKIN_PATHWAY	3.5e-05	0.0025	6	1941	13	35028	BIOCARTA_PARKIN_PATHWAY	GPR37,PARK2,SEPT5,SNCA,SNCAIP,UBE2E2
BIOCARTA_NO1_PATHWAY	5.5e-05	0.0025	9	1941	33	35028	BIOCARTA_NO1_PATHWAY	CAV1,FLT1,FLT4,KDR,NOS3,PDE3A,PRKAR2B,PRKG1,VEGFA
BIOCARTA_CELL2CELL_PATHWAY	5.9e-05	0.0025	6	1941	14	35028	BIOCARTA_CELL2CELL_PATHWAY	BCAR1,CTNNA1,CTNNB1,PTK2,SRC,VCL
BIOCARTA_PLATELETAPP_PATHWAY	5.9e-05	0.0025	6	1941	14	35028	BIOCARTA_PLATELETAPP_PATHWAY	APP,COL4A1,COL4A2,COL4A5,PLAT,SERPINE1
BIOCARTA_AGR_PATHWAY	0.00012	0.0042	9	1941	36	35028	BIOCARTA_AGR_PATHWAY	CTTN,DAG1,DMD,LAMA4,PAK3,PAK4,PTK2,RAPSN,SRC
BIOCARTA_MTA3_PATHWAY	0.00042	0.013	6	1941	19	35028	BIOCARTA_MTA3_PATHWAY	ALDOA,GAPDH,HSPB1,HSPB2,SNAI2,TUBA1A
BIOCARTA_EDG1_PATHWAY	0.00053	0.014	7	1941	27	35028	BIOCARTA_EDG1_PATHWAY	ASAH1,GNAI1,PDGFA,PLCB1,PTK2,SPHK1,SRC
BIOCARTA_AMI_PATHWAY	0.00057	0.014	6	1941	20	35028	BIOCARTA_AMI_PATHWAY	COL4A1,COL4A2,COL4A5,PLAT,PROS1,TFPI
BIOCARTA_ALK_PATHWAY	0.0008	0.017	8	1941	37	35028	BIOCARTA_ALK_PATHWAY	ACVR1,BMPR1A,BMPR2,CTNNB1,FZD1,SMAD6,TGFB2,TGFB3
BIOCARTA_HIF_PATHWAY	0.00098	0.019	5	1941	15	35028	BIOCARTA_HIF_PATHWAY	ASPH,EDN1,NOS3,P4HB,VEGFA
BIOCARTA_VITCB_PATHWAY	0.0023	0.04	4	1941	11	35028	BIOCARTA_VITCB_PATHWAY	COL4A1,COL4A2,COL4A5,P4HB
BIOCARTA_CARDIACEGF_PATHWAY	0.0024	0.04	5	1941	18	35028	BIOCARTA_CARDIACEGF_PATHWAY	ADAM12,AGT,EDN1,EDNRA,EDNRB
C2 - Reactome
## Number of genes = 1941
## Number of gene sets = 674
## Background population = 35028
## P-Value cutoff = 1
## FDR cutoff = 0.05
## Found 548/1941 annotated genes
	pval	fdr	set.annotated	set.size	category.annotated	total.annotated	category	hits
REACTOME_DEVELOPMENTAL_BIOLOGY	0	0	69	1941	396	35028	REACTOME_DEVELOPMENTAL_BIOLOGY	ACVR2B,AGRN,ANK3,ARHGEF12,BOC,CDH2,CDK1,CEBPD,CER1,COL1A2,COL3A1,COL4A1,COL4A2,COL4A5,COL5A1,COL6A1,COL6A2,COL6A3,CTNNA1,CTNNB1,DNM1,DOCK1,DPYSL3,EBF1,ENAH,ERBB2,FABP4,FARP2,GFRA4,GPC1,HES1,ITGA5,ITGA9,KLF5,LAMB1,LAMC1,MAPK12,MET,MYH11,MYO10,NCAM1,NEO1,NR2F2,NR5A2,NRCAM,NRP2,NRTN,NTN4,PAK4,PFN2,PLXNA2,PLXNB1,PLXND1,PPARGC1A,PRNP,PTK2,RHOC,ROBO1,SCN8A,SEMA6A,SLIT2,SLIT3,SRC,SRGAP1,TCF4,TRPC3,TRPC6…
REACTOME_AXON_GUIDANCE	0	0	53	1941	251	35028	REACTOME_AXON_GUIDANCE	AGRN,ANK3,ARHGEF12,CDK1,COL1A2,COL3A1,COL4A1,COL4A2,COL4A5,COL5A1,COL6A1,COL6A2,COL6A3,DNM1,DOCK1,DPYSL3,ENAH,ERBB2,FARP2,GFRA4,GPC1,ITGA5,ITGA9,LAMB1,LAMC1,MET,MYH11,MYO10,NCAM1,NEO1,NRCAM,NRP2,NRTN,NTN4,PAK4,PFN2,PLXNA2,PLXNB1,PLXND1,PRNP,PTK2,RHOC,ROBO1,SCN8A,SEMA6A,SLIT2,SLIT3,SRC,SRGAP1,TRPC3,TRPC6,UNC5B,UNC5C
REACTOME_COLLAGEN_FORMATION	0	0	23	1941	60	35028	REACTOME_COLLAGEN_FORMATION	ADAMTS2,BMP1,COL12A1,COL13A1,COL15A1,COL1A2,COL3A1,COL4A1,COL4A2,COL4A5,COL5A1,COL6A1,COL6A2,COL6A3,CRTAP,P3H3,P4HB,PCOLCE,PLOD1,PLOD2,PLOD3,SERPINH1,TLL1
REACTOME_HEMOSTASIS	0	0	68	1941	467	35028	REACTOME_HEMOSTASIS	ADRA2A,AKAP1,ALDOA,ANGPT2,APP,ATP1B2,BCAR1,BSG,CALU,CAV1,CBX5,CD63,CDK2,COL1A2,DGKI,DOCK1,DOCK3,DOCK4,DOCK6,ESAM,F11R,F3,GNAI1,GNB4,GNB5,GNG11,GNG12,GNG7,GNG8,ITGA5,JAM3,KIF26A,KIFAP3,KIFC1,LRP8,MGLL,NOS2,NOS3,PDE10A,PDE1A,PDE3A,PDGFA,PIK3R3,PLAT,PRKAR2B,PRKCG,PRKG1,PROS1,PTK2,RAPGEF3,RAPGEF4,SERPINE1,SERPING1,SLC16A3,SLC7A7,SPARC,SRC,TFPI,TGFB2,TGFB3,THBS1,TIMP1,TRPC3,TRPC6,VCL,VEGFA,VEGFB,VEGFC
REACTOME_EXTRACELLULAR_MATRIX_ORGANIZATION	0	0	26	1941	89	35028	REACTOME_EXTRACELLULAR_MATRIX_ORGANIZATION	ADAMTS2,BMP1,COL12A1,COL13A1,COL15A1,COL1A2,COL3A1,COL4A1,COL4A2,COL4A5,COL5A1,COL6A1,COL6A2,COL6A3,CRTAP,MMP14,MMP2,P3H3,P4HB,PCOLCE,PLOD1,PLOD2,PLOD3,SERPINH1,TIMP1,TLL1
REACTOME_PLATELET_ACTIVATION_SIGNALING_AND_AGGREGATION	0	0	37	1941	208	35028	REACTOME_PLATELET_ACTIVATION_SIGNALING_AND_AGGREGATION	ADRA2A,ALDOA,APP,BCAR1,CALU,CD63,COL1A2,DGKI,GNAI1,GNB4,GNB5,GNG11,GNG12,GNG7,GNG8,MGLL,PDGFA,PIK3R3,PRKCG,PROS1,PTK2,RAPGEF3,RAPGEF4,SERPINE1,SERPING1,SPARC,SRC,TGFB2,TGFB3,THBS1,TIMP1,TRPC3,TRPC6,VCL,VEGFA,VEGFB,VEGFC
REACTOME_INTEGRIN_CELL_SURFACE_INTERACTIONS	0	2e-07	21	1941	80	35028	REACTOME_INTEGRIN_CELL_SURFACE_INTERACTIONS	BCAR1,BSG,COL1A2,COL4A1,COL4A2,COL4A5,F11R,FBN1,ITGA5,ITGA9,JAM3,LAMA5,LAMB1,LAMC1,PTK2,RAPGEF3,RAPGEF4,SRC,THBS1,TNC,VTN
REACTOME_METABOLISM_OF_LIPIDS_AND_LIPOPROTEINS	0	7e-07	59	1941	478	35028	REACTOME_METABOLISM_OF_LIPIDS_AND_LIPOPROTEINS	ACHE,ACSL3,AGT,AMACR,ARSA,ARSG,ASAH1,BMP1,CAV1,CH25H,CTGF,CUBN,CYP39A1,DHCR24,ELOVL7,FABP4,FADS1,FADS2,FDFT1,FDPS,G0S2,GPD1,HEXA,HSD17B12,HSD3B7,HSPG2,IDH1,LDLR,LPCAT2,MBOAT2,ME1,MGLL,MSMO1,MTMR2,MVD,MVK,NPAS2,OXCT1,P4HB,PI4K2B,PIK3C2B,PIK3R3,PLA2G2E,PPARGC1A,PRKAA2,PRKD1,SCARB1,SDC1,SGMS2,SPHK1,SQLE,SRD5A1,TEAD1,TEAD2,TEAD3,TEAD4,TRIB3,WWTR1,YAP1
REACTOME_NCAM1_INTERACTIONS	0	8e-07	14	1941	39	35028	REACTOME_NCAM1_INTERACTIONS	AGRN,COL1A2,COL3A1,COL4A1,COL4A2,COL4A5,COL5A1,COL6A1,COL6A2,COL6A3,GFRA4,NCAM1,NRTN,PRNP
REACTOME_METABOLISM_OF_CARBOHYDRATES	0	8e-07	38	1941	247	35028	REACTOME_METABOLISM_OF_CARBOHYDRATES	AGRN,ALDOA,ALDOC,B3GNT3,B4GALT2,B4GALT4,BGN,CHST1,CHST7,ENO1,EXT1,GALK1,GAPDH,GPC1,GPC6,GXYLT2,GYS1,HEXA,HK2,HPSE,HS3ST1,HSPG2,HYAL2,NAGLU,PCK2,PFKL,PGAM1,PGK1,PGM2,PHKA1,PRELP,SDC1,SDC2,SLC25A10,SLC25A13,SLC2A5,TPI1,UGP2
REACTOME_CELL_JUNCTION_ORGANIZATION	0	2.2e-06	19	1941	78	35028	REACTOME_CELL_JUNCTION_ORGANIZATION	CADM1,CD151,CDH10,CDH13,CDH2,CDH5,CLDN12,CLDN15,CLDN5,CTNNA1,CTNNB1,CTNND1,F11R,FERMT2,JUP,PARD3,PARD6G,PARVA,PARVB
REACTOME_NCAM_SIGNALING_FOR_NEURITE_OUT_GROWTH	0	2.6e-06	17	1941	64	35028	REACTOME_NCAM_SIGNALING_FOR_NEURITE_OUT_GROWTH	AGRN,CDK1,COL1A2,COL3A1,COL4A1,COL4A2,COL4A5,COL5A1,COL6A1,COL6A2,COL6A3,GFRA4,NCAM1,NRTN,PRNP,PTK2,SRC
REACTOME_VEGF_LIGAND_RECEPTOR_INTERACTIONS	2e-07	7.9e-06	7	1941	10	35028	REACTOME_VEGF_LIGAND_RECEPTOR_INTERACTIONS	FLT1,FLT4,KDR,NRP2,VEGFA,VEGFB,VEGFC
REACTOME_CELL_CELL_COMMUNICATION	2e-07	7.9e-06	23	1941	120	35028	REACTOME_CELL_CELL_COMMUNICATION	CADM1,CD151,CDH10,CDH13,CDH2,CDH5,CLDN12,CLDN15,CLDN5,CTNNA1,CTNNB1,CTNND1,F11R,FERMT2,JUP,MAPK12,MAPK13,PARD3,PARD6G,PARVA,PARVB,PTK2,SRC
REACTOME_NETRIN1_SIGNALING	2e-07	8.2e-06	13	1941	41	35028	REACTOME_NETRIN1_SIGNALING	DOCK1,MYO10,NEO1,NTN4,PTK2,ROBO1,SLIT2,SLIT3,SRC,TRPC3,TRPC6,UNC5B,UNC5C
REACTOME_SIGNALING_BY_PDGF	2e-07	9.5e-06	23	1941	122	35028	REACTOME_SIGNALING_BY_PDGF	ADCY2,ADCY4,ADCY6,BCAR1,CDK1,COL1A2,COL3A1,COL4A1,COL4A2,COL4A5,COL5A1,COL6A1,COL6A2,COL6A3,PDE1A,PDGFA,PDGFD,PLAT,PRKAR2B,PRKCG,SRC,THBS1,TRIB3
REACTOME_CELL_CELL_JUNCTION_ORGANIZATION	2e-07	1e-05	15	1941	56	35028	REACTOME_CELL_CELL_JUNCTION_ORGANIZATION	CADM1,CDH10,CDH13,CDH2,CDH5,CLDN12,CLDN15,CLDN5,CTNNA1,CTNNB1,CTNND1,F11R,JUP,PARD3,PARD6G
REACTOME_INHIBITION_OF_INSULIN_SECRETION_BY_ADRENALINE_NORADRENALINE	4e-07	1.4e-05	10	1941	25	35028	REACTOME_INHIBITION_OF_INSULIN_SECRETION_BY_ADRENALINE_NORADRENALINE	ADCY6,ADRA2A,GNAI1,GNAO1,GNB4,GNB5,GNG11,GNG12,GNG7,GNG8
REACTOME_SMOOTH_MUSCLE_CONTRACTION	4e-07	1.4e-05	10	1941	25	35028	REACTOME_SMOOTH_MUSCLE_CONTRACTION	ACTA2,CALD1,LMOD1,MYH11,MYLK,SORBS1,SORBS3,TPM1,TPM2,VCL
REACTOME_G_ALPHA_Z_SIGNALLING_EVENTS	5e-07	1.5e-05	13	1941	44	35028	REACTOME_G_ALPHA_Z_SIGNALLING_EVENTS	ADCY2,ADCY4,ADCY6,ADRA2A,GNAI1,GNB4,GNB5,GNG11,GNG12,GNG7,GNG8,PRKCG,RGS4
REACTOME_TRANSMEMBRANE_TRANSPORT_OF_SMALL_MOLECULES	5e-07	1.6e-05	49	1941	413	35028	REACTOME_TRANSMEMBRANE_TRANSPORT_OF_SMALL_MOLECULES	ABCA12,ABCA4,ABCB6,ABCC9,ABCG2,ADCY2,ADCY4,ADCY6,AQP1,AQP4,ATP11A,ATP1A1,ATP1B2,ATP6V0C,ATP6V1E1,ATP6V1G1,ATP7B,ATP8B1,ATP9A,CFTR,GLRB,GNB4,GNB5,GNG11,GNG12,GNG7,GNG8,HK2,PRKAR2B,SLC12A5,SLC16A3,SLC1A1,SLC1A4,SLC20A2,SLC22A18,SLC24A4,SLC24A5,SLC25A10,SLC26A7,SLC2A13,SLC2A5,SLC31A1,SLC38A3,SLC38A4,SLC4A3,SLC4A4,SLC6A15,SLC6A9,SLC7A7
REACTOME_INTEGRATION_OF_ENERGY_METABOLISM	7e-07	2e-05	22	1941	120	35028	REACTOME_INTEGRATION_OF_ENERGY_METABOLISM	ADCY2,ADCY4,ADCY6,ADRA2A,CTNNB1,GNAI1,GNAO1,GNB4,GNB5,GNG11,GNG12,GNG7,GNG8,KCNG2,MARCKS,PLCB1,PRKAA2,PRKAR2B,RAPGEF3,RAPGEF4,SLC25A4,STXBP1
REACTOME_REGULATION_OF_INSULIN_SECRETION	7e-07	2e-05	19	1941	93	35028	REACTOME_REGULATION_OF_INSULIN_SECRETION	ADCY6,ADRA2A,CTNNB1,GNAI1,GNAO1,GNB4,GNB5,GNG11,GNG12,GNG7,GNG8,KCNG2,MARCKS,PLCB1,PRKAR2B,RAPGEF3,RAPGEF4,SLC25A4,STXBP1
REACTOME_MUSCLE_CONTRACTION	1.4e-06	3.9e-05	13	1941	48	35028	REACTOME_MUSCLE_CONTRACTION	ACTA2,CALD1,DES,DMD,LMOD1,MYH11,MYLK,SORBS1,SORBS3,TNNT2,TPM1,TPM2,VCL
REACTOME_RESPONSE_TO_ELEVATED_PLATELET_CYTOSOLIC_CA2_	1.6e-06	4.2e-05	18	1941	89	35028	REACTOME_RESPONSE_TO_ELEVATED_PLATELET_CYTOSOLIC_CA2_	ALDOA,APP,CALU,CD63,PDGFA,PRKCG,PROS1,SERPINE1,SERPING1,SPARC,TGFB2,TGFB3,THBS1,TIMP1,VCL,VEGFA,VEGFB,VEGFC
REACTOME_GLUTATHIONE_CONJUGATION	1.9e-06	5e-05	9	1941	23	35028	REACTOME_GLUTATHIONE_CONJUGATION	GGT7,GSTA1,GSTA2,GSTA4,GSTM1,GSTM5,GSTP1,MGST1,MGST3
REACTOME_GLYCOSAMINOGLYCAN_METABOLISM	2.8e-06	7.1e-05	20	1941	111	35028	REACTOME_GLYCOSAMINOGLYCAN_METABOLISM	AGRN,B3GNT3,B4GALT2,B4GALT4,BGN,CHST1,CHST7,EXT1,GPC1,GPC6,GXYLT2,HEXA,HPSE,HS3ST1,HSPG2,HYAL2,NAGLU,PRELP,SDC1,SDC2
REACTOME_REGULATION_OF_WATER_BALANCE_BY_RENAL_AQUAPORINS	3.2e-06	7.8e-05	12	1941	44	35028	REACTOME_REGULATION_OF_WATER_BALANCE_BY_RENAL_AQUAPORINS	ADCY2,ADCY4,ADCY6,AQP1,AQP4,GNB4,GNB5,GNG11,GNG12,GNG7,GNG8,PRKAR2B
REACTOME_GLUCOSE_METABOLISM	4.5e-06	0.0001	15	1941	69	35028	REACTOME_GLUCOSE_METABOLISM	ALDOA,ALDOC,ENO1,GAPDH,GYS1,PCK2,PFKL,PGAM1,PGK1,PGM2,PHKA1,SLC25A10,SLC25A13,TPI1,UGP2
REACTOME_OPIOID_SIGNALLING	4.8e-06	0.00011	16	1941	78	35028	REACTOME_OPIOID_SIGNALLING	ADCY2,ADCY4,ADCY6,GNAI1,GNAO1,GNB4,GNB5,GNG11,GNG12,GNG7,GNG8,PDE1A,PLCB1,PLCB4,PRKAR2B,PRKCG
REACTOME_CLASS_B_2_SECRETIN_FAMILY_RECEPTORS	5.8e-06	0.00013	17	1941	88	35028	REACTOME_CLASS_B_2_SECRETIN_FAMILY_RECEPTORS	ADM,FZD1,FZD3,FZD4,FZD6,FZD7,FZD8,FZD9,GNB4,GNB5,GNG11,GNG12,GNG7,GNG8,PTH1R,RAMP2,SMO
REACTOME_HS_GAG_DEGRADATION	6.1e-06	0.00013	8	1941	20	35028	REACTOME_HS_GAG_DEGRADATION	AGRN,GPC1,GPC6,HPSE,HSPG2,NAGLU,SDC1,SDC2
REACTOME_ADHERENS_JUNCTIONS_INTERACTIONS	9.1e-06	0.00019	9	1941	27	35028	REACTOME_ADHERENS_JUNCTIONS_INTERACTIONS	CADM1,CDH10,CDH13,CDH2,CDH5,CTNNA1,CTNNB1,CTNND1,JUP
REACTOME_GLUCONEOGENESIS	1e-05	0.0002	10	1941	34	35028	REACTOME_GLUCONEOGENESIS	ALDOA,ALDOC,ENO1,GAPDH,PCK2,PGAM1,PGK1,SLC25A10,SLC25A13,TPI1
REACTOME_REGULATION_OF_INSULIN_SECRETION_BY_GLUCAGON_LIKE_PEPTIDE1	1.6e-05	0.00031	11	1941	43	35028	REACTOME_REGULATION_OF_INSULIN_SECRETION_BY_GLUCAGON_LIKE_PEPTIDE1	ADCY6,GNB4,GNB5,GNG11,GNG12,GNG7,GNG8,KCNG2,PRKAR2B,RAPGEF3,RAPGEF4
REACTOME_AQUAPORIN_MEDIATED_TRANSPORT	1.7e-05	0.00032	12	1941	51	35028	REACTOME_AQUAPORIN_MEDIATED_TRANSPORT	ADCY2,ADCY4,ADCY6,AQP1,AQP4,GNB4,GNB5,GNG11,GNG12,GNG7,GNG8,PRKAR2B
REACTOME_HEPARAN_SULFATE_HEPARIN_HS_GAG_METABOLISM	2.1e-05	0.00038	12	1941	52	35028	REACTOME_HEPARAN_SULFATE_HEPARIN_HS_GAG_METABOLISM	AGRN,BGN,EXT1,GPC1,GPC6,GXYLT2,HPSE,HS3ST1,HSPG2,NAGLU,SDC1,SDC2
REACTOME_PLATELET_HOMEOSTASIS	2.2e-05	0.00038	15	1941	78	35028	REACTOME_PLATELET_HOMEOSTASIS	GNB4,GNB5,GNG11,GNG12,GNG7,GNG8,LRP8,NOS2,NOS3,PDE10A,PDE1A,PDE3A,PRKG1,TRPC3,TRPC6
REACTOME_GASTRIN_CREB_SIGNALLING_PATHWAY_VIA_PKC_AND_MAPK	2.8e-05	0.00048	27	1941	205	35028	REACTOME_GASTRIN_CREB_SIGNALLING_PATHWAY_VIA_PKC_AND_MAPK	AGT,ANXA1,APP,ARHGEF25,AVPR1A,BRS3,CDK1,DGKI,EDN1,EDNRA,EDNRB,GNB4,GNB5,GNG11,GNG12,GNG7,GNG8,GPR4,HBEGF,LPAR4,MGLL,NTS,PIK3R3,PLCB1,PLCB4,TRPC3,TRPC6
REACTOME_GAP_JUNCTION_ASSEMBLY	2.9e-05	0.00049	7	1941	18	35028	REACTOME_GAP_JUNCTION_ASSEMBLY	GJA1,GJA3,GJA4,GJA5,GJB1,GJB2,GJC1
REACTOME_G_ALPHA_Q_SIGNALLING_EVENTS	3.2e-05	0.00052	25	1941	184	35028	REACTOME_G_ALPHA_Q_SIGNALLING_EVENTS	AGT,ANXA1,APP,ARHGEF25,AVPR1A,BRS3,DGKI,EDN1,EDNRA,EDNRB,GNB4,GNB5,GNG11,GNG12,GNG7,GNG8,GPR4,LPAR4,MGLL,NTS,PIK3R3,PLCB1,PLCB4,TRPC3,TRPC6
REACTOME_A_TETRASACCHARIDE_LINKER_SEQUENCE_IS_REQUIRED_FOR_GAG_SYNTHESIS	4.1e-05	0.00065	8	1941	25	35028	REACTOME_A_TETRASACCHARIDE_LINKER_SEQUENCE_IS_REQUIRED_FOR_GAG_SYNTHESIS	AGRN,BGN,GPC1,GPC6,GXYLT2,HSPG2,SDC1,SDC2
REACTOME_SIGNALING_BY_RHO_GTPASES	4.9e-05	0.00077	18	1941	113	35028	REACTOME_SIGNALING_BY_RHO_GTPASES	ARAP3,ARHGAP28,ARHGAP29,ARHGAP6,ARHGDIG,ARHGEF12,BCR,CHN1,DLC1,ECT2,FGD1,OBSCN,RHOC,RHOD,RHOJ,SRGAP1,STARD13,SYDE1
REACTOME_G_BETA_GAMMA_SIGNALLING_THROUGH_PLC_BETA	6.5e-05	0.00099	7	1941	20	35028	REACTOME_G_BETA_GAMMA_SIGNALLING_THROUGH_PLC_BETA	GNB4,GNB5,GNG11,GNG12,GNG7,GNG8,PLCB1
REACTOME_GLUCAGON_SIGNALING_IN_METABOLIC_REGULATION	7.2e-05	0.0011	9	1941	34	35028	REACTOME_GLUCAGON_SIGNALING_IN_METABOLIC_REGULATION	ADCY2,ADCY4,ADCY6,GNB4,GNG11,GNG12,GNG7,GNG8,PRKAR2B
REACTOME_G_PROTEIN_ACTIVATION	7.5e-05	0.0011	8	1941	27	35028	REACTOME_G_PROTEIN_ACTIVATION	GNAI1,GNAO1,GNB4,GNB5,GNG11,GNG12,GNG7,GNG8
REACTOME_GAP_JUNCTION_TRAFFICKING	7.5e-05	0.0011	8	1941	27	35028	REACTOME_GAP_JUNCTION_TRAFFICKING	DNM1,GJA1,GJA3,GJA4,GJA5,GJB1,GJB2,GJC1
REACTOME_NEURONAL_SYSTEM	8.5e-05	0.0012	32	1941	279	35028	REACTOME_NEURONAL_SYSTEM	ABCC9,ACHE,ADCY2,ADCY4,ADCY6,ALDH2,ALDH5A1,GJC1,GNAI1,GNB4,GNB5,GNG11,GNG12,GNG7,GNG8,GRIA4,GRIK2,HCN1,KCNA5,KCNG2,KCNJ15,KCNJ2,KCNQ1,KCNQ4,MAOA,PLCB1,PRKCG,RAB3A,SLC1A1,STX12,STX7,STXBP1
REACTOME_ADP_SIGNALLING_THROUGH_P2RY12	9.3e-05	0.0013	7	1941	21	35028	REACTOME_ADP_SIGNALLING_THROUGH_P2RY12	GNAI1,GNB4,GNB5,GNG11,GNG12,GNG7,GNG8
REACTOME_PLC_BETA_MEDIATED_EVENTS	9.5e-05	0.0013	10	1941	43	35028	REACTOME_PLC_BETA_MEDIATED_EVENTS	ADCY2,ADCY4,ADCY6,GNAI1,GNAO1,PDE1A,PLCB1,PLCB4,PRKAR2B,PRKCG
REACTOME_G_ALPHA_S_SIGNALLING_EVENTS	0.00012	0.0016	18	1941	121	35028	REACTOME_G_ALPHA_S_SIGNALLING_EVENTS	ADCY2,ADCY4,ADCY6,ADM,DRD1,GNAI1,GNB4,GNB5,GNG11,GNG12,GNG7,GNG8,MC1R,PDE10A,PDE1A,PDE3A,PTH1R,RAMP2
REACTOME_GLYCOLYSIS	0.00013	0.0017	8	1941	29	35028	REACTOME_GLYCOLYSIS	ALDOA,ALDOC,ENO1,GAPDH,PFKL,PGAM1,PGK1,TPI1
REACTOME_LIPID_DIGESTION_MOBILIZATION_AND_TRANSPORT	0.00017	0.0022	10	1941	46	35028	REACTOME_LIPID_DIGESTION_MOBILIZATION_AND_TRANSPORT	BMP1,CAV1,CUBN,FABP4,HSPG2,LDLR,MGLL,P4HB,SCARB1,SDC1
REACTOME_GABA_B_RECEPTOR_ACTIVATION	0.00018	0.0023	9	1941	38	35028	REACTOME_GABA_B_RECEPTOR_ACTIVATION	ADCY2,ADCY4,ADCY6,GNAI1,GNG12,GNG7,GNG8,KCNJ15,KCNJ2
REACTOME_G_ALPHA1213_SIGNALLING_EVENTS	0.0002	0.0024	13	1941	74	35028	REACTOME_G_ALPHA1213_SIGNALLING_EVENTS	ARHGEF12,ECT2,FGD1,GNB4,GNB5,GNG11,GNG12,GNG7,GNG8,OBSCN,PIK3R3,PLXNB1,RHOC
REACTOME_ACTIVATION_OF_KAINATE_RECEPTORS_UPON_GLUTAMATE_BINDING	0.00022	0.0025	8	1941	31	35028	REACTOME_ACTIVATION_OF_KAINATE_RECEPTORS_UPON_GLUTAMATE_BINDING	GNB4,GNB5,GNG11,GNG12,GNG7,GNG8,GRIK2,PLCB1
REACTOME_HS_GAG_BIOSYNTHESIS	0.00022	0.0025	8	1941	31	35028	REACTOME_HS_GAG_BIOSYNTHESIS	AGRN,EXT1,GPC1,GPC6,HS3ST1,HSPG2,SDC1,SDC2
REACTOME_SIGNAL_AMPLIFICATION	0.00022	0.0025	8	1941	31	35028	REACTOME_SIGNAL_AMPLIFICATION	GNAI1,GNB4,GNB5,GNG11,GNG12,GNG7,GNG8,SRC
REACTOME_CHOLESTEROL_BIOSYNTHESIS	0.00024	0.0027	7	1941	24	35028	REACTOME_CHOLESTEROL_BIOSYNTHESIS	DHCR24,FDFT1,FDPS,MSMO1,MVD,MVK,SQLE
REACTOME_YAP1_AND_WWTR1_TAZ_STIMULATED_GENE_EXPRESSION	0.00024	0.0027	7	1941	24	35028	REACTOME_YAP1_AND_WWTR1_TAZ_STIMULATED_GENE_EXPRESSION	CTGF,TEAD1,TEAD2,TEAD3,TEAD4,WWTR1,YAP1
REACTOME_TRANSMISSION_ACROSS_CHEMICAL_SYNAPSES	0.00027	0.003	23	1941	186	35028	REACTOME_TRANSMISSION_ACROSS_CHEMICAL_SYNAPSES	ACHE,ADCY2,ADCY4,ADCY6,ALDH2,ALDH5A1,GNAI1,GNB4,GNB5,GNG11,GNG12,GNG7,GNG8,GRIA4,GRIK2,KCNJ15,KCNJ2,MAOA,PLCB1,PRKCG,RAB3A,SLC1A1,STXBP1
REACTOME_CHONDROITIN_SULFATE_DERMATAN_SULFATE_METABOLISM	0.0003	0.0033	10	1941	49	35028	REACTOME_CHONDROITIN_SULFATE_DERMATAN_SULFATE_METABOLISM	AGRN,BGN,CHST7,GPC1,GPC6,GXYLT2,HEXA,HSPG2,SDC1,SDC2
REACTOME_ADP_SIGNALLING_THROUGH_P2RY1	0.00031	0.0034	7	1941	25	35028	REACTOME_ADP_SIGNALLING_THROUGH_P2RY1	GNB4,GNB5,GNG11,GNG12,GNG7,GNG8,SRC
REACTOME_PROSTACYCLIN_SIGNALLING_THROUGH_PROSTACYCLIN_RECEPTOR	0.00042	0.0044	6	1941	19	35028	REACTOME_PROSTACYCLIN_SIGNALLING_THROUGH_PROSTACYCLIN_RECEPTOR	GNB4,GNB5,GNG11,GNG12,GNG7,GNG8
REACTOME_FATTY_ACID_TRIACYLGLYCEROL_AND_KETONE_BODY_METABOLISM	0.00042	0.0044	21	1941	168	35028	REACTOME_FATTY_ACID_TRIACYLGLYCEROL_AND_KETONE_BODY_METABOLISM	ACSL3,AGT,CTGF,ELOVL7,FADS1,FDFT1,G0S2,GPD1,HSD17B12,ME1,NPAS2,OXCT1,PPARGC1A,PRKAA2,TEAD1,TEAD2,TEAD3,TEAD4,TRIB3,WWTR1,YAP1
REACTOME_PHASE_II_CONJUGATION	0.00043	0.0044	12	1941	70	35028	REACTOME_PHASE_II_CONJUGATION	BPNT1,GGT7,GSTA1,GSTA2,GSTA4,GSTM1,GSTM5,GSTP1,MGST1,MGST3,NNMT,UGP2
REACTOME_NGF_SIGNALLING_VIA_TRKA_FROM_THE_PLASMA_MEMBRANE	0.00058	0.0059	18	1941	137	35028	REACTOME_NGF_SIGNALLING_VIA_TRKA_FROM_THE_PLASMA_MEMBRANE	ADCY2,ADCY4,ADCY6,CDK1,DNAL4,DNM1,DUSP3,DUSP6,IRS1,MAPK12,MAPK13,NGF,PDE1A,PRKAR2B,PRKCG,RALB,SRC,TRIB3
REACTOME_PPARA_ACTIVATES_GENE_EXPRESSION	0.00061	0.006	15	1941	104	35028	REACTOME_PPARA_ACTIVATES_GENE_EXPRESSION	AGT,CTGF,FADS1,FDFT1,G0S2,ME1,NPAS2,PPARGC1A,TEAD1,TEAD2,TEAD3,TEAD4,TRIB3,WWTR1,YAP1
REACTOME_TRANSPORT_OF_INORGANIC_CATIONS_ANIONS_AND_AMINO_ACIDS_OLIGOPEPTIDES	0.00066	0.0063	14	1941	94	35028	REACTOME_TRANSPORT_OF_INORGANIC_CATIONS_ANIONS_AND_AMINO_ACIDS_OLIGOPEPTIDES	SLC12A5,SLC1A1,SLC1A4,SLC20A2,SLC24A4,SLC24A5,SLC25A10,SLC26A7,SLC38A3,SLC38A4,SLC4A3,SLC4A4,SLC6A15,SLC7A7
REACTOME_G_PROTEIN_BETA_GAMMA_SIGNALLING	0.00067	0.0063	7	1941	28	35028	REACTOME_G_PROTEIN_BETA_GAMMA_SIGNALLING	GNB4,GNB5,GNG11,GNG12,GNG7,GNG8,PLCB1
REACTOME_LIPOPROTEIN_METABOLISM	0.00067	0.0063	7	1941	28	35028	REACTOME_LIPOPROTEIN_METABOLISM	BMP1,CUBN,HSPG2,LDLR,P4HB,SCARB1,SDC1
REACTOME_MYOGENESIS	0.00067	0.0063	7	1941	28	35028	REACTOME_MYOGENESIS	BOC,CDH2,CTNNA1,CTNNB1,MAPK12,NEO1,TCF4
REACTOME_BIOLOGICAL_OXIDATIONS	0.00069	0.0064	18	1941	139	35028	REACTOME_BIOLOGICAL_OXIDATIONS	ADH7,ALDH2,BPNT1,CYP2U1,CYP39A1,CYP4B1,GGT7,GSTA1,GSTA2,GSTA4,GSTM1,GSTM5,GSTP1,MAOA,MGST1,MGST3,NNMT,UGP2
REACTOME_SIGNALING_BY_HIPPO	0.00099	0.009	6	1941	22	35028	REACTOME_SIGNALING_BY_HIPPO	AMOTL1,AMOTL2,TJP1,WWC1,WWTR1,YAP1
REACTOME_SIGNALING_BY_ROBO_RECEPTOR	0.001	0.0094	7	1941	30	35028	REACTOME_SIGNALING_BY_ROBO_RECEPTOR	ENAH,GPC1,PAK4,PFN2,ROBO1,SLIT2,SRGAP1
REACTOME_SEMAPHORIN_INTERACTIONS	0.0012	0.011	11	1941	68	35028	REACTOME_SEMAPHORIN_INTERACTIONS	ARHGEF12,DPYSL3,ERBB2,FARP2,MET,MYH11,PLXNA2,PLXNB1,PLXND1,RHOC,SEMA6A
REACTOME_SIGNALING_BY_BMP	0.0013	0.011	6	1941	23	35028	REACTOME_SIGNALING_BY_BMP	ACVR2B,BMPR1A,BMPR2,CER1,FSTL1,SMAD6
REACTOME_THROMBOXANE_SIGNALLING_THROUGH_TP_RECEPTOR	0.0013	0.011	6	1941	23	35028	REACTOME_THROMBOXANE_SIGNALLING_THROUGH_TP_RECEPTOR	GNB4,GNB5,GNG11,GNG12,GNG7,GNG8
REACTOME_THROMBIN_SIGNALLING_THROUGH_PROTEINASE_ACTIVATED_RECEPTORS_PARS	0.0016	0.013	7	1941	32	35028	REACTOME_THROMBIN_SIGNALLING_THROUGH_PROTEINASE_ACTIVATED_RECEPTORS_PARS	GNB4,GNB5,GNG11,GNG12,GNG7,GNG8,SRC
REACTOME_CELL_SURFACE_INTERACTIONS_AT_THE_VASCULAR_WALL	0.0017	0.014	13	1941	92	35028	REACTOME_CELL_SURFACE_INTERACTIONS_AT_THE_VASCULAR_WALL	ANGPT2,ATP1B2,BSG,CAV1,COL1A2,ESAM,F11R,ITGA5,JAM3,PROS1,SLC16A3,SLC7A7,SRC
REACTOME_G_BETA_GAMMA_SIGNALLING_THROUGH_PI3KGAMMA	0.002	0.017	6	1941	25	35028	REACTOME_G_BETA_GAMMA_SIGNALLING_THROUGH_PI3KGAMMA	GNB4,GNB5,GNG11,GNG12,GNG7,GNG8
REACTOME_NITRIC_OXIDE_STIMULATES_GUANYLATE_CYCLASE	0.002	0.017	6	1941	25	35028	REACTOME_NITRIC_OXIDE_STIMULATES_GUANYLATE_CYCLASE	NOS2,NOS3,PDE10A,PDE1A,PDE3A,PRKG1
REACTOME_GABA_RECEPTOR_ACTIVATION	0.002	0.017	9	1941	52	35028	REACTOME_GABA_RECEPTOR_ACTIVATION	ADCY2,ADCY4,ADCY6,GNAI1,GNG12,GNG7,GNG8,KCNJ15,KCNJ2
REACTOME_SIGNALLING_BY_NGF	0.0023	0.018	23	1941	217	35028	REACTOME_SIGNALLING_BY_NGF	ADCY2,ADCY4,ADCY6,ARHGEF12,CDK1,DNAL4,DNM1,DUSP3,DUSP6,ECT2,FGD1,IRS1,MAGED1,MAPK12,MAPK13,NGF,OBSCN,PDE1A,PRKAR2B,PRKCG,RALB,SRC,TRIB3
REACTOME_GPCR_LIGAND_BINDING	0.0026	0.021	37	1941	410	35028	REACTOME_GPCR_LIGAND_BINDING	ADM,ADRA2A,AGT,ANXA1,APLNR,APP,AVPR1A,BRS3,CXCL12,CXCL9,DRD1,EDN1,EDNRA,EDNRB,FZD1,FZD3,FZD4,FZD6,FZD7,FZD8,FZD9,GNB4,GNB5,GNG11,GNG12,GNG7,GNG8,GPR4,GRM8,LPAR4,MC1R,NTS,PTH1R,RAMP2,RHO,S1PR3,SMO
REACTOME_G_ALPHA_I_SIGNALLING_EVENTS	0.003	0.024	21	1941	196	35028	REACTOME_G_ALPHA_I_SIGNALLING_EVENTS	ADCY2,ADCY4,ADCY6,ADRA2A,AGT,ANXA1,APLNR,APP,CXCL12,CXCL9,GNAI1,GNB4,GNB5,GNG11,GNG12,GNG7,GNG8,RGS12,RGS4,RHO,S1PR3
REACTOME_SIGNALLING_TO_RAS	0.0031	0.024	6	1941	27	35028	REACTOME_SIGNALLING_TO_RAS	CDK1,MAPK12,MAPK13,NGF,RALB,SRC
REACTOME_SIGNALING_BY_ERBB2	0.0038	0.029	13	1941	101	35028	REACTOME_SIGNALING_BY_ERBB2	ADCY2,ADCY4,ADCY6,CDK1,ERBB2,ERBB3,GAB1,HBEGF,PDE1A,PRKAR2B,PRKCG,SRC,TRIB3
REACTOME_NEUROTRANSMITTER_RECEPTOR_BINDING_AND_DOWNSTREAM_TRANSMISSION_IN_THE_POSTSYNAPTIC_CELL	0.0039	0.029	16	1941	137	35028	REACTOME_NEUROTRANSMITTER_RECEPTOR_BINDING_AND_DOWNSTREAM_TRANSMISSION_IN_THE_POSTSYNAPTIC_CELL	ADCY2,ADCY4,ADCY6,GNAI1,GNB4,GNB5,GNG11,GNG12,GNG7,GNG8,GRIA4,GRIK2,KCNJ15,KCNJ2,PLCB1,PRKCG
REACTOME_ADENYLATE_CYCLASE_INHIBITORY_PATHWAY	0.0045	0.033	4	1941	13	35028	REACTOME_ADENYLATE_CYCLASE_INHIBITORY_PATHWAY	ADCY2,ADCY4,ADCY6,GNAI1
REACTOME_P38MAPK_EVENTS	0.0045	0.033	4	1941	13	35028	REACTOME_P38MAPK_EVENTS	MAPK12,MAPK13,RALB,SRC
REACTOME_TIGHT_JUNCTION_INTERACTIONS	0.0045	0.033	6	1941	29	35028	REACTOME_TIGHT_JUNCTION_INTERACTIONS	CLDN12,CLDN15,CLDN5,F11R,PARD3,PARD6G
REACTOME_CA_DEPENDENT_EVENTS	0.0054	0.039	6	1941	30	35028	REACTOME_CA_DEPENDENT_EVENTS	ADCY2,ADCY4,ADCY6,PDE1A,PRKAR2B,PRKCG
REACTOME_KERATAN_SULFATE_KERATIN_METABOLISM	0.0054	0.039	6	1941	30	35028	REACTOME_KERATAN_SULFATE_KERATIN_METABOLISM	B3GNT3,B4GALT2,B4GALT4,CHST1,HEXA,PRELP
REACTOME_ACTIVATION_OF_RAC	0.006	0.043	4	1941	14	35028	REACTOME_ACTIVATION_OF_RAC	GPC1,PAK4,ROBO1,SLIT2
REACTOME_INWARDLY_RECTIFYING_K_CHANNELS	0.0064	0.045	6	1941	31	35028	REACTOME_INWARDLY_RECTIFYING_K_CHANNELS	ABCC9,GNG12,GNG7,GNG8,KCNJ15,KCNJ2
C2 - KEGG
## Number of genes = 1941
## Number of gene sets = 186
## Background population = 35028
## P-Value cutoff = 1
## FDR cutoff = 0.05
## Found 532/1941 annotated genes
	pval	fdr	set.annotated	set.size	category.annotated	total.annotated	category	hits
KEGG_FOCAL_ADHESION	0	0	48	1941	201	35028	KEGG_FOCAL_ADHESION	BCAR1,CAV1,CAV2,CCND1,COL1A2,COL3A1,COL4A1,COL4A2,COL5A1,COL6A1,COL6A2,COL6A3,CTNNB1,DOCK1,ERBB2,FLT1,FLT4,ITGA5,ITGA7,ITGA9,KDR,LAMA4,LAMA5,LAMB1,LAMC1,LAMC3,MET,MYLK,PAK3,PAK4,PARVA,PARVB,PDGFA,PDGFD,PGF,PIK3R3,PRKCG,PTK2,SHC4,SRC,THBS1,TLN2,TNC,VCL,VEGFA,VEGFB,VEGFC,VTN
KEGG_ECM_RECEPTOR_INTERACTION	0	0	24	1941	84	35028	KEGG_ECM_RECEPTOR_INTERACTION	AGRN,COL1A2,COL3A1,COL4A1,COL4A2,COL5A1,COL6A1,COL6A2,COL6A3,DAG1,HSPG2,ITGA5,ITGA7,ITGA9,LAMA4,LAMA5,LAMB1,LAMC1,LAMC3,SDC1,SDC2,THBS1,TNC,VTN
KEGG_PATHWAYS_IN_CANCER	0	0	51	1941	329	35028	KEGG_PATHWAYS_IN_CANCER	BCR,BIRC5,CCND1,CDK2,CKS1B,COL4A1,COL4A2,CTBP2,CTNNA1,CTNNB1,CYCS,ERBB2,FGF1,FGF21,FZD1,FZD3,FZD4,FZD6,FZD7,FZD8,FZD9,GLI3,GSTP1,IL6,JUP,LAMA4,LAMA5,LAMB1,LAMC1,LAMC3,MECOM,MET,MITF,MMP2,NOS2,PDGFA,PGF,PIK3R3,PRKCG,PTK2,RALB,RARB,SKP2,SMO,TCF7L1,TCF7L2,TGFB2,TGFB3,VEGFA,VEGFB,VEGFC
KEGG_MELANOGENESIS	0	0	26	1941	102	35028	KEGG_MELANOGENESIS	ADCY2,ADCY4,ADCY6,CREB3L2,CTNNB1,DCT,EDN1,EDNRB,FZD1,FZD3,FZD4,FZD6,FZD7,FZD8,FZD9,GNAI1,GNAO1,MC1R,MITF,PLCB1,PLCB4,PRKCG,TCF7L1,TCF7L2,TYR,TYRP1
KEGG_AXON_GUIDANCE	0	0	29	1941	129	35028	KEGG_AXON_GUIDANCE	ARHGEF12,CFL2,CXCL12,EFNA1,EFNA4,EFNA5,EFNB2,EPHA3,GNAI1,MET,NTN4,PAK3,PAK4,PLXNA2,PLXNB1,PLXNB2,PTK2,RHOD,ROBO1,SEMA3B,SEMA3F,SEMA4G,SEMA6A,SEMA6B,SLIT2,SLIT3,SRGAP1,UNC5B,UNC5C
KEGG_GLUTATHIONE_METABOLISM	0	2e-07	16	1941	50	35028	KEGG_GLUTATHIONE_METABOLISM	GGT7,GPX3,GPX7,GSTA1,GSTA2,GSTA4,GSTM1,GSTM2,GSTM5,GSTP1,GSTZ1,IDH1,IDH2,MGST1,MGST3,RRM2
KEGG_ADHERENS_JUNCTION	0	5e-07	19	1941	75	35028	KEGG_ADHERENS_JUNCTION	CTNNA1,CTNNB1,CTNND1,ERBB2,FARP2,FER,LMO7,MET,PARD3,PTPRB,PTPRM,SNAI2,SORBS1,SRC,TCF7L1,TCF7L2,TJP1,VCL,WASF1
KEGG_GAP_JUNCTION	4e-07	9.4e-06	19	1941	90	35028	KEGG_GAP_JUNCTION	ADCY2,ADCY4,ADCY6,CDK1,DRD1,GJA1,GNAI1,PDGFA,PDGFD,PLCB1,PLCB4,PRKCG,PRKG1,SRC,TJP1,TUBA1A,TUBA1B,TUBB3,TUBB6
KEGG_ARRHYTHMOGENIC_RIGHT_VENTRICULAR_CARDIOMYOPATHY_ARVC	7e-07	1.4e-05	17	1941	76	35028	KEGG_ARRHYTHMOGENIC_RIGHT_VENTRICULAR_CARDIOMYOPATHY_ARVC	CDH2,CTNNA1,CTNNB1,DAG1,DES,DMD,GJA1,ITGA5,ITGA7,ITGA9,JUP,LMNA,PKP2,SGCD,SGCG,TCF7L1,TCF7L2
KEGG_GLYCOLYSIS_GLUCONEOGENESIS	1.1e-06	2e-05	15	1941	62	35028	KEGG_GLYCOLYSIS_GLUCONEOGENESIS	ADH7,ALDH1A3,ALDH2,ALDOA,ALDOC,ENO1,GAPDH,HK2,LDHB,PCK2,PFKL,PGAM1,PGK1,PGM2,TPI1
KEGG_LEUKOCYTE_TRANSENDOTHELIAL_MIGRATION	2e-06	3.4e-05	21	1941	118	35028	KEGG_LEUKOCYTE_TRANSENDOTHELIAL_MIGRATION	BCAR1,CDH5,CLDN15,CLDN5,CTNNA1,CTNNB1,CTNND1,CXCL12,ESAM,F11R,GNAI1,JAM3,MAPK12,MAPK13,MMP2,PIK3R3,PRKCG,PTK2,RAPGEF3,RAPGEF4,VCL
KEGG_CYTOKINE_CYTOKINE_RECEPTOR_INTERACTION	2.6e-06	4e-05	35	1941	269	35028	KEGG_CYTOKINE_CYTOKINE_RECEPTOR_INTERACTION	ACVR1,ACVR2B,ACVRL1,AMHR2,BMPR1A,BMPR2,CNTFR,CTF1,CXCL12,CXCL9,EDA2R,EPOR,FLT1,FLT4,GHR,IFNLR1,IL13RA1,IL17B,IL1R1,IL23A,IL6,INHBB,KDR,LTBR,MET,OSMR,PDGFA,TGFB2,TGFB3,TNFRSF11B,TNFRSF12A,TNFSF18,VEGFA,VEGFB,VEGFC
KEGG_WNT_SIGNALING_PATHWAY	3.1e-06	4.4e-05	24	1941	151	35028	KEGG_WNT_SIGNALING_PATHWAY	CCND1,CER1,CTBP2,CTNNB1,DAAM2,DKK2,FZD1,FZD3,FZD4,FZD6,FZD7,FZD8,FZD9,LRP5,PLCB1,PLCB4,PRICKLE1,PRICKLE2,PRKCG,SOX17,TCF7L1,TCF7L2,VANGL1,VANGL2
KEGG_DILATED_CARDIOMYOPATHY	1.1e-05	0.00014	17	1941	92	35028	KEGG_DILATED_CARDIOMYOPATHY	ADCY2,ADCY4,ADCY6,DAG1,DES,DMD,ITGA5,ITGA7,ITGA9,LMNA,SGCD,SGCG,TGFB2,TGFB3,TNNT2,TPM1,TPM2
KEGG_SMALL_CELL_LUNG_CANCER	1.3e-05	0.00016	16	1941	84	35028	KEGG_SMALL_CELL_LUNG_CANCER	CCND1,CDK2,CKS1B,COL4A1,COL4A2,CYCS,LAMA4,LAMA5,LAMB1,LAMC1,LAMC3,NOS2,PIK3R3,PTK2,RARB,SKP2
KEGG_HYPERTROPHIC_CARDIOMYOPATHY_HCM	1.5e-05	0.00018	16	1941	85	35028	KEGG_HYPERTROPHIC_CARDIOMYOPATHY_HCM	DAG1,DES,DMD,IL6,ITGA5,ITGA7,ITGA9,LMNA,PRKAA2,SGCD,SGCG,TGFB2,TGFB3,TNNT2,TPM1,TPM2
KEGG_VASCULAR_SMOOTH_MUSCLE_CONTRACTION	1.8e-05	0.0002	19	1941	115	35028	KEGG_VASCULAR_SMOOTH_MUSCLE_CONTRACTION	ACTA2,ADCY2,ADCY4,ADCY6,ARHGEF12,AVPR1A,CALD1,EDNRA,MYH11,MYLK,NPR1,NPR2,PLA2G2E,PLCB1,PLCB4,PPP1R14A,PRKCG,PRKG1,RAMP2
KEGG_DRUG_METABOLISM_CYTOCHROME_P450	3.5e-05	0.00036	14	1941	72	35028	KEGG_DRUG_METABOLISM_CYTOCHROME_P450	ADH7,ALDH1A3,AOX1,GSTA1,GSTA2,GSTA4,GSTM1,GSTM2,GSTM5,GSTP1,GSTZ1,MAOA,MGST1,MGST3
KEGG_BASAL_CELL_CARCINOMA	3.8e-05	0.00038	12	1941	55	35028	KEGG_BASAL_CELL_CARCINOMA	CTNNB1,FZD1,FZD3,FZD4,FZD6,FZD7,FZD8,FZD9,GLI3,SMO,TCF7L1,TCF7L2
KEGG_VIBRIO_CHOLERAE_INFECTION	4.6e-05	0.00043	12	1941	56	35028	KEGG_VIBRIO_CHOLERAE_INFECTION	ATP6V0A1,ATP6V0C,ATP6V0E2,ATP6V1E1,ATP6V1G1,CFTR,ERO1L,KCNQ1,KDELR3,PDIA4,PRKCG,TJP1
KEGG_GALACTOSE_METABOLISM	5.6e-05	0.00049	8	1941	26	35028	KEGG_GALACTOSE_METABOLISM	B4GALT2,GAA,GALK1,HK2,LALBA,PFKL,PGM2,UGP2
KEGG_TYROSINE_METABOLISM	7.7e-05	0.00065	10	1941	42	35028	KEGG_TYROSINE_METABOLISM	ADH7,ALDH1A3,AOC3,AOX1,DCT,GSTZ1,MAOA,MIF,TYR,TYRP1
KEGG_EPITHELIAL_CELL_SIGNALING_IN_HELICOBACTER_PYLORI_INFECTION	9.4e-05	0.00076	13	1941	69	35028	KEGG_EPITHELIAL_CELL_SIGNALING_IN_HELICOBACTER_PYLORI_INFECTION	ATP6V0A1,ATP6V0C,ATP6V0E2,ATP6V1E1,ATP6V1G1,F11R,HBEGF,JAM3,MAPK12,MAPK13,MET,SRC,TJP1
KEGG_CELL_ADHESION_MOLECULES_CAMS	0.00015	0.0012	19	1941	134	35028	KEGG_CELL_ADHESION_MOLECULES_CAMS	CADM1,CD276,CD34,CDH2,CDH5,CLDN15,CLDN5,ESAM,F11R,ITGA9,JAM3,MPZL1,NCAM1,NEO1,NRCAM,NRXN2,PTPRM,SDC1,SDC2
KEGG_PROXIMAL_TUBULE_BICARBONATE_RECLAMATION	0.00018	0.0013	7	1941	23	35028	KEGG_PROXIMAL_TUBULE_BICARBONATE_RECLAMATION	AQP1,ATP1A1,ATP1B2,PCK2,SLC25A10,SLC38A3,SLC4A4
KEGG_PROGESTERONE_MEDIATED_OOCYTE_MATURATION	0.00026	0.0018	14	1941	86	35028	KEGG_PROGESTERONE_MEDIATED_OOCYTE_MATURATION	ADCY2,ADCY4,ADCY6,CCNA2,CCNB1,CDK1,CDK2,CPEB1,GNAI1,MAPK12,MAPK13,PDE3A,PIK3R3,PLK1
KEGG_TGF_BETA_SIGNALING_PATHWAY	0.00026	0.0018	14	1941	86	35028	KEGG_TGF_BETA_SIGNALING_PATHWAY	ACVR1,ACVR2B,ACVRL1,AMHR2,BMP6,BMPR1A,BMPR2,ID1,INHBB,SMAD6,TGFB2,TGFB3,THBS1,ZFYVE9
KEGG_CALCIUM_SIGNALING_PATHWAY	0.00037	0.0024	22	1941	178	35028	KEGG_CALCIUM_SIGNALING_PATHWAY	ADCY2,ADCY4,AVPR1A,DRD1,EDNRA,EDNRB,ERBB2,ERBB3,MYLK,NOS2,NOS3,P2RX3,PDE1A,PDE1C,PHKA1,PLCB1,PLCB4,PLCD3,PRKCG,SLC25A4,SPHK1,VDAC1
KEGG_METABOLISM_OF_XENOBIOTICS_BY_CYTOCHROME_P450	0.00043	0.0028	12	1941	70	35028	KEGG_METABOLISM_OF_XENOBIOTICS_BY_CYTOCHROME_P450	ADH7,ALDH1A3,GSTA1,GSTA2,GSTA4,GSTM1,GSTM2,GSTM5,GSTP1,GSTZ1,MGST1,MGST3
KEGG_TIGHT_JUNCTION	0.00045	0.0028	18	1941	134	35028	KEGG_TIGHT_JUNCTION	AMOTL1,CLDN15,CLDN5,CTNNA1,CTNNB1,CTTN,F11R,GNAI1,JAM3,MAGI1,MYH11,PARD3,PARD6G,PRKCG,RAB13,RAB3B,SRC,TJP1
KEGG_ARGININE_AND_PROLINE_METABOLISM	0.00068	0.0041	10	1941	54	35028	KEGG_ARGININE_AND_PROLINE_METABOLISM	ALDH2,CKB,GAMT,MAOA,NOS2,NOS3,OAT,P4HA2,PRODH,PYCR1
KEGG_VEGF_SIGNALING_PATHWAY	0.00093	0.0054	12	1941	76	35028	KEGG_VEGF_SIGNALING_PATHWAY	HSPB1,KDR,MAPK12,MAPK13,NOS3,PIK3R3,PLA2G2E,PRKCG,PTK2,SPHK1,SRC,VEGFA
KEGG_REGULATION_OF_ACTIN_CYTOSKELETON	0.00096	0.0054	24	1941	216	35028	KEGG_REGULATION_OF_ACTIN_CYTOSKELETON	ARHGEF12,BCAR1,CFL2,DOCK1,ENAH,FGD1,FGF1,FGF21,GNG12,IQGAP3,ITGA5,ITGA7,ITGA9,MYLK,NCKAP1,PAK3,PAK4,PDGFA,PDGFD,PFN2,PIK3R3,PTK2,VCL,WASF1
KEGG_PPAR_SIGNALING_PATHWAY	0.0014	0.0075	11	1941	69	35028	KEGG_PPAR_SIGNALING_PATHWAY	ACSL3,CPT1C,DBI,FABP3,FABP4,FABP5,FABP7,FADS2,ME1,PCK2,SORBS1
KEGG_RENAL_CELL_CARCINOMA	0.0016	0.0082	11	1941	70	35028	KEGG_RENAL_CELL_CARCINOMA	GAB1,MET,PAK3,PAK4,PGF,PIK3R3,TGFB2,TGFB3,VEGFA,VEGFB,VEGFC
KEGG_BLADDER_CANCER	0.0022	0.012	8	1941	43	35028	KEGG_BLADDER_CANCER	CCND1,ERBB2,MMP2,PGF,THBS1,VEGFA,VEGFB,VEGFC
KEGG_ABC_TRANSPORTERS	0.0026	0.013	8	1941	44	35028	KEGG_ABC_TRANSPORTERS	ABCA12,ABCA4,ABCA5,ABCB6,ABCB8,ABCC9,ABCG2,CFTR
KEGG_AMINO_SUGAR_AND_NUCLEOTIDE_SUGAR_METABOLISM	0.0026	0.013	8	1941	44	35028	KEGG_AMINO_SUGAR_AND_NUCLEOTIDE_SUGAR_METABOLISM	CYB5R3,GALK1,GFPT2,HEXA,HK2,PGM2,RENBP,UGP2
KEGG_PARKINSONS_DISEASE	0.0029	0.014	16	1941	133	35028	KEGG_PARKINSONS_DISEASE	COX4I2,CYCS,GPR37,NDUFA4,NDUFA4L2,NDUFA5,NDUFC1,PARK2,SDHB,SEPT5,SLC25A4,SNCA,SNCAIP,UCHL1,UQCRQ,VDAC1
KEGG_ERBB_SIGNALING_PATHWAY	0.003	0.014	12	1941	87	35028	KEGG_ERBB_SIGNALING_PATHWAY	EIF4EBP1,ERBB2,ERBB3,GAB1,HBEGF,PAK3,PAK4,PIK3R3,PRKCG,PTK2,SHC4,SRC
KEGG_LYSOSOME	0.0034	0.015	15	1941	123	35028	KEGG_LYSOSOME	ARSA,ARSG,ASAH1,ATP6V0A1,ATP6V0C,CD63,CTSK,GAA,GGA2,HEXA,LAPTM4A,LAPTM4B,NAGLU,PPT2,SORT1
KEGG_P53_SIGNALING_PATHWAY	0.0046	0.02	10	1941	69	35028	KEGG_P53_SIGNALING_PATHWAY	CCNB1,CCND1,CDK1,CDK2,CYCS,GTSE1,IGFBP3,RRM2,SERPINE1,THBS1
KEGG_PANCREATIC_CANCER	0.0051	0.022	10	1941	70	35028	KEGG_PANCREATIC_CANCER	CCND1,ERBB2,PGF,PIK3R3,RALB,TGFB2,TGFB3,VEGFA,VEGFB,VEGFC
KEGG_GLYCINE_SERINE_AND_THREONINE_METABOLISM	0.0064	0.027	6	1941	31	35028	KEGG_GLYCINE_SERINE_AND_THREONINE_METABOLISM	ALAS2,AOC3,CTH,GAMT,GCAT,MAOA
KEGG_COLORECTAL_CANCER	0.0069	0.028	9	1941	62	35028	KEGG_COLORECTAL_CANCER	BIRC5,CCND1,CTNNB1,CYCS,PIK3R3,TCF7L1,TCF7L2,TGFB2,TGFB3
KEGG_PURINE_METABOLISM	0.0072	0.029	17	1941	159	35028	KEGG_PURINE_METABOLISM	ADCY2,ADCY4,ADCY6,AK4,ENPP3,ENTPD2,GMPR,NME4,NME6,NPR1,NPR2,NUDT2,PDE10A,PDE1A,PDE1C,PDE3A,RRM2
KEGG_ALANINE_ASPARTATE_AND_GLUTAMATE_METABOLISM	0.0075	0.03	6	1941	32	35028	KEGG_ALANINE_ASPARTATE_AND_GLUTAMATE_METABOLISM	ACY3,ALDH5A1,ASNS,DDO,GFPT2,GPT2
KEGG_ALDOSTERONE_REGULATED_SODIUM_REABSORPTION	0.0078	0.03	7	1941	42	35028	KEGG_ALDOSTERONE_REGULATED_SODIUM_REABSORPTION	ATP1A1,ATP1B2,IRS1,NEDD4L,PIK3R3,PRKCG,SLC9A3R2
KEGG_PRIMARY_BILE_ACID_BIOSYNTHESIS	0.01	0.036	4	1941	16	35028	KEGG_PRIMARY_BILE_ACID_BIOSYNTHESIS	AMACR,CH25H,CYP39A1,HSD3B7
KEGG_CHEMOKINE_SIGNALING_PATHWAY	0.01	0.036	19	1941	191	35028	KEGG_CHEMOKINE_SIGNALING_PATHWAY	ADCY2,ADCY4,ADCY6,BCAR1,CXCL12,CXCL9,GNAI1,GNB4,GNB5,GNG11,GNG12,GNG7,GNG8,PARD3,PIK3R3,PLCB1,PLCB4,PTK2,SHC4
KEGG_GNRH_SIGNALING_PATHWAY	0.01	0.036	12	1941	101	35028	KEGG_GNRH_SIGNALING_PATHWAY	ADCY2,ADCY4,ADCY6,HBEGF,MAPK12,MAPK13,MMP14,MMP2,PLA2G2E,PLCB1,PLCB4,SRC
KEGG_PROSTATE_CANCER	0.01	0.036	11	1941	89	35028	KEGG_PROSTATE_CANCER	CCND1,CDK2,CREB3L2,CTNNB1,ERBB2,GSTP1,PDGFA,PDGFD,PIK3R3,TCF7L1,TCF7L2
KEGG_FRUCTOSE_AND_MANNOSE_METABOLISM	0.01	0.036	6	1941	34	35028	KEGG_FRUCTOSE_AND_MANNOSE_METABOLISM	ALDOA,ALDOC,HK2,MTMR2,PFKL,TPI1
KEGG_STEROID_BIOSYNTHESIS	0.013	0.043	4	1941	17	35028	KEGG_STEROID_BIOSYNTHESIS	DHCR24,FDFT1,MSMO1,SQLE
