# Supplementary material for: Yap suppresses T-cell function and infiltration in the tumor microenvironment
Source: PLoS Biol. 2020 Jan 13;18(1):e3000591. doi: 10.1371/journal.pbio.3000591 (PMC6980695; doi:10.1371/journal.pbio.3000591)
Supplement: S1 Data — Each tab includes data for the noted panels in Fig 1. (XLSX) [file pbio.3000591.s009.xlsx]

## Sheet: Fig 1A
Fig 1A data. Immunoblot quantitation CD4+ cells
Time post activation (hours)		YAP-1 adj volume	GAPDH-1 adj volume	Yap/Gapdh	Relative Yap levels		YAP-2 adj volume	GAPDH-2 adj volume	Yap/Gapdh	Relative Yap levels		YAP-3 adj volume	GAPDH-3 adj volume	Yap/Gapdh	Relative Yap levels
0		1.67417e+06	9.38105e+06	0.178463	1		4.12036e+06	4.2709e+06	0.964751	1		2.71892e+06	1.73787e+06	1.56451	1
0.25		9.47749e+06	1.10462e+07	0.857983	4.80762		1.08179e+07	1.72588e+06	6.26807	6.49708		5.03757e+06	1.87202e+06	2.69099	1.72002
0.5		1.2566e+07	1.42572e+07	0.881379	4.93871		9.37817e+06	1.95143e+06	4.80579	4.98137		4.8792e+06	1.04468e+06	4.6705	2.98527
2		1.98823e+07	1.11068e+07	1.7901	10.0306		1.20913e+07	2.88376e+06	4.19287	4.34607		8.67202e+06	1.4259e+06	6.0818	3.88734
6		1.1077e+07	9.4294e+06	1.17473	6.58248		1.02525e+07	3.51243e+06	2.91892	3.02557		7.50602e+06	2.21807e+06	3.38402	2.16299
12		6.28639e+06	1.18014e+07	0.532681	2.98482		1.22663e+07	3.33916e+06	3.67348	3.8077		7.4446e+06	1.31344e+06	5.66804	3.62287
24		6993331	1.37184e+07	0.509779	2.85649		9669071	3171640	3.0486	3.15999		7.4446e+06	1595242	4.66676	2.98288

## Sheet: Fig 1B
Fig 1B data. Immunoblot quantitation CD8+ cells
Time post activation (hours)		YAP-1 adj volume	GAPDH-1 adj volume	Yap/Gapdh	Relative Yap levels		YAP-2 adj volume	GAPDH-2 adj volume	Yap/Gapdh	Relative Yap levels		YAP-3 adj volume	GAPDH-3 adj volume	Yap/Gapdh	Relative Yap levels
0		1.82387e+06	5.20344e+06	0.350513	1		2375807	3.91173e+06	0.607355	1		937148	2858088	0.327893	1
0.25		5.40778e+06	6.07891e+06	0.889598	2.53799		5936883	3.28959e+06	1.80475	2.97149		1.81123e+06	2270047	0.797884	2.43337
0.5		7.11993e+06	3.96781e+06	1.79443	5.11943		8.07072e+06	3.75084e+06	2.15171	3.54275		2.98878e+06	1622976	1.84154	5.6163
2		6.33092e+06	6.33719e+06	0.999011	2.85014		1.22847e+07	3.31661e+06	3.70398	6.09854		4.22965e+06	2943232	1.43708	4.38276
6		6.09849e+06	5.81222e+06	1.04925	2.99348		6.63485e+06	3.72734e+06	1.78005	2.93082		4.01224e+06	2592111	1.54786	4.72064
12		4.27701e+06	5.35532e+06	0.798646	2.27851		8.82906e+06	4.82306e+06	1.83059	3.01404		4.24215e+06	2614906	1.6223	4.94764
24		5.47571e+06	3.57673e+06	1.53093	4.36767		7.53827e+06	3.65673e+06	2.06148	3.39419		4.17632e+06	2238402	1.86576	5.69015

## Sheet: Fig 1C
Fig 1C data. CD44 Median, CD4+ cells
anti-CD3 dose (mg/ml)		WT-1	WT-2	WT-3		Yap-cKO-1	Yap-cKO-2	Yap-cKO-3
0		583	431	451		420	427	424
0.125		3312	7748			7512	14516	12964
0.25		13892	24801			35336	38537	32879
0.5		21563	38167			46758	51148	45861
1		28207	38352	42650		52278	50164	49081

## Sheet: Fig 1D
Fig 1D data. CD44 Median, CD8+ cells
anti-CD3 dose (mg/ml)		WT-1	WT-2	WT-3		Yap-cKO-1	Yap-cKO-2	Yap-cKO-3
0		289	290	291		297	297	304
0.125		352	313	332		450	324	302
0.25		486	473	552		4091	2223	956
0.5		8581	4594	10970		17572	14926	12757
1		15065	14086	14754		20184	20137	21160

## Sheet: Fig 1E
Fig 1E data. CD25 Median, CD4+ cells
anti-CD3 dose (mg/ml)		WT-1	WT-2	WT-3		Yap-cKO-1	Yap-cKO-2	Yap-cKO-3
0		35.9	20.5	21.8		11.6	15.4	12.8
0.125		1715	1754			2231	2476	2160
0.25		2634	3095			3626	3967	3400
0.5		3312	3575			4604	4872	5114
1		3894	3918	3950		4361	4343	4398

## Sheet: Fig 1F
Fig 1F data. CD25 Median, CD8+ cells
anti-CD3 dose (mg/ml)		WT-1	WT-2	WT-3		Yap-cKO-1	Yap-cKO-2	Yap-cKO-3
0		1.28	-1.28	-1.28		3.85	0	5.13
0.125		6.42	-1.28	7.7		42.4	6.42	6.42
0.25		44.9	37.2	65.5		378	166	74.5
0.5		1016	395	1216		1825	1249	1280
1		1680	1487	1748		2609	2292	2624

## Sheet: Fig 1G
Fig 1G data. Normalized ddCT fold change (TEAD/GAPDH) in CD4+ cells with (24h) or without (0h) activation [individual experiments]
TEAD1 (0h)	TEAD1 (24h)	TEAD2 (0h)	TEAD2 (24h)	TEAD3 (0h)	TEAD3 (24h)	TEAD4 (0h)	TEAD4 (24h)
1	2.30462	1	0.264466	1	3.74273	1	0.20114
1	5.34419	1	0.895	1	2.17335	1	0.173
1	3.24121	1	0.378554	1	2.40963	1	1.21909

## Sheet: Fig 1H
Fig 1H data. Normalized ddCT fold change (TEAD/GAPDH) in CD8+ cells with (24h) or without (0h) activation [individual experiments]
TEAD1 (0h)	TEAD1 (24h)	TEAD2 (0h)	TEAD2 (24h)	TEAD3 (0h)	TEAD3 (24h)	TEAD4 (0h)	TEAD4 (24h)
1	81.8589	1	0.0249697	1	12.5639	1	0.203148
1	227.747	1	0.182623	1	3.45662	1	0.76842
1	126.741	1	0.0172072	1	19.6152	1	0.285804

## Sheet: Fig 1I
Fig 1I data. CD71 MFI from unstimulated or activated CD4+ cells treated with VP
	no stim cells	cells+stim beads	DMSO	0.5 uM VP	1 uM VP	2 uM VP
	7.01	157	153	291	365	337
	4.89	165	164	295	324	380
	6.81	162	163	294	342	349

## Sheet: Fig 1J
Fig 1J data. CD71 MFI from unstimulated or activated CD8+ cells treated with VP
	no stim cells	cells+stim beads	DMSO	0.5 uM VP	1 uM VP	2 uM VP
	14.8	146	143	324	413	503
	13.8	136	137	334	419	585
	14.2	142	140	324	418	544
