# Supplementary material for: Yap suppresses T-cell function and infiltration in the tumor microenvironment
Source: PLoS Biol. 2020 Jan 13;18(1):e3000591. doi: 10.1371/journal.pbio.3000591 (PMC6980695; doi:10.1371/journal.pbio.3000591)
Supplement: S2 Data — Each tab includes data for the noted panels in Fig 2. (XLSX) [file pbio.3000591.s010.xlsx]

## Sheet: Fig 2A
Fig 2A data. Percentage of IL17-negative & IFNg-positive cells
	WT	Yap-cKO
no PMA/IONO	0.222	0.308
	0.187	0.309
	0.221	0.314
PMA/IONO	0.334	0.588
	0.319	0.497
	0.317	0.482

## Sheet: Fig 2B
Fig 2B data. Percentage of IL17-positive & IFNg-negative cells
	WT	Yap-cKO
no PMA/IONO	0.0489	0.0531
	0.033	0.0626
	0.0242	0.0961
PMA/IONO	0.127	0.158
	0.113	0.143
	0.11	0.19

## Sheet: Fig 2C
Fig 2C data. Percentage of GATA3-positive & IFNg-negative cells
WT	Yap-cKO
76.1	80.2
75.7	82
75.1	91.4
78.5	83.9
81.9

## Sheet: Fig 2D
Fig 2D data. Percentage of CD25-positive & FOXP3-positive cells
0ng/ml TGFb			0.5ng/ml TGFb			5ng/ml TGFb			50ng/ml TGFb
WT	Yap-cKO		WT	Yap-cKO		WT	Yap-cKO		WT	Yap-cKO
0.0405	0.0201		0.14	0.466		0.671	0.776		0.67	0.733
0.0169	0.0182		0.122	0.319		0.382	0.561		0.507	0.63
0.0241	0.0293		0.278	0.365		0.597	0.719		0.807	0.804
0.0123	0.0286		0.279	0.259		0.63	0.41		0.695	0.585
0.0153	0.0158		0.476	0.275		0.806	0.401		0.851	0.467
0.0072	0.0131		0.39	0.437		0.723	0.705		0.813	0.76
0.013	0.148		0.152	0.593		0.557	0.924		0.672	0.924
0.0123	0.0227		0.152	0.399		0.408	0.645		0.447	0.751
	0.0326			0.31			0.369			0.683
	0.0382			0.415			0.759			0.9
