# Supplementary material for: Yap suppresses T-cell function and infiltration in the tumor microenvironment
Source: PLoS Biol. 2020 Jan 13;18(1):e3000591. doi: 10.1371/journal.pbio.3000591 (PMC6980695; doi:10.1371/journal.pbio.3000591)
Supplement: S4 Data — Each tab includes data for the noted panels in Fig 4. (XLSX) [file pbio.3000591.s012.xlsx]

## Sheet: Fig 4A
Fig 4A data. B16F10 tumor volume (mm3)
Day	WT									Yap-cKO
10	32	13.5	112.5	162	76	32	62.5	108	32	0	0	0	13.5	12	0.5	62.5	0	13.5	0.5	62.5
12	252	108	192	216	125					0	26.5	4	108
13	220.5	180	276.5	950						0	0	4	45.5	75	52	108
14	245	242.5	445	1368	700	320	600	688.5	384	0	62.5	18	69.5	157	91.5	171.5	22.5	45	108	364.5
15	320	334	570.5	2137.5	890	562.5	650	965	607.5	23.4375	62.5	36.1	81	100	96	73.0375	34.68	182	171.5	500

## Sheet: Fig 4B
Fig 4B data. B16F10 tumor weight (g) at day 15
WT	YAP-cKO
0.3	0.09
0.63	0.08
0.57	0.132
1.62	0.21
0.735	0.18
0.37	0.24
0.76	0.19
0.755	0.056
0.67	0.22
	0.15
	0.52

## Sheet: Fig 4C
Fig 4C data. LLC tumor volume (mm3)
Day	WT							Yap-cKO
7	10	4	6	6	4	6	4	4	4	0	4	4
9	64	13.5	40	32	40	22.5	18	6	8	4	18	7
11	150	75	108	75	62.5	27	32	22.5	18	13.5	32	18
13	234	126	126	100	108	87.5	48	40	40	24.5	75	56
15	367.5	171	220.5	180	196	100	108	62.5	56	32	105.875	86.0625

## Sheet: Fig 4D
Fig 4D data. LLC tumor weight (g) at day 15
WT	YAP-cKO
0.3959	0.07
0.1592	0.1
0.2133	0.06
0.15	0.05
0.182	0.02
0.098
0.0819

## Sheet: Fig 4F
Fig 4F data. CD3+ T cells (number/gram of tumor)
WT	YAP-cKO
176351	402375
139909	528133
97159	324102
226921	1083709
287508

## Sheet: Fig 4G
Fig 4G data. CD4+ T cells (number/gram of tumor)
WT	YAP-cKO
63110.9	150507
51355	168484
31358	132202
90031	440143
100073

## Sheet: Fig 4H
Fig 4H data. CD8+ T cells (number/gram of tumor)
WT	YAP-cKO
81366.1	151822
58870	182513
33148	79683
65227	250040
105621

## Sheet: Fig 4J
Fig 4J data. CD8+ T cells (number/gram of tumor)
WT	YAPc-KO
0	4646
0	6804
0	6946
0	6272
0	7582

## Sheet: Fig 4K
Fig 4K data. Percentage of EYFP or dTom of CD8+ T cells
WT	YAP-cKO
0	41.3
0	31.5
0	26.1
0	25.6
0	26.5
