# Supplementary material for: Yap suppresses T-cell function and infiltration in the tumor microenvironment
Source: PLoS Biol. 2020 Jan 13;18(1):e3000591. doi: 10.1371/journal.pbio.3000591 (PMC6980695; doi:10.1371/journal.pbio.3000591)
Supplement: S5 Data — Each tab includes data for the noted panels in S1 Fig. (XLSX) [file pbio.3000591.s013.xlsx]

## Sheet: S1A
Fig S1A data. Yap mRNA expression in WT or Yap-cKO CD4+ T cells following CD3/CD28 stimulation.
WT No Stim	1	0.884252	1.46829
WT CD3/CD28	76.1551	66.7539	82.7598
Yap-cKO No Stim	0.9855	0.859436	0.854643
Yap-cKO CD3/CD28	3.41526	12.4454	12.8689

## Sheet: S1B 
Fig S1B data. Yap mRNA expression in WT or Yap-cKO CD8+ T cells following CD3/CD28 stimulation.
WT No Stim	1	0.481498	1.20818
WT CD3/CD28	43.372	36.623	43.9656
Yap-cKO No Stim	1.15289	0.718008	0.470347
Yap-cKO CD3/CD28	5.4448	10.6996	3.73397

## Sheet: S1E
Fig S1E data. CD69 expression on WT and Yap-cKO CD4+ T cells 72 hours post CD3/CD28 stimulation
a-CD3 dose (ug/ml)	WT			Yap-cKO
0	23.1	8.98	15.4	10.3	7.7	10.3
0.125	1738	7221		8244	9280	9218
0.25	7957	8697		8854	8543	8620
0.5	6645	7381		7284	7033	6866
1	5887	7049	6294	6488	6363	6446

## Sheet: S1F
Fig S1F data. CD69 Median CD8+ cells
a-CD3 dose (ug/ml)	WT			Yap-cKO
0	15.4	16.7	20.5	20.5	16.7	16.7
0.125	43.6	28.2	34.7	77.1	30.8	28.2
0.25	114	88.7	149	2946	2368	1106
0.5	3386	2771	3716	4407	4228	3511
1	3626	3604	3839	4361	3878	3693

## Sheet: S1G
Fig S1G. Percent proliferating CD4+ cells
WT	Yap-cKO
0.725	0.866
0.572	0.735
0.678	0.769

## Sheet: S1H 
Fig S1H. Percent proliferating CD8+ cells
WT	Yap-cKO
0.969	0.977
0.991	0.935
0.97	0.95
0.969	0.948

## Sheet: S1I 
Fig S1I.
no stim cells	cells+stim beads	DMSO	0.5 uM	1 uM	2 uM
2.5	7.16	8.88	18.7	31.1	35.1
2.54	7.37	6.08	17.5	32.7	29.6
2.72	6.42	8.02	17	27.5	28.2
2.79	5.68	8.91	20	27.6	24.9

## Sheet: S1J 
Fig S1J.
no stim cells	cells+stim beads	DMSO	0.5 uM	1 uM	2 uM
1	3.02	11.9	24.6	37	43.8
1.7	6.58	4.85	28.4	37.9	37.9
1.67	3.96	2.7	12.4	15.3	23.3
2.29	3.53	3	10.1	15.6	22.8
