# Supplementary material for: Yap suppresses T-cell function and infiltration in the tumor microenvironment
Source: PLoS Biol. 2020 Jan 13;18(1):e3000591. doi: 10.1371/journal.pbio.3000591 (PMC6980695; doi:10.1371/journal.pbio.3000591)
Supplement: S6 Data — Each tab includes data for the noted panels in S3 Fig. (XLSX) [file pbio.3000591.s014.xlsx]

## Sheet: S3A
Fig S3A data. Log10(normalized RNA-Seq counts +1) of T cell activation related genes in WT versus Yap-cKO CD8+ TILs.
	WT CD8+ TIL				CD4Cre YAP KO CD8+ TIL
CD28	3.09247	3.24708	3.50709	3.26425	3.88502	3.52701	3.60903	3.64609
CD86	2.3793	2.25231	2.4527	2.24282	2.86182	2.96537	2.70521	2.77665
PDL1	2.55453	2.45302	2.82066	2.64752	3.29187	2.8566	2.85795	2.91885
CD40LG	0.862339	1.44023	1.44921	1.46144	2.0914	1.76249	1.94202	2.01857
CTLA4	3.00282	2.98246	3.31489	2.8482	3.72412	3.45546	3.31218	3.18515
IL2RG	3.63751	3.75957	4.04961	4.06983	4.3083	4.22378	4.1806	4.16004
CD226	2.87512	2.57502	2.87712	2.77093	3.16057	3.28578	3.0276	3.16698
IL7R	2.96022	3.20232	3.26625	2.97481	3.89755	3.48264	3.36507	3.71913
ICOS	3.00914	2.95122	3.43117	3.10297	3.97791	3.39641	3.378	3.65935
MALT1	2.67823	2.78758	3.01567	2.65148	3.40561	3.20526	2.99084	3.14366
CARD11	2.36021	2.6379	2.95998	2.7962	3.2273	2.95425	3.11909	2.98307
VAV3	2.03957	2.22529	2.2645	2.24297		2.73095	2.46563	2.80046
NFATC1	2.95843	3.22758	3.5046	3.20268	3.70792	3.64147	3.62922	3.40172
EOMES	2.60164	2.74595	2.9707	2.80211	2.97832	3.36253	3.27771	3.03818

## Sheet: S3B
Fig S3B data. Log10(normalized RNA-Seq counts +1) of T cell activation related genes in WT versus Yap-cKO CD4+ TILs.
	WT CD4+ TIL				CD4Cre YAP KO CD4+ TIL
Cd28	3.18877	3.49552	3.59472	3.60668	4.02837	3.88273	3.35039	3.83764
Cd80	1.57223	1.91536	2.06596	1.85531	2.42968	2.30476	2.13158	2.45833
41BB	3.61356	3.79888	4.00348	3.74478	4.40267	4.24902	4.34107	4.37289
OX40	3.59448	3.78906	3.99944	3.81097	4.18992	4.17516	4.44547	4.27866
Cd40lg	2.4654	3.03744	3.03206	3.20282	3.50361	3.22527	2.96827	3.18577
Ctla4	3.39727	3.72219	3.7299	3.69022	4.29662	4.15904	3.66349	4.0684
Il2rg	3.69949	4.04853	4.20304	4.17663	4.45327	4.39226	4.20712	4.39019
Cd274	2.51981	2.716	2.82133	2.97955	3.47	3.13196	2.51146	3.05115
Cd226	2.36247	2.55145	2.49144	2.91265	3.02035	3.01132	2.3576	3.03107
Il7r	2.99699	3.10215	3.19075	3.42622	3.93922	3.87774	2.92151	3.76024
Icos	3.34194	3.73976	3.89313	3.72362	4.34097	4.01549	3.51088	4.05763
Malt1	2.57088	2.80862	2.98921	2.99837	3.58946	3.38194	2.43324	3.3213
Vav3	2.10546	2.04663	2.4404	2.5153	2.63962	2.71038	2.12073	2.72134
Card11	2.31954	2.87468	2.96633	3.04579	3.14896	3.07657	3.1601	2.94824
Nfatc1	2.83032	3.31761	3.40524	3.39135	3.7804	3.59634	3.60061	3.46711

## Sheet: S3C
Fig S3C data. Log10(normalized RNA-Seq counts +1) of chemokine genes in WT versus Yap-cKO CD8+ TILs.
	WT CD8+ TIL				CD4Cre YAP KO CD8+ TIL
Ccl2	2.82394	2.5004	2.81337	2.55917	2.88117	3.18055	3.3126	3.04155
Ccl5	3.77361	3.94989	4.34604	3.97954	4.20487	4.34146	4.40904	4.46516
Ccl6	3.31953	2.74484	3.22505	3.07813	3.44718	3.81936	3.77857	3.50415
Ccl7	2.72098	2.52617	2.6021	2.57304	2.89979	3.31642	3.35198	2.93048
Ccl8	2.35815	1.72411	1.81215	1.83655	2.61513	3.2627	2.66297	2.74841
Ccl9	2.74447	2.3642	2.82956	2.49053	2.86334	3.29056	3.34666	3.08081
Ccl12	2.22979	2.74653	2.65876	2.31776	2.00618	1.74193	1.70496	1.90389
Ccl24	1.96889	1.96627	2.21633	1.21457	1.55236	1.0512	1.90525	1.53873
Cxcl2	2.81067	2.94234	3.13713	3.0687	2.90547	2.14002	3.15497	2.61858
Cxcl16	2.31865	2.45235	2.69755	2.40305	1.96306	1.68573	2.28952	2.07399

## Sheet: S3D
Fig S3D data. Log10(normalized RNA-Seq counts +1) of chemokine receptor genes in WT versus Yap-cKO CD8+ TILs.
	WT CD8+ TIL				CD4Cre YAP KO CD8+ TIL
Ccr1	2.2051	1.78224	2.19607	2.15396	2.31429	2.56657	2.36349	2.30951
Ccr2	2.52117	2.74334	2.85322	2.51308	3.29266	3.07122	3.27781	3.4716
Ccr3	1.2383	1.20105	1.14896	0.710302	1.69007	1.35466	1.61386	1.31548
Ccr4	0.989817	1.09907	1.24095	1.16456	2.4724	1.53214	1.75664	1.85718
Ccr5	2.84915	2.93653	3.31075	2.8591	3.18988	3.37018	3.44074	3.45543
Ccr6	1.99429	1.46941	1.68965	1.61149	1.99672	1.84944	2.18356	2.11385
Ccr7	3.48418	3.62142	3.97248	3.86777	4.26803	3.84271	3.92592	3.90825
Ccr8	2.34432	1.45328	2.27152	2.47723	1.98628	3.12809	2.3432	2.50138
Ccr9	1.89048	2.11684	2.23322	2.10601	2.34135	2.58597	2.39903	2.41211
Cxcr3	3.14531	3.25343	3.53199	3.39883	3.59385	3.44335	3.80775	3.72581
Cxcr4	2.47934	2.70939	3.04527	2.70822	3.32641	2.98239	3.05053	2.78561
Cxcr6	3.62974	3.35967	3.83229	3.58415	3.58668	4.25491	3.83335	3.9751

## Sheet: S3E
Fig S3E data. Log10(normalized RNA-Seq counts +1) of chemokine genes in WT versus Yap-cKO CD4+ TILs.
	WT CD4+ TIL				CD4Cre YAP KO CD4+ TIL
Ccl2	2.89957	2.5254	2.93158	2.62966	2.30603	2.1004	2.57449	1.98538
Ccl5	2.98017	3.37166	3.78936	3.55633	3.50008	3.63323	4.08385	3.66192
Ccl6	3.30928	2.67004	3.41227	2.73112	2.21766	2.57186	3.31876	2.49377
Ccl7	2.92724	2.01213	2.84524	2.56308	2.32877	2.01254	2.50714	1.92734
Ccl8	2.35715	1.49143	2.31936	1.76439	1.55966	2.21117	2.7527	1.13456
Ccl9	2.84866	2.28465	2.83775	2.27079	2.10004	2.04277	2.6873	2.48928
Ccl12	2.35513	1.56181	2.1493	2.01213	1.32874	1.61448	1.67324	1.47931
Ccl24	1.6299	0.222221	1.43818	0.85501	1.40339	1.34505	1.85334	1.11899
Cxcl2	2.75201	2.14455	2.46995	2.46478	3.1853	2.53783	2.49	2.47736
Cxcl16	2.25574	2.13866	1.68721	2.18432	1.97654	1.67211	2.27178	1.77552

## Sheet: S3F
Fig S3F data. Log10(normalized RNA-Seq counts +1) of chemokine receptor genes in WT versus Yap-cKO CD4+ TILs.
	WT CD4+ TIL				CD4Cre YAP KO CD4+ TIL
Ccr1	2.0891	2.12909	2.0464	2.12015	2.68409	2.63913	1.80577	2.70998
Ccr2	2.75	3.05636	3.07155	3.28854	3.72088	3.73461	2.8737	3.67878
Ccr3	1.30587	1.98425	2.03146	1.91673	2.65519	2.56114	1.95862	2.52979
Ccr4	2.19865	2.7285	2.75639	2.82749	3.40493	2.93599	3.08364	2.98891
Ccr5	2.70182	3.00774	3.04884	2.86104	3.09818	3.25603	2.54822	3.38796
Ccr6	2.0427	2.78321	2.50757	2.53698	3.10543	2.77847	2.7654	2.96897
Ccr8	3.07198	3.08183	3.50912	3.25741	3.68248	3.90088	3.67065	3.79477
Ccr10	1.40802	1.70753	1.39014	1.74093	1.99893	1.81129	2.42164	1.82707
Cxcr3	3.17322	3.69169	3.74353	3.70651	3.64386	3.83317	4.24435	3.81015
Cxcr4	2.41439	2.94084	3.05782	2.81411	3.37555	3.13713	3.23326	2.936
Cxcr6	3.11728	3.52845	3.58891	3.72862	3.85008	3.9418	3.31994	4.00879

## Sheet: S3G
Fig S3G data. Log10(normalized RNA-Seq counts +1) of T helper subset defining cytokines in WT versus Yap-cKO CD4+ TILs.
	WT CD4+ TIL				CD4Cre YAP KO CD4+ TIL
Ifng	1.81856	2.42486	2.72439	2.97414	3.04304	2.74263	2.44552	2.69858
Il4	1.45448	1.65817	1.77591	1.88829	2.0444	1.51621	2.05234	2.15865
Il5	0.624059	1.35825	1.31773	1.48303	3.7948	2.29048	2.07973	2.97703
Il17a	0.496962	1.58288	1.47994	1.60108	2.19468	1.51026	1.52636	1.65093
Il17f	1.17361	1.82505	1.8283	1.69442	2.44329	2.02795	1.61781	1.7959
Il10	1.9154	2.42412	2.48464	1.99028	3.05996	2.75197	2.69711	2.73616
Tgfb1	2.5354	3.08915	3.35295	3.10691	3.65186	3.40257	3.59094	2.95741

## Sheet: S3H
Fig S3H data. Log10(normalized RNA-Seq counts +1) of T helper subset defining transcription factors in WT versus Yap-cKO CD4+ TILs.
	WT CD4+ TIL				CD4Cre YAP KO CD4+ TIL
Runx1	2.49422	2.80401	2.99842	2.91835	3.16377	3.04815	3.04365	3.02049
Tbx21	2.49101	3.12293	3.23815	3.2666	3.34665	3.32334	3.69606	3.2848
Gata3	2.76193	3.02489	3.24438	3.25399	3.81791	3.7325	3.34097	3.55806
Rorc	2.01022	2.44494	2.11312	2.07928	2.62959	2.24998	2.47223	2.14345
Foxp3	3.17626	3.56414	3.66176	3.49735	4.04151	3.98966	3.86854	3.93941
